# Supplementary material for: Plastid ancestors lacked a complete Entner-Doudoroff pathway, limiting plants to glycolysis and the pentose phosphate pathway
Source: Nat Commun. 2024 Feb 6;15:1102. doi: 10.1038/s41467-024-45384-y (PMC10847513; doi:10.1038/s41467-024-45384-y)
Supplement: Supplementary file 4 — Supplementary data 1 [file 41467_2024_45384_MOESM4_ESM.xlsx]

## Sheet: Sheet1
Supplementary data 1. Codon usage of putative eukaryotic 6-phosphogluconate dehydratase genes. Data show the fractional codon abundance of each amino acid in the putative sequences compared to reference codon preferences. Codon sequences highlighted in yellow show high similarities with bacteria codon usage. Reference genetic codon frequency of E. coli, plant and fungi were obtained from Genescri…
		Accession No.	Codon reference
		Species				KAG1716179.1	KGQ03885.1	RYO87508.1	KAJ9611920.1	KAG9576338.1	KAG1260048.1	KAG0194157.1	KAG1253803.1	MCL4133713.1	KAH8256825.1	GAA58105.1	CDW60222.1	PAV74275.1	KAF5297521.1	GEX12551.1	KAI3479025.1	KZV14789.1	ACX39449.1
						91.7%a	0.894	0.598	0.557	0.596	0.598	0.581	0.517	0.653	0.788	1	0.998	0.551	0.518	0.6499	0.9077	0.6186	1
Amino acid	One Letter Code	codon	Escherichia coli	plant	fungi	Astraeus odoratus	Beauveria bassiana	Monosporascus cannonballus	Knufia peltigerae	Aureobasidium melanogenum	Rhizopus arrhizus	Apophysomyces sp.	Rhizopus microspores	Idotea baltica	Drosophila immigrans	Clonorchis sinensis	Trichuris trichiura	Diploscapter pachys	Lamprigera yunnana	Tanacetum cinerariifolium	Cichorium endivia	Dorcoceras hygrometricum	Escherichia coli DH1
Ala	A	GCG	0.33	0.08	0.11	0.26	0.4	0.38	0.34	0.36	0.26	0.58	0.23	0.19	0.35	0.5	0.41	0.51	0.22	0.32	0.59	0.39	0.4
Ala	A	GCA	0.23	0.31	0.29	0.05	0.14	0.1	0.05	0.06	0.08	0.09	0.17	0.38	0.03	0.19	0.17	0.02	0.2	0.12	0.1	0.02	0.18
Ala	A	GCT	0.18	0.44	0.38	0.12	0.13	0.03	0.09	0.08	0.02	0.03	0.19	0.08	0.01	0.19	0.17	0.04	0.02	0.16	0.09	0	0.15
Ala	A	GCC	0.26	0.17	0.22	0.56	0.34	0.5	0.52	0.5	0.64	0.3	0.4	0.35	0.61	0.13	0.26	0.43	0.56	0.4	0.23	0.59	0.27
Cys	C	TGT	0.46	0.57	0.63	0.14	0.3	0	0	0	0.2	0.2	0	0	0.09	0.38	0.63	0	0.2	0.33	0.17	0	0.63
Cys	C	TGC	0.54	0.43	0.37	0.86	0.7	1	1	1	0.8	0.8	1	1	0.91	0.63	0.38	1	0.8	0.67	0.83	1	0.38
Asp	D	GAT	0.63	0.68	0.65	0.65	0.51	0.32	0.81	0.55	0.35	0.43	0.5	0.56	0.3	0.78	0.46	0.3	0.29	0.38	0.34	0.11	0.46
Asp	D	GAC	0.37	0.32	0.35	0.35	0.49	0.68	0.19	0.45	0.65	0.57	0.5	0.44	0.7	0.22	0.54	0.7	0.71	0.62	0.66	0.89	0.54
Glu	E	GAG	0.32	0.45	0.29	0.25	0.33	0.52	0.26	0.51	0.59	0.75	0.29	0.18	0.48	0.5	0.17	0.55	0.5	0.44	0.37	0.66	0.14
Glu	E	GAA	0.68	0.55	0.71	0.75	0.67	0.48	0.74	0.49	0.41	0.25	0.71	0.82	0.52	0.5	0.83	0.45	0.5	0.56	0.63	0.34	0.86
Phe	F	TTT	0.58	0.58	0.59	0.57	0.35	0.13	0	0.08	0	0.43	0.2	0.67	0.12	0.4	0.5	0.07	0.67	0.45	0.37	0	0.5
Phe	F	TTC	0.42	0.42	0.41	0.43	0.65	0.87	1	0.92	1	0.57	0.8	0.33	0.88	0.6	0.5	0.93	0.33	0.55	0.63	1	0.5
Gly	G	GGG	0.15	0.15	0.12	0.02	0.15	0.1	0.06	0.11	0	0.1	0.11	0.04	0.07	0	0.16	0.1	0.18	0.11	0.19	0.03	0.15
Gly	G	GGA	0.13	0.34	0.22	0.28	0.07	0.02	0.06	0.09	0	0.08	0.07	0	0.02	0.15	0.13	0	0.02	0.08	0.02	0.02	0.15
Gly	G	GGT	0.35	0.34	0.47	0.33	0.26	0.1	0.3	0.19	0.16	0.16	0.25	0.29	0.05	0.3	0.54	0.09	0.14	0.21	0.23	0.03	0.55
Gly	G	GGC	0.37	0.17	0.19	0.37	0.53	0.78	0.59	0.61	0.84	0.67	0.57	0.67	0.86	0.55	0.18	0.81	0.66	0.6	0.56	0.92	0.16
His	H	CAT	0.57	0.61	0.64	0.41	0.5	0.18	0.24	0.43	0.4	0.56	0.5	0.5	0.19	0.64	0.6	0.29	0.1	0.4	0.38	0.11	0.6
His	H	CAC	0.43	0.39	0.36	0.59	0.5	0.82	0.76	0.57	0.6	0.44	0.5	0.5	0.81	0.36	0.4	0.71	0.9	0.6	0.62	0.89	0.4
Ile	I	ATA	0.11	0.25	0.27	0.28	0	0	0.2	0.45	0	0	0	0.18	0	0.28	0.04	0	0.07	0.06	0	0	0.08
Ile	I	ATT	0.49	0.5	0.46	0.17	0.51	0.25	0.15	0.27	0.09	0.18	0.09	0.73	0.04	0.39	0.48	0.07	0.27	0.34	0.48	0	0.44
Ile	I	ATC	0.39	0.25	0.26	0.56	0.49	0.75	0.65	0.27	0.91	0.82	0.91	0.09	0.96	0.33	0.48	0.93	0.67	0.6	0.52	1	0.48
Lys	K	AAG	0.26	0.52	0.42	0.45	0.26	0.72	1	1	1	0.79	1	0.25	0.5	0.17	0.1	1	0.75	0.6	0.18	0.86	0.1
Lys	K	AAA	0.74	0.48	0.58	0.55	0.74	0.28	0	0	0	0.21	0	0.75	0.5	0.83	0.9	0	0.25	0.4	0.82	0.14	0.9
Leu	L	TTG	0.13	0.24	0.29	0	0.12	0.03	0.06	0	0.03	0.2	0	0.29	0.02	0.11	0.19	0.04	0.23	0.2	0.01	0	0.19
Leu	L	TTA	0.14	0.14	0.28	0.03	0.05	0	0	0	0	0.02	0.05	0.41	0.02	0	0.13	0	0	0.02	0.06	0	0.11
Leu	L	CTG	0.47	0.12	0.11	0.58	0.55	0.74	0.34	0.3	0.79	0.54	0.86	0.12	0.92	0.56	0.48	0.59	0.61	0.53	0.8	0.73	0.48
Leu	L	CTA	0.04	0.1	0.14	0	0.04	0	0	0	0	0.02	0	0.12	0	0	0	0.02	0	0.01	0	0	0.02
Leu	L	CTT	0.12	0.26	0.13	0.03	0.15	0	0.28	0.28	0.03	0.08	0	0.06	0	0.11	0.06	0	0.03	0.12	0.08	0	0.06
Leu	L	CTC	0.1	0.14	0.06	0.36	0.1	0.23	0.32	0.42	0.15	0.15	0.1	0	0.05	0.22	0.13	0.36	0.13	0.13	0.04	0.27	0.13
Met	M	ATG	1	1	1	1	1	1	1	1	1	1	1	1	1	1	1	1	1	1	1	1	1
Asn	N	AAT	0.49	0.6	0.59	0.9	0.26	0.14	0.75	1	0.11	0.5	0	0.63	0.16	0.4	0.46	0.11	0.29	0.25	0.09	0	0.46
Asn	N	AAC	0.51	0.4	0.41	0.1	0.74	0.86	0.25	0	0.89	0.5	1	0.38	0.84	0.6	0.54	0.89	0.71	0.75	0.91	1	0.54
Pro	P	CCG	0.49	0.1	0.12	0	0.61	0.7	0.27	0.29	0.88	0.74	0.64	0.07	0.63	0.2	0.5	0.44	0.63	0.54	0.61	0.61	0.53
Pro	P	CCA	0.2	0.4	0.41	0.36	0.2	0.03	0.36	0.43	0	0.03	0.14	0.57	0.09	0.2	0.38	0.03	0.04	0.01	0.11	0	0.34
Pro	P	CCT	0.18	0.37	0.31	0	0.15	0.03	0	0	0	0	0.14	0.36	0.06	0	0.13	0.06	0.08	0.17	0.24	0	0.13
Pro	P	CCC	0.13	0.13	0.15	0.64	0.04	0.23	0.36	0.29	0.12	0.23	0.09	0	0.22	0.6	0	0.47	0.25	0.28	0.05	0.39	0
Gln	Q	CAG	0.66	0.42	0.31	0.91	0.88	0.94	0.98	0.94	0.9	0.8	0.71	0.13	0.9	0.5	0.85	0.92	0.37	0.72	0.95	1	0.85
Gln	Q	CAA	0.34	0.58	0.69	0.09	0.13	0.06	0.02	0.06	0.1	0.2	0.29	0.88	0.1	0.5	0.15	0.08	0.63	0.28	0.05	0	0.15
Arg	R	AGG	0.04	0.26	0.21	0.07	0.03	0.05	0	0.01	0	0.04	0	0	0	0.05	0	0	0.13	0.05	0	0.02	0
Arg	R	AGA	0.07	0.32	0.48	0.04	0.03	0	0	0.01	0	0	0	0	0	0.22	0	0	0	0.02	0	0	0
Arg	R	CGG	0.11	0.08	0.04	0.28	0.05	0.07	0.35	0.25	0.2	0.18	0.26	0	0.03	0.22	0.09	0.1	0.13	0.13	0	0.02	0.09
Arg	R	CGA	0.07	0.11	0.07	0.06	0	0	0.15	0.21	0	0.04	0.19	0.13	0.03	0.14	0.09	0	0.03	0.17	0	0	0.06
Arg	R	CGT	0.36	0.15	0.15	0.1	0.3	0.07	0.04	0.11	0.08	0.2	0.16	0.88	0.24	0.03	0.44	0.05	0.1	0.25	0.38	0	0.44
Arg	R	CGC	0.36	0.08	0.06	0.46	0.59	0.8	0.46	0.4	0.72	0.53	0.39	0	0.7	0.35	0.38	0.85	0.6	0.38	0.62	0.95	0.41
Ser	S	AGT	0.16	0.17	0.16	0.27	0	0	0.38	0.33	0	0.12	0.11	0.15	0	0.31	0	0	0.08	0.15	0	0	0
Ser	S	AGC	0.25	0.13	0.11	0.45	0.32	0.13	0.5	0.33	0.38	0.12	0.44	0.15	0.35	0.38	0.21	0.33	0.54	0.28	0.26	0.33	0.21
Ser	S	TCG	0.14	0.07	0.1	0	0.13	0.77	0	0	0.5	0.46	0.33	0.23	0.29	0.08	0.11	0.56	0.21	0.23	0.06	0.3	0.13
Ser	S	TCA	0.14	0.23	0.21	0	0.13	0	0.13	0	0	0	0	0.31	0.03	0	0.13	0	0.13	0.04	0.13	0	0.13
Ser	S	TCT	0.17	0.26	0.26	0	0.21	0	0	0	0	0	0	0.15	0.03	0	0.37	0	0	0.11	0.23	0	0.34
Ser	S	TCC	0.15	0.14	0.16	0.27	0.21	0.1	0	0.33	0.13	0.31	0.11	0	0.29	0.23	0.18	0.11	0.04	0.19	0.32	0.37	0.18
Thr	T	ACG	0.25	0.09	0.13	0.42	0.21	0.58	0.35	0.43	0.13	0.61	0.1	0.57	0.15	0.26	0.14	0.42	0.31	0.35	0.21	0.19	0.11
Thr	T	ACA	0.17	0.33	0.3	0.08	0.08	0.06	0.04	0	0	0.03	0	0.29	0.04	0.09	0.25	0	0.15	0.08	0	0.04	0.25
Thr	T	ACT	0.19	0.39	0.35	0	0.18	0.03	0	0	0.09	0.1	0.1	0	0	0	0.18	0	0.08	0.08	0.06	0	0.21
Thr	T	ACC	0.4	0.19	0.22	0.5	0.54	0.33	0.61	0.57	0.78	0.26	0.8	0.14	0.81	0.65	0.43	0.58	0.46	0.49	0.73	0.77	0.43
Val	V	GTG	0.35	0.25	0.19	0.19	0.47	0.68	0.12	0.26	0.74	0.76	0.47	0.23	0.78	0.2	0.43	0.34	0.81	0.37	0.49	0.68	0.45
Val	V	GTA	0.17	0.17	0.21	0.09	0.14	0	0.18	0.1	0.05	0	0.12	0.05	0.07	0.13	0.14	0.02	0.03	0.06	0.21	0.04	0.12
Val	V	GTT	0.28	0.41	0.39	0.37	0.27	0.02	0.3	0.18	0	0.08	0	0.59	0	0.4	0.33	0	0	0.1	0.18	0	0.33
Val	V	GTC	0.2	0.17	0.21	0.35	0.12	0.3	0.4	0.47	0.21	0.16	0.41	0.14	0.15	0.27	0.1	0.64	0.16	0.47	0.12	0.28	0.1
Trp	W	TGG	1	1	1	1	1	1	1	0	1	1	1	1	1	1	1	1	1	1	1	1	1
Tyr	Y	TAT	0.59	0.52	0.56	0	0.5	0.3	0	0	0.17	0.44	0	0.75	0.36	0.67	0.6	0.69	0.67	0.33	0.1	0.33	0.6
Tyr	Y	TAC	0.41	0.48	0.44	1	0.5	0.7	1	1	0.83	0.56	1	0.25	0.64	0.33	0.4	0.31	0.33	0.67	0.9	0.67	0.4
a Amino acid similarity to E. coli EDD
