# Supplementary material for: Plastid ancestors lacked a complete Entner-Doudoroff pathway, limiting plants to glycolysis and the pentose phosphate pathway
Source: Nat Commun. 2024 Feb 6;15:1102. doi: 10.1038/s41467-024-45384-y (PMC10847513; doi:10.1038/s41467-024-45384-y)
Supplement: Supplementary file 6 — Source data [file 41467_2024_45384_MOESM6_ESM.xlsx]

## Sheet: Abbreviations
Ec	Escherichia coli
Agro	Agrobacterium tumefacien
Sl	Synechococcus leoponliensis
At	Arabidopsis thaliana
Gm	Glycine max
Nb	Nicotiana benthamiana
Sc	Saccharomyces cerevisiae
Cr	Chlamydomonas reinhardii
Cv	Chare vulgaris
KDPG	2-keto-3-deoxy-6-phosphogluconate
6-PG	6-phosphogluconate
GAP	Glyceraldehyde 3-phosphate
KIV	2-ketoisovalerate
EDA	KDPG aldolase
EDD	6-PG dehydratase
DHAD	Dihydroxyacid dehydratase

## Sheet: Figure 3
Fig 3: Enzyme assays of 6-phosphogluconate (6-PG) dehydratase (EDD) and dihydroxyacid dehydratase (DHAD)
3A	6-PG		KDPG		GAP		6-PG		KDPG		GAP		6-PG		KDPG		GAP		6-PG		KDPG		GAP		6-PG		KDPG		GAP		6-PG		KDPG		GAP		6-PG		KDPG		GAP		6-PG		KDPG		GAP		3B
	EcEDD						EcDHAD						GmDHAD						EcEDD+EcEDA						EcEDD+GmEDA						EcDHAD+EcEDA						GmDHAD+GmEDA						Standard
	Time (min)	Intensity (cps)	Time (min)	Intensity (cps)	Time (min)	Intensity (cps)	Time (min)	Intensity (cps)	Time (min)	Intensity (cps)	Time (min)	Intensity (cps)	Time (min)	Intensity (cps)	Time (min)	Intensity (cps)	Time (min)	Intensity (cps)	Time (min)	Intensity (cps)	Time (min)	Intensity (cps)	Time (min)	Intensity (cps)	Time (min)	Intensity (cps)	Time (min)	Intensity (cps)	Time (min)	Intensity (cps)	Time (min)	Intensity (cps)	Time (min)	Intensity (cps)	Time (min)	Intensity (cps)	Time (min)	Intensity (cps)	Time (min)	Intensity (cps)	Time (min)	Intensity (cps)	Time (min)	Intensity (cps)	Time (min)	Intensity (cps)	Time (min)	Intensity (cps)
	0	0.2923	0	0.059	0	1.3971e-08	0	0.00019021	0	0.000381	0	0.0049861	0	0.0019703	0	0.00014861	0	0.00029782	0	0.0010779	0	0.00064971	0	1.04483	0	0.1408	0	0.0241	0	0.203	0	0.00025328	0	0.0090391	0	7.7901	0	0.0077706	0	3.9908e-07	0	5.9457e-05	0	4.3663	0	29.6675	0	340
	0.0037	0.6802	0.0037	0.1704	0.0037	1.2058e-06	0.0037	0.0011607	0.0037	0.001043	0.0037	0.0579	0.0037	0.0060186	0.0037	0.0011039	0.0037	0.0030864	0.0037	0.0045259	0.0037	0.003946	0.0037	0.87777	0.0037	0.287	0.0037	0.0775	0.0037	0.5461	0.0037	0.0012931	0.0037	0.0339	0.0037	7.3653	0.0037	0.0285	0.0037	9.8673e-06	0.0037	0.0010576	0.0037	4.3063	0.0037	50.5555	0.0037	240
	0.0073	1.8535	0.0073	0.5664	0.0073	8.0531e-05	0.0073	0.0075234	0.0073	0.003357	0.0073	0.5192	0.0073	0.0215	0.0073	0.0086578	0.0073	0.032	0.0073	0.0211	0.0073	0.0254	0.0073	0.63219	0.0073	0.7006	0.0073	0.2844	0.0073	1.8557	0.0073	0.0072925	0.0073	0.1453	0.0073	6.6041	0.0073	0.1169	0.0073	0.00022304	0.0073	0.0172	0.0073	4.2191	0.0073	79.5147	0.0073	480
	0.011	4.8245	0.011	1.7589	0.011	0.0034412	0.011	0.0424	0.011	0.01028	0.011	2.9771	0.011	0.0725	0.011	0.0589	0.011	0.2731	0.011	0.0884	0.011	0.1425	0.011	0.43267	0.011	1.6878	0.011	0.9673	0.011	6.5052	0.011	0.037	0.011	0.5746	0.011	5.6355	0.011	0.4362	0.011	0.0038119	0.011	0.213	0.011	4.2638	0.011	106.387	0.011	460
	0.0147	11.2574	0.0147	4.8141	0.0147	0.09	0.0147	0.1984	0.0147	0.028214	0.0147	10.4734	0.0147	0.2186	0.0147	0.3307	0.0147	1.8376	0.0147	0.3173	0.0147	0.6616	0.0147	0.51049	0.0147	3.7479	0.0147	2.8808	0.0147	21.4188	0.0147	0.161	0.0147	1.9904	0.0147	5.1028	0.0147	1.4047	0.0147	0.047	0.0147	1.908	0.0147	4.8401	0.0147	123.597	0.0147	220
	0.0183	23.3822	0.0183	11.5531	0.0183	1.439	0.0183	0.7678	0.0183	0.069004	0.0183	23.4624	0.0183	0.5848	0.0183	1.5305	0.0183	9.709	0.0183	0.9716	0.0183	2.5359	0.0183	1.35782	0.0183	7.6005	0.0183	7.4762	0.0183	62.9611	0.0183	0.5969	0.0183	6.0107	0.0183	7.316	0.0183	3.8902	0.0183	0.4171	0.0183	12.3592	0.0183	6.543	0.0183	131.246	0.0183	140
	0.022	43.2914	0.022	24.3493	0.022	14.1663	0.022	2.4669	0.022	0.150563	0.022	42.884	0.022	1.3894	0.022	5.8432	0.022	40.3894	0.022	2.542	0.022	8.0467	0.022	4.07617	0.022	14.0851	0.022	16.9294	0.022	159.888	0.022	1.8876	0.022	15.8417	0.022	19.1292	0.022	9.2907	0.022	2.672	0.022	58.1486	0.022	9.9509	0.022	133.393	0.022	120
	0.0257	71.7069	0.0257	45.2335	0.0257	86.4058	0.0257	6.6213	0.0257	0.293976	0.0257	111.414	0.0257	2.9369	0.0257	18.4668	0.0257	132.84	0.0257	5.7044	0.0257	21.2198	0.0257	10.5558	0.0257	23.9255	0.0257	33.5686	0.0257	345.045	0.0257	5.1024	0.0257	36.5394	0.0257	56.5903	0.0257	19.2223	0.0257	12.4098	0.0257	200.077	0.0257	15.3083	0.0257	133.462	0.0257	280
	0.0294	106.788	0.0294	74.4313	0.0294	331.588	0.0294	14.9778	0.0294	0.515687	0.0294	353.894	0.0294	5.5376	0.0294	48.5223	0.0294	347.152	0.0294	11.0317	0.0294	46.7251	0.0294	22.8246	0.0294	37.4101	0.0294	58.5814	0.0294	628.963	0.0294	11.8148	0.0294	74.0194	0.0294	147.963	0.0294	34.6558	0.0294	42.0846	0.0294	507.919	0.0294	22.2448	0.0294	132.936	0.0294	0
	0.033	143.073	0.033	108.425	0.033	805.944	0.033	28.6211	0.033	0.810305	0.033	838.423	0.033	9.2626	0.033	105.368	0.033	717.055	0.033	18.3294	0.033	85.5346	0.033	40.8385	0.033	53.768	0.033	89.9241	0.033	960.623	0.033	23.2466	0.033	131.03	0.033	322.841	0.033	54.4109	0.033	103.882	0.033	953.1	0.033	29.5573	0.033	131.97	0.033	0
	0.0367	174.375	0.0367	141.487	0.0367	1289.8	0.0367	47.2509	0.0367	1.15111	0.0367	1332.05	0.0367	13.8501	0.0367	191.454	0.0367	1185.3	0.0367	26.4436	0.0367	131.608	0.0367	61.0492	0.0367	71.6657	0.0367	123.065	0.0367	1237.9	0.0367	39.1489	0.0367	204.568	0.0367	589.639	0.0367	75.3878	0.0367	190.647	0.0367	1352.8	0.0367	35.8645	0.0367	135.057	0.0367	2160
	0.0403	195.661	0.0403	167.364	0.0403	1421.82	0.0403	68.9599	0.0403	1.48878	0.0403	1438.72	0.0403	18.603	0.0403	293.401	0.0403	1578.57	0.0403	33.366	0.0403	171.324	0.0403	76.7034	0.0403	89.2611	0.0403	152.234	0.0403	1352.66	0.0403	56.5215	0.0403	283.254	0.0403	905.418	0.0403	93.359	0.0403	265.206	0.0403	1486.17	0.0403	40.1788	0.0403	136.563	0.0403	1600
	0.044	205.338	0.044	182.247	0.044	1159.51	0.044	91.4699	0.044	1.76729	0.044	1106.39	0.044	22.6008	0.044	383.512	0.044	1707.12	0.044	37.1336	0.044	190.242	0.044	81.648	0.044	104.801	0.044	173.223	0.044	1262.07	0.044	70.0805	0.044	350.245	0.044	1176.77	0.044	105.101	0.044	287.779	0.044	1305.07	0.044	42.5789	0.044	136.376	0.044	800
	0.0477	205.757	0.0477	186.372	0.0477	778.178	0.0477	113.439	0.0477	1.9451	0.0477	662.179	0.0477	25.1242	0.0477	435.141	0.0477	1515.79	0.0477	36.9013	0.0477	182.657	0.0477	74.6167	0.0477	117.207	0.0477	185.057	0.0477	1017.66	0.0477	74.8936	0.0477	390.715	0.0477	1307.76	0.0477	110.056	0.0477	254.954	0.0477	959.354	0.0477	44.2842	0.0477	134.664	0.0477	820
	0.0514	201.621	0.0514	183.119	0.0514	495.113	0.0514	134.294	0.0514	2.00822	0.0514	375.629	0.0514	26.026	0.0514	439.982	0.0514	1124.58	0.0514	33.3985	0.0514	155.522	0.0514	59.9008	0.0514	126.297	0.0514	189.213	0.0514	725.467	0.0514	69.4872	0.0514	399.23	0.0514	1262.33	0.0514	110.236	0.0514	199.779	0.0514	630.851	0.0514	46.9109	0.0514	131.744	0.0514	240
	0.055	197.538	0.055	176.666	0.055	348.794	0.055	152.994	0.055	1.96905	0.055	263.869	0.055	25.7867	0.055	411.237	0.055	720.667	0.055	28.4454	0.055	123.422	0.055	43.9416	0.055	132.557	0.055	187.616	0.055	477.947	0.055	56.8286	0.055	382.103	0.055	1086.28	0.055	108.621	0.055	158.234	0.055	407.892	0.055	51.395	0.055	127.832	0.055	180
	0.0587	196.191	0.0587	170.012	0.0587	290.145	0.0587	167.496	0.0587	1.85513	0.0587	228.172	0.0587	25.222	0.0587	371.138	0.0587	427.981	0.0587	23.8735	0.0587	99.5395	0.0587	31.3357	0.0587	136.654	0.0587	181.607	0.0587	314.756	0.0587	42.3146	0.0587	353.353	0.0587	871.144	0.0587	107.402	0.0587	142.647	0.0587	290.406	0.0587	57.3883	0.0587	123.053	0.0587	400
	0.0624	197.875	0.0624	164.429	0.0624	265.786	0.0624	175.775	0.0624	1.69761	0.0624	203.966	0.0624	25.0675	0.0624	336.236	0.0624	268.134	0.0624	20.5992	0.0624	89.7441	0.0624	23.4385	0.0624	138.993	0.0624	172.597	0.0624	229.262	0.0624	30.5705	0.0624	327.349	0.0624	695.964	0.0624	107.194	0.0624	142.223	0.0624	244.205	0.0624	63.5351	0.0624	117.473	0.0624	220
	0.066	201.144	0.066	160.05	0.066	252.124	0.066	177.441	0.066	1.52529	0.066	187.532	0.066	25.7113	0.066	311.888	0.066	201.879	0.066	18.4822	0.066	92.2354	0.066	19.4601	0.066	139.557	0.066	163.098	0.066	196.153	0.066	23.5241	0.066	312.729	0.066	593.041	0.066	107.45	0.066	142.477	0.066	235.166	0.066	68.2608	0.066	110.396	0.066	200
	0.0697	203.902	0.0697	156.738	0.0697	240.579	0.0697	174.495	0.0697	1.36304	0.0697	184.572	0.0697	27.1591	0.0697	295.621	0.0697	182.129	0.0697	16.9784	0.0697	100.627	0.0697	18.0195	0.0697	138.067	0.0697	156.637	0.0697	191.811	0.0697	20.6022	0.0697	310.365	0.0697	551.533	0.0697	107.411	0.0697	139.51	0.0697	239.879	0.0697	70.3907	0.0697	99.3633	0.0697	140
	0.0733	204.371	0.0733	154.515	0.0733	228.231	0.0733	170.371	0.0733	1.2303	0.0733	189.59	0.0733	29.1244	0.0733	282.866	0.0733	180.076	0.0733	15.913	0.0733	107.995	0.0733	17.9019	0.0733	134.29	0.0733	156.437	0.0733	199.969	0.0733	20.1408	0.0733	315.308	0.0733	541.91	0.0733	106.679	0.0733	136.391	0.0733	247.962	0.0733	69.3254	0.0733	81.5393	0.0733	280
	0.077	201.698	0.077	153.391	0.077	219.677	0.077	167.571	0.077	1.13807	0.077	202.377	0.077	31.1405	0.077	270.284	0.077	185.254	0.077	15.6307	0.077	110.228	0.077	18.208	0.077	128.317	0.077	163.884	0.077	210.312	0.077	20.6859	0.077	320.782	0.077	538.69	0.077	105.138	0.077	134.679	0.077	258.849	0.077	65.0289	0.077	58.3419	0.077	360
	0.0807	196.081	0.0807	152.87	0.0807	219.57	0.0807	165.654	0.0807	1.087	0.0807	221.643	0.0807	32.6969	0.0807	255.893	0.0807	194.266	0.0807	16.4972	0.0807	107.177	0.0807	18.435	0.0807	120.655	0.0807	177.668	0.0807	217.232	0.0807	21.4721	0.0807	321.865	0.0807	530.381	0.0807	102.827	0.0807	133.766	0.0807	273.327	0.0807	58.0689	0.0807	36.5632	0.0807	60
	0.0844	188.421	0.0844	151.751	0.0844	231.293	0.0844	161.838	0.0844	1.06935	0.0844	229.437	0.0844	33.4305	0.0844	238.472	0.0844	202.674	0.0844	18.4186	0.0844	101.316	0.0844	18.5241	0.0844	112.137	0.0844	193.975	0.0844	219.366	0.0844	22.2022	0.0844	317.226	0.0844	517.747	0.0844	100.296	0.0844	133.369	0.0844	287.901	0.0844	49.5969	0.0844	22.2412	0.0844	220
	0.088	179.927	0.088	148.686	0.088	255.583	0.088	154.332	0.088	1.07401	0.088	210.961	0.088	33.3084	0.088	219.258	0.088	205.853	0.088	20.8283	0.088	95.686	0.088	18.6628	0.088	103.937	0.088	207.386	0.088	218.009	0.088	22.7252	0.088	308.765	0.088	507.158	0.088	98.928	0.088	133.419	0.088	296.76	0.088	41.244	0.088	15.9351	0.088	160
	0.0917	171.389	0.0917	143.13	0.0917	284.338	0.0917	144.803	0.0917	1.09037	0.0917	186.994	0.0917	32.7066	0.0917	202.968	0.0917	202.992	0.0917	23.1218	0.0917	92.2017	0.0917	18.9358	0.0917	96.9919	0.0917	213.705	0.0917	214.885	0.0917	23.0753	0.0917	299.396	0.0917	503.403	0.0917	100.01	0.0917	133.112	0.0917	295.924	0.0917	34.2436	0.0917	14.4539	0.0917	80
	0.0954	163.389	0.0954	135.958	0.0954	296.341	0.0954	137.456	0.0954	1.1104	0.0954	188.621	0.0954	32.2086	0.0954	196.43	0.0954	195.742	0.0954	24.7733	0.0954	91.3648	0.0954	19.1596	0.0954	91.9962	0.0954	211.507	0.0954	211.342	0.0954	23.566	0.0954	290.989	0.0954	506.57	0.0954	103.272	0.0954	130.479	0.0954	283.058	0.0954	29.2264	0.0954	14.5966	0.0954	460
	0.099	156.711	0.099	129.12	0.099	277.445	0.099	135.641	0.099	1.12801	0.099	210.129	0.099	32.2841	0.099	203.449	0.099	185.661	0.099	25.2613	0.099	92.4278	0.099	19.0376	0.099	89.2982	0.099	202.641	0.099	209.174	0.099	24.6023	0.099	283.315	0.099	512.322	0.099	106.46	0.099	123.87	0.099	259.354	0.099	26.1688	0.099	14.8293	0.099	280
	0.1027	152.575	0.1027	124.491	0.1027	245.351	0.1027	139.412	0.1027	1.13883	0.1027	221.48	0.1027	33.0004	0.1027	221.107	0.1027	175.299	0.1027	24.1709	0.1027	93.9401	0.1027	18.4383	0.1027	88.9184	0.1027	190.905	0.1027	210.495	0.1027	26.2577	0.1027	274.549	0.1027	515.058	0.1027	106.912	0.1027	116.107	0.1027	230.851	0.1027	24.5925	0.1027	15.025	0.1027	180
	0.1064	152.286	0.1064	122.736	0.1064	219.338	0.1064	145.721	0.1064	1.14125	0.1064	212.359	0.1064	33.9428	0.1064	241.097	0.1064	169.775	0.1064	21.5875	0.1064	94.362	0.1064	17.5654	0.1064	90.6615	0.1064	179.845	0.1064	215.966	0.1064	28.0886	0.1064	262.946	0.1064	511.669	0.1064	103.7	0.1064	112.912	0.1064	203.46	0.1064	23.8487	0.1064	15.5047	0.1064	500
	0.11	156.369	0.11	122.971	0.11	199.063	0.11	150.47	0.11	1.13713	0.11	196.897	0.11	34.4008	0.11	254.457	0.11	173.956	0.11	18.3807	0.11	92.4319	0.11	16.9235	0.11	94.2099	0.11	171.236	0.11	223.643	0.11	29.4181	0.11	248.504	0.11	502.91	0.11	98.148	0.11	114.199	0.11	179.048	0.11	23.4094	0.11	16.3036	0.11	240
	0.1137	163.795	0.1137	123.409	0.1137	191.065	0.1137	150.874	0.1137	1.13039	0.1137	190.629	0.1137	33.7355	0.1137	255.815	0.1137	186.75	0.1137	15.9518	0.1137	87.6778	0.1137	17.0689	0.1137	99.1396	0.1137	165.001	0.1137	230.333	0.1137	29.7831	0.1137	233.43	0.1137	491.738	0.1137	92.4005	0.1137	113.7	0.1137	159.61	0.1137	23.1615	0.1137	17.163	0.1137	120
	0.1174	172.038	0.1174	122.544	0.1174	202.22	0.1174	146.758	0.1174	1.12441	0.1174	203.086	0.1174	31.7397	0.1174	244.936	0.1174	199.307	0.1174	15.5181	0.1174	81.3603	0.1174	18.2247	0.1174	104.902	0.1174	160.137	0.1174	234.148	0.1174	29.1403	0.1174	221.045	0.1174	481.263	0.1174	87.7105	0.1174	109.401	0.1174	151.302	0.1174	23.5725	0.1174	17.9234	0.1174	220
	0.121	178.112	0.121	120.07	0.121	223.358	0.121	140.151	0.121	1.12087	0.121	233.525	0.121	28.7979	0.121	226.065	0.121	201.547	0.121	17.4174	0.121	76.704	0.121	20.038	0.121	110.877	0.121	155.637	0.121	235.34	0.121	27.7808	0.121	213.877	0.121	474.459	0.121	84.0084	0.121	107.819	0.121	159.809	0.121	25.5027	0.121	18.5537	0.121	260
	0.1247	180.011	0.1247	117.019	0.1247	243.566	0.1247	133.985	0.1247	1.12149	0.1247	265.135	0.1247	25.7642	0.1247	206.174	0.1247	191.571	0.1247	20.9017	0.1247	77.0094	0.1247	21.7698	0.1247	116.543	0.1247	150.825	0.1247	234.519	0.1247	26.1589	0.1247	212.323	0.1247	474.331	0.1247	80.6864	0.1247	116.336	0.1247	181.052	0.1247	29.6272	0.1247	18.9184	0.1247	240
	0.1284	177.618	0.1284	115.108	0.1284	256.141	0.1284	130.985	0.1284	1.13007	0.1284	273.699	0.1284	23.6238	0.1284	192.205	0.1284	177.386	0.1284	24.5396	0.1284	82.616	0.1284	22.8095	0.1284	121.703	0.1284	145.259	0.1284	230.702	0.1284	24.7346	0.1284	214.923	0.1284	482.224	0.1284	77.3825	0.1284	135.111	0.1284	200.177	0.1284	35.8071	0.1284	18.883	0.1284	240
	0.132	172.569	0.132	115.774	0.132	253.597	0.132	132.669	0.132	1.15121	0.132	248.132	0.132	23.0872	0.132	187.794	0.132	168.995	0.132	26.9494	0.132	89.8574	0.132	23.0391	0.132	126.57	0.132	138.65	0.132	221.888	0.132	23.8138	0.132	219.947	0.132	495.301	0.132	73.9671	0.132	156.684	0.132	205.778	0.132	42.9347	0.132	18.5781	0.132	200
	0.1357	167.303	0.1357	119.371	0.1357	240.596	0.1357	138.221	0.1357	1.18569	0.1357	205.98	0.1357	24.2838	0.1357	191.984	0.1357	169.857	0.1357	27.4066	0.1357	93.6996	0.1357	22.757	0.1357	131.631	0.1357	130.985	0.1357	207.536	0.1357	23.4648	0.1357	226.827	0.1357	506.853	0.1357	70.1336	0.1357	170.111	0.1357	202.188	0.1357	49.484	0.1357	18.3855	0.1357	200
	0.1394	163.98	0.1394	124.918	0.1394	232.617	0.1394	144.311	0.1394	1.22714	0.1394	177.32	0.1394	26.697	0.1394	201.531	0.1394	175.554	0.1394	26.0039	0.1394	91.8092	0.1394	22.3482	0.1394	137.305	0.1394	122.756	0.1394	189.934	0.1394	23.6389	0.1394	236.025	0.1394	510.9	0.1394	65.4594	0.1394	166.84	0.1394	200.232	0.1394	54.3871	0.1394	18.5411	0.1394	180
	0.1431	163.838	0.1431	130.362	0.1431	231.973	0.1431	146.75	0.1431	1.26324	0.1431	173.241	0.1431	29.3473	0.1431	214.054	0.1431	178.525	0.1431	23.4436	0.1431	86.2567	0.1431	22.0369	0.1431	143.495	0.1431	115.242	0.1431	173.319	0.1431	24.3988	0.1431	247.253	0.1431	507.418	0.1431	60.1607	0.1431	148.899	0.1431	201.842	0.1431	57.5014	0.1431	18.8478	0.1431	220
	0.1467	166.886	0.1467	133.781	0.1467	233.898	0.1467	143.513	0.1467	1.28421	0.1467	182.495	0.1467	31.3921	0.1467	229.248	0.1467	174.184	0.1467	20.5479	0.1467	81.2254	0.1467	21.801	0.1467	149.738	0.1467	109.987	0.1467	160.843	0.1467	26.0254	0.1467	258.49	0.1467	502.654	0.1467	55.3225	0.1467	130.178	0.1467	204.191	0.1467	59.6593	0.1467	18.9523	0.1467	180
	0.1504	172.251	0.1504	134.325	0.1504	238.281	0.1504	135.857	0.1504	1.2874	0.1504	190.091	0.1504	32.551	0.1504	246.638	0.1504	163.387	0.1504	17.9376	0.1504	79.5711	0.1504	21.4687	0.1504	155.313	0.1504	108.569	0.1504	154.209	0.1504	28.8637	0.1504	266.217	0.1504	503.16	0.1504	52.528	0.1504	124.739	0.1504	210.843	0.1504	61.8478	0.1504	18.6739	0.1504	220
	0.154	178.577	0.154	132.745	0.154	240.174	0.154	127.148	0.154	1.27716	0.154	189.183	0.154	33.2594	0.154	263.688	0.154	150.661	0.154	15.8893	0.154	81.285	0.154	20.8717	0.154	159.574	0.154	112.084	0.154	154.397	0.154	33.0187	0.154	267.48	0.154	509.931	0.154	52.8134	0.154	134.745	0.154	224.801	0.154	64.4422	0.154	18.0355	0.154	160
	0.1577	184.391	0.1577	131.02	0.1577	231.921	0.1577	120.466	0.1577	1.26018	0.1577	182.81	0.1577	34.3709	0.1577	276.255	0.1577	140.263	0.1577	14.3992	0.1577	84.5056	0.1577	19.9548	0.1577	162.168	0.1577	120.715	0.1577	161.886	0.1577	38.0778	0.1577	261.997	0.1577	518.437	0.1577	55.9539	0.1577	151.356	0.1577	237.379	0.1577	66.7999	0.1577	17.3184	0.1577	240
	0.1614	188.338	0.1614	131.202	0.1614	216.301	0.1614	117.033	0.1614	1.24106	0.1614	171.832	0.1614	36.5601	0.1614	280.606	0.1614	134.609	0.1614	13.4044	0.1614	87.4718	0.1614	18.7786	0.1614	163.036	0.1614	133.469	0.1614	175.551	0.1614	43.0383	0.1614	252.597	0.1614	523.845	0.1614	60.7228	0.1614	164.225	0.1614	237.556	0.1614	67.4923	0.1614	16.9926	0.1614	220
	0.1651	189.417	0.1651	134.151	0.1651	200.865	0.1651	116.086	0.1651	1.22173	0.1651	151.791	0.1651	39.7974	0.1651	275.047	0.1651	136.083	0.1651	12.9883	0.1651	89.4623	0.1651	17.4603	0.1651	162.295	0.1651	148.155	0.1651	191.55	0.1651	46.6214	0.1651	243.698	0.1651	525.538	0.1651	65.9581	0.1651	169.17	0.1651	227.88	0.1651	65.1328	0.1651	17.2516	0.1651	300
	0.1687	187.347	0.1687	138.946	0.1687	192.235	0.1687	115.67	0.1687	1.20406	0.1687	124.819	0.1687	43.2318	0.1687	260.433	0.1687	147.577	0.1687	13.3753	0.1687	90.2032	0.1687	16.1426	0.1687	160.144	0.1687	161.771	0.1687	204.047	0.1687	47.9154	0.1687	238.885	0.1687	527.106	0.1687	71.5677	0.1687	169.057	0.1687	220.009	0.1687	59.3295	0.1687	17.7131	0.1687	120
	0.1724	182.896	0.1724	143.435	0.1724	190.556	0.1724	113.943	0.1724	1.19195	0.1724	103.997	0.1724	45.5768	0.1724	240.127	0.1724	168.987	0.1724	14.6954	0.1724	89.0102	0.1724	15.0162	0.1724	156.81	0.1724	171.357	0.1724	208	0.1724	46.8911	0.1724	239.192	0.1724	533.019	0.1724	78.4983	0.1724	168.113	0.1724	218.885	0.1724	51.0869	0.1724	17.8528	0.1724	200
	0.1761	177.778	0.1761	145.614	0.1761	185.418	0.1761	110.502	0.1761	1.18993	0.1761	104.559	0.1761	45.7821	0.1761	219.268	0.1761	194.314	0.1761	16.7122	0.1761	85.1782	0.1761	14.3331	0.1761	152.511	0.1761	175.07	0.1761	202.186	0.1761	44.3243	0.1761	243.014	0.1761	545.008	0.1761	87.5107	0.1761	166.038	0.1761	220.726	0.1761	42.3586	0.1761	17.605	0.1761	260
	0.1797	173.962	0.1797	144.829	0.1797	178.003	0.1797	106.618	0.1797	1.19917	0.1797	124.888	0.1797	43.578	0.1797	202.631	0.1797	214.608	0.1797	18.7289	0.1797	79.3367	0.1797	14.3208	0.1797	147.409	0.1797	172.866	0.1797	190.222	0.1797	41.1917	0.1797	247.433	0.1797	560.174	0.1797	97.8063	0.1797	158.252	0.1797	222.696	0.1797	35.1126	0.1797	17.331	0.1797	120
	0.1834	172.779	0.1834	141.829	0.1834	176.958	0.1834	103.847	0.1834	1.21446	0.1834	146.228	0.1834	39.5666	0.1834	192.145	0.1834	224.463	0.1834	19.7804	0.1834	73.9187	0.1834	15.007	0.1834	141.647	0.1834	166.349	0.1834	178.844	0.1834	38.0957	0.1834	249.922	0.1834	572.36	0.1834	106.82	0.1834	142.055	0.1834	226.357	0.1834	30.56	0.1834	17.2996	0.1834	40
	0.187	174.463	0.187	137.731	0.187	172.779	0.187	102.284	0.187	1.22604	0.187	157.022	0.187	34.8427	0.187	186.412	0.187	225.337	0.187	19.0715	0.187	71.8029	0.187	16.1325	0.187	135.452	0.187	157.91	0.187	174.546	0.187	35.1486	0.187	249.351	0.187	576.868	0.187	111.402	0.187	122.644	0.187	232.958	0.187	28.9213	0.187	17.434	0.187	200
	0.1907	178.374	0.1907	132.948	0.1907	159.135	0.1907	100.334	0.1907	1.22526	0.1907	157.808	0.1907	30.4642	0.1907	182.591	0.1907	222.568	0.1907	16.4511	0.1907	74.4088	0.1907	17.3035	0.1907	129.27	0.1907	149.759	0.1907	180.212	0.1907	32.2357	0.1907	245.988	0.1907	574.976	0.1907	109.408	0.1907	112.342	0.1907	239.957	0.1907	29.6878	0.1907	17.5521	0.1907	180
	0.1944	183.363	0.1944	127.183	0.1944	156.416	0.1944	96.438	0.1944	1.20979	0.1944	155.052	0.1944	27.2145	0.1944	178.783	0.1944	219.647	0.1944	12.6683	0.1944	80.9374	0.1944	18.2469	0.1944	123.947	0.1944	143.544	0.1944	193.049	0.1944	29.3483	0.1944	241.024	0.1944	573.807	0.1944	100.836	0.1944	122.163	0.1944	241.576	0.1944	32.0559	0.1944	17.6074	0.1944	200
	0.1981	188.193	0.1981	119.999	0.1981	177.516	0.1981	91.1097	0.1981	1.18391	0.1981	161.512	0.1981	25.4021	0.1981	175.285	0.1981	216.079	0.1981	8.9419	0.1981	89.4755	0.1981	18.9824	0.1981	120.312	0.1981	139.95	0.1981	206.377	0.1981	26.5264	0.1981	235.761	0.1981	581.042	0.1981	87.8439	0.1981	150.419	0.1981	232.487	0.1981	35.3466	0.1981	17.6074	0.1981	280
	0.2017	191.475	0.2017	111.663	0.2017	204.287	0.2017	87.2664	0.2017	1.15417	0.2017	179.659	0.2017	25.1069	0.2017	174.945	0.2017	211.028	0.2017	6.3843	0.2017	98.4563	0.2017	19.66	0.2017	119.017	0.2017	139.081	0.2017	214.54	0.2017	23.8543	0.2017	231.226	0.2017	599.493	0.2017	73.9265	0.2017	181.094	0.2017	212.343	0.2017	39.0787	0.2017	17.4467	0.2017	200
	0.2054	191.843	0.2054	103.2	0.2054	217.226	0.2054	88.1223	0.2054	1.12469	0.2054	192.295	0.2054	26.2389	0.2054	181.807	0.2054	206.24	0.2054	5.5055	0.2054	107.209	0.2054	20.346	0.2054	120.184	0.2054	140.591	0.2054	217.266	0.2054	21.4512	0.2054	228.045	0.2054	624.955	0.2054	62.5568	0.2054	196.476	0.2054	187.155	0.2054	42.7783	0.2054	16.9457	0.2054	160
	0.2091	188.531	0.2091	95.8487	0.2091	217.935	0.2091	94.548	0.2091	1.09562	0.2091	187.941	0.2091	28.4503	0.2091	197.87	0.2091	204.108	0.2091	6.1067	0.2091	115.207	0.2091	20.9311	0.2091	123.219	0.2091	143.705	0.2091	218.691	0.2091	19.5364	0.2091	226.651	0.2091	647.84	0.2091	55.8357	0.2091	191.637	0.2091	165.296	0.2091	45.8167	0.2091	16.1143	0.2091	120
	0.2127	182.03	0.2127	90.4802	0.2127	207.954	0.2127	104.558	0.2127	1.06529	0.2127	175.396	0.2127	31.0307	0.2127	220.073	0.2127	205.327	0.2127	7.5541	0.2127	121.03	0.2127	21.2124	0.2127	126.917	0.2127	147.344	0.2127	222.061	0.2127	18.3962	0.2127	227.494	0.2127	657.628	0.2127	53.9066	0.2127	174.987	0.2127	152.876	0.2127	47.4857	0.2127	15.2493	0.2127	20
	0.2164	174.204	0.2164	87.4219	0.2164	182.728	0.2164	115.247	0.2164	1.03419	0.2164	167.311	0.2164	32.9897	0.2164	241.009	0.2164	209.858	0.2164	9.1981	0.2164	122.465	0.2164	21.0647	0.2164	129.868	0.2164	150.492	0.2164	226.526	0.2164	18.1595	0.2164	230.785	0.2164	648.298	0.2164	55.3542	0.2164	157.828	0.2164	150.777	0.2164	47.2687	0.2164	14.6122	0.2164	300
	0.2201	167.616	0.2201	86.5995	0.2201	152.706	0.2201	124.916	0.2201	1.00743	0.2201	167.114	0.2201	33.4042	0.2201	253.759	0.2201	217.521	0.2201	10.6455	0.2201	117.779	0.2201	20.5447	0.2201	131.003	0.2201	152.724	0.2201	229.108	0.2201	18.587	0.2201	235.821	0.2201	621.649	0.2201	58.2144	0.2201	145.926	0.2201	155.101	0.2201	45.0989	0.2201	14.2235	0.2201	240
	0.2237	164.415	0.2237	87.6321	0.2237	138.181	0.2237	133.379	0.2237	0.993166	0.2237	168.582	0.2237	31.8665	0.2237	256.401	0.2237	225.919	0.2237	11.708	0.2237	106.98	0.2237	19.8412	0.2237	130.011	0.2237	154.457	0.2237	228.109	0.2237	19.1519	0.2237	240.696	0.2237	586.043	0.2237	60.9904	0.2237	139.632	0.2237	161.433	0.2237	41.4646	0.2237	13.9436	0.2237	120
	0.2274	165.475	0.2274	89.7	0.2274	148.245	0.2274	140.799	0.2274	0.997115	0.2274	170.123	0.2274	28.7366	0.2274	251.935	0.2274	230.065	0.2274	12.1799	0.2274	92.1623	0.2274	19.1397	0.2274	127.406	0.2274	156.55	0.2274	223.82	0.2274	19.3885	0.2274	243.16	0.2274	551.533	0.2274	63.2118	0.2274	137.635	0.2274	167.784	0.2274	37.3241	0.2274	13.4923	0.2274	240
	0.2311	170.213	0.2311	91.4729	0.2311	174.314	0.2311	146.669	0.2311	1.017	0.2311	180.128	0.2311	25.018	0.2311	244.555	0.2311	225.949	0.2311	11.8163	0.2311	76.9091	0.2311	18.5263	0.2311	124.204	0.2311	159.454	0.2311	217.405	0.2311	19.2061	0.2311	242.308	0.2311	525.211	0.2311	65.3681	0.2311	138.913	0.2311	173.251	0.2311	33.8102	0.2311	12.6327	0.2311	120
	0.2347	177.058	0.2347	91.5283	0.2347	203.097	0.2347	149.838	0.2347	1.04185	0.2347	191.89	0.2347	21.9261	0.2347	236.586	0.2347	213.617	0.2347	10.6211	0.2347	64.9543	0.2347	17.9625	0.2347	121.386	0.2347	162.613	0.2347	210.529	0.2347	18.9479	0.2347	239.671	0.2347	509.757	0.2347	68.3554	0.2347	143.435	0.2347	175.791	0.2347	31.7843	0.2347	11.5481	0.2347	160
	0.2384	184.199	0.2384	89.228	0.2384	225.063	0.2384	149.333	0.2384	1.05805	0.2384	187.96	0.2384	20.396	0.2384	228.534	0.2384	196.21	0.2384	9.0717	0.2384	58.4599	0.2384	17.3309	0.2384	119.437	0.2384	164.712	0.2384	205.621	0.2384	19.2004	0.2384	238.495	0.2384	504.776	0.2384	72.7861	0.2384	151.038	0.2384	173.662	0.2384	31.463	0.2384	10.7381	0.2384	420
	0.2421	190.29	0.2421	85.4161	0.2421	233.451	0.2421	145.293	0.2421	1.0581	0.2421	174.567	0.2421	20.7598	0.2421	220.893	0.2421	177.083	0.2421	7.8954	0.2421	56.9096	0.2421	16.5669	0.2421	118.187	0.2421	164.622	0.2421	205.338	0.2421	20.4757	0.2421	241.575	0.2421	508.457	0.2421	78.5154	0.2421	158.007	0.2421	168.249	0.2421	32.3986	0.2421	10.4735	0.2421	120
	0.2458	194.843	0.2458	82.2648	0.2458	236.292	0.2458	139.284	0.2458	1.04533	0.2458	173.594	0.2458	22.6979	0.2458	215.059	0.2458	158.536	0.2458	7.5557	0.2458	57.7641	0.2458	15.8032	0.2458	117.009	0.2458	162.149	0.2458	211.321	0.2458	22.8955	0.2458	249.344	0.2458	517.851	0.2458	84.5461	0.2458	156.752	0.2458	162.439	0.2458	33.8659	0.2458	10.6117	0.2458	120
	0.2494	198.074	0.2494	82.233	0.2494	246.122	0.2494	133.806	0.2494	1.0317	0.2494	187.798	0.2494	25.3668	0.2494	212.601	0.2494	142.875	0.2494	7.971	0.2494	58.5192	0.2494	15.3649	0.2494	115.291	0.2494	158.02	0.2494	222.808	0.2494	25.9647	0.2494	259.381	0.2494	527.539	0.2494	89.2556	0.2494	142.492	0.2494	157.364	0.2494	35.3239	0.2494	10.8997	0.2494	160
	0.2531	200.595	0.2531	86.512	0.2531	252.587	0.2531	130.772	0.2531	1.02936	0.2531	201.779	0.2531	27.8165	0.2531	213.727	0.2531	132.088	0.2531	8.7409	0.2531	58.3502	0.2531	15.5033	0.2531	112.864	0.2531	153.144	0.2531	236.066	0.2531	28.8314	0.2531	267.99	0.2531	529.634	0.2531	91.4668	0.2531	119.823	0.2531	153.566	0.2531	36.7149	0.2531	11.2684	0.2531	240
	0.2567	202.737	0.2567	94.3711	0.2567	243.185	0.2567	130.577	0.2567	1.04399	0.2567	207.298	0.2567	29.315	0.2567	217.121	0.2567	127.706	0.2567	9.6186	0.2567	57.817	0.2567	16.1758	0.2567	110.272	0.2567	148.31	0.2567	244.776	0.2567	30.7077	0.2567	271.636	0.2567	516.662	0.2567	91.1792	0.2567	100.096	0.2567	155.368	0.2567	38.31	0.2567	11.8011	0.2567	240
	0.2604	204.323	0.2604	103.529	0.2604	224.743	0.2604	131.828	0.2604	1.0727	0.2604	204.209	0.2604	29.6155	0.2604	220.675	0.2604	130.174	0.2604	10.6749	0.2604	57.6689	0.2604	17.0295	0.2604	108.674	0.2604	144.37	0.2604	243.127	0.2604	31.3476	0.2604	268.097	0.2604	487.847	0.2604	89.7559	0.2604	91.9011	0.2604	168.707	0.2604	40.4708	0.2604	12.5083	0.2604	100
	0.2641	204.928	0.2641	111.319	0.2641	204.87	0.2641	132.14	0.2641	1.10692	0.2641	193.006	0.2641	29.0349	0.2641	222.726	0.2641	138.697	0.2641	12.0479	0.2641	58.3058	0.2641	17.6349	0.2641	109.378	0.2641	142.23	0.2641	230.325	0.2641	31.1453	0.2641	257.225	0.2641	452.924	0.2641	88.9742	0.2641	95.0659	0.2641	191.029	0.2641	43.5104	0.2641	13.219	0.2641	380
	0.2677	204.355	0.2677	115.765	0.2677	185.72	0.2677	129.698	0.2677	1.13751	0.2677	179.593	0.2677	28.3035	0.2677	223.064	0.2677	151.401	0.2677	13.6498	0.2677	60.0291	0.2677	17.7698	0.2677	113.24	0.2677	142.157	0.2677	212.082	0.2677	30.7648	0.2677	241.358	0.2677	427.956	0.2677	89.5664	0.2677	103.762	0.2677	209.277	0.2677	47.5936	0.2677	13.7294	0.2677	240
	0.2714	202.957	0.2714	115.973	0.2714	170.511	0.2714	124.576	0.2714	1.15923	0.2714	177.388	0.2714	28.2701	0.2714	222.682	0.2714	165.701	0.2714	15.2052	0.2714	63.1687	0.2714	17.5041	0.2714	120.176	0.2714	143.01	0.2714	196.561	0.2714	30.6921	0.2714	224.876	0.2714	425.525	0.2714	90.5961	0.2714	112.903	0.2714	215.446	0.2714	52.5243	0.2714	14.0207	0.2714	220
	0.2751	201.526	0.2751	111.977	0.2751	166.179	0.2751	119.067	0.2751	1.1727	0.2751	196.404	0.2751	29.6035	0.2751	221.922	0.2751	178.867	0.2751	16.5143	0.2751	67.6854	0.2751	17.0283	0.2751	129.058	0.2751	142.536	0.2751	188.17	0.2751	31.1096	0.2751	212.553	0.2751	447.292	0.2751	90.3166	0.2751	120.023	0.2751	216.666	0.2751	57.5208	0.2751	14.2652	0.2751	300
	0.2788	200.8	0.2788	104.582	0.2788	173.109	0.2788	116.866	0.2788	1.18362	0.2788	220.756	0.2788	32.5869	0.2788	218.815	0.2788	188.747	0.2788	17.5362	0.2788	72.8378	0.2788	16.4468	0.2788	138.033	0.2788	138.837	0.2788	185.167	0.2788	32.0471	0.2788	207.411	0.2788	483.939	0.2788	87.6815	0.2788	123.664	0.2788	220.76	0.2788	61.3253	0.2788	14.6051	0.2788	180
	0.2824	200.845	0.2824	95.3249	0.2824	179.372	0.2824	121.234	0.2824	1.20003	0.2824	230.825	0.2824	37.0249	0.2824	210.218	0.2824	194.423	0.2824	18.1947	0.2824	77.5859	0.2824	15.7863	0.2824	145.138	0.2824	131.78	0.2824	182.651	0.2824	33.4619	0.2824	209.437	0.2824	521.09	0.2824	83.0662	0.2824	123.375	0.2824	222.279	0.2824	62.7971	0.2824	14.9596	0.2824	180
	0.2861	200.741	0.2861	86.303	0.2861	184.222	0.2861	132.635	0.2861	1.22865	0.2861	238.034	0.2861	42.25	0.2861	195.445	0.2861	196.606	0.2861	18.2417	0.2861	81.4216	0.2861	15.1686	0.2861	148.926	0.2861	123.132	0.2861	176.962	0.2861	35.1155	0.2861	215.906	0.2861	546.825	0.2861	77.6735	0.2861	120.584	0.2861	214.623	0.2861	61.6218	0.2861	15.1535	0.2861	120
	0.2898	198.948	0.2898	79.6536	0.2898	196.836	0.2898	147.572	0.2898	1.272	0.2898	258.7	0.2898	47.2566	0.2898	178.54	0.2898	197.213	0.2898	17.438	0.2898	84.5584	0.2898	14.8578	0.2898	148.889	0.2898	115.402	0.2898	167.7	0.2898	36.4833	0.2898	222.853	0.2898	556.364	0.2898	72.4256	0.2898	117.553	0.2898	205.187	0.2898	58.5059	0.2898	15.1514	0.2898	300
	0.2934	194.288	0.2934	76.9548	0.2934	209.649	0.2934	160.408	0.2934	1.32669	0.2934	277.148	0.2934	50.9951	0.2934	166.198	0.2934	197.681	0.2934	15.835	0.2934	87.1735	0.2934	15.0652	0.2934	145.524	0.2934	110.423	0.2934	157.346	0.2934	36.9739	0.2934	226.724	0.2934	551.253	0.2934	67.4836	0.2934	115.45	0.2934	205.174	0.2934	54.643	0.2934	15.0526	0.2934	80
	0.2971	186.947	0.2971	78.8766	0.2971	212.897	0.2971	167.208	0.2971	1.38318	0.2971	267.293	0.2971	52.768	0.2971	163.064	0.2971	197.805	0.2971	13.7823	0.2971	88.7982	0.2971	15.7309	0.2971	140.068	0.2971	108.64	0.2971	150.004	0.2971	36.3882	0.2971	225.568	0.2971	534.875	0.2971	62.6927	0.2971	113.56	0.2971	212.319	0.2971	50.9284	0.2971	14.9264	0.2971	240
	0.3008	178.704	0.3008	85.1196	0.3008	209.802	0.3008	167.908	0.3008	1.42685	0.3008	237.542	0.3008	52.5237	0.3008	168.872	0.3008	197.175	0.3008	11.6665	0.3008	88.8326	0.3008	16.5329	0.3008	134.045	0.3008	109.319	0.3008	149.715	0.3008	35.2037	0.3008	219.529	0.3008	509.655	0.3008	58.277	0.3008	111.34	0.3008	214.87	0.3008	47.6241	0.3008	14.7111	0.3008	60
	0.3044	172.281	0.3044	94.279	0.3044	207.688	0.3044	164.774	0.3044	1.44067	0.3044	216.93	0.3044	50.8832	0.3044	179.268	0.3044	197.565	0.3044	9.7718	0.3044	87.5669	0.3044	17.0908	0.3044	128.948	0.3044	111.231	0.3044	158.354	0.3044	34.3792	0.3044	210.849	0.3044	479.27	0.3044	55.0542	0.3044	112.19	0.3044	207.92	0.3044	44.712	0.3044	14.3557	0.3044	280
	0.3081	169.545	0.3081	104.278	0.3081	216.127	0.3081	159.294	0.3081	1.41342	0.3081	210.517	0.3081	48.7814	0.3081	189.371	0.3081	202.386	0.3081	8.2401	0.3081	86.2334	0.3081	17.2119	0.3081	125.693	0.3081	113.37	0.3081	174.244	0.3081	34.7068	0.3081	202.801	0.3081	449.772	0.3081	53.7186	0.3081	121.942	0.3081	198.828	0.3081	42.2247	0.3081	14.0378	0.3081	380
	0.3118	170.6	0.3118	112.691	0.3118	236.067	0.3118	151.167	0.3118	1.34549	0.3118	206.19	0.3118	46.9528	0.3118	196.323	0.3118	213.006	0.3118	7.2181	0.3118	85.8804	0.3118	16.9207	0.3118	124.673	0.3118	115.267	0.3118	192.594	0.3118	36.3979	0.3118	198.57	0.3118	428.132	0.3118	54.4186	0.3118	140.92	0.3118	198.206	0.3118	40.4852	0.3118	14.1255	0.3118	300
	0.3154	173.638	0.3154	117.436	0.3154	250.202	0.3154	139.769	0.3154	1.2523	0.3154	207.215	0.3154	45.5697	0.3154	199.857	0.3154	226.216	0.3154	6.8215	0.3154	86.3163	0.3154	16.4196	0.3154	125.822	0.3154	116.956	0.3154	207.388	0.3154	39.0527	0.3154	199.972	0.3154	417.502	0.3154	56.7582	0.3154	161.253	0.3154	207.605	0.3154	39.932	0.3154	14.9769	0.3154	120
	0.3191	175.748	0.3191	117.489	0.3191	246.346	0.3191	125.504	0.3191	1.1608	0.3191	222.041	0.3191	44.2498	0.3191	201.186	0.3191	236.836	0.3191	7.0331	0.3191	86.1978	0.3191	16.0474	0.3191	128.739	0.3191	118.811	0.3191	213.898	0.3191	41.8837	0.3191	206.67	0.3191	415.124	0.3191	60.1532	0.3191	175.97	0.3191	215.831	0.3191	40.8618	0.3191	16.7002	0.3191	100
	0.3228	174.204	0.3228	113.33	0.3228	234.049	0.3228	109.658	0.3228	1.09977	0.3228	237.581	0.3228	42.4414	0.3228	201.266	0.3228	242.881	0.3228	7.6805	0.3228	84.2094	0.3228	16.1684	0.3228	132.803	0.3228	121.351	0.3228	210.525	0.3228	43.9734	0.3228	216.49	0.3228	415.421	0.3228	63.9957	0.3228	185.415	0.3228	210.78	0.3228	43.2503	0.3228	18.8122	0.3228	140
	0.3264	167.622	0.3264	106.848	0.3264	227.53	0.3264	93.878	0.3264	1.08932	0.3264	238.78	0.3264	39.905	0.3264	199.561	0.3264	246.393	0.3264	8.5113	0.3264	80.2902	0.3264	16.9587	0.3264	137.26	0.3264	125.023	0.3264	199.128	0.3264	44.5788	0.3264	226.798	0.3264	415.013	0.3264	67.5537	0.3264	191.365	0.3264	194.626	0.3264	46.6762	0.3264	20.4474	0.3264	120
	0.3301	156.48	0.3301	100.635	0.3301	230.708	0.3301	80.4619	0.3301	1.13457	0.3301	233.93	0.3301	36.9445	0.3301	194.27	0.3301	248.689	0.3301	9.3109	0.3301	75.7653	0.3301	18.2559	0.3301	141.34	0.3301	130.018	0.3301	183.744	0.3301	43.4875	0.3301	236.021	0.3301	414.876	0.3301	70.1091	0.3301	192.701	0.3301	181.081	0.3301	50.4034	0.3301	21.2555	0.3301	240
	0.3338	142.827	0.3338	96.8329	0.3338	238.531	0.3338	72.6913	0.3338	1.22583	0.3338	235.825	0.3338	34.2508	0.3338	184.333	0.3338	247.387	0.3338	10.0109	0.3338	72.3174	0.3338	19.6494	0.3338	144.41	0.3338	136.274	0.3338	168.509	0.3338	41.1511	0.3338	244.115	0.3338	417.878	0.3338	71.5193	0.3338	189.931	0.3338	179.406	0.3338	53.6805	0.3338	21.6155	0.3338	300
	0.3374	129.417	0.3374	96.1196	0.3374	245.687	0.3374	73.8225	0.3374	1.34358	0.3374	243.518	0.3374	32.5154	0.3374	171.818	0.3374	240.803	0.3374	10.7094	0.3374	71.0053	0.3374	20.7436	0.3374	146.136	0.3374	143.566	0.3374	156.11	0.3374	38.3347	0.3374	251.681	0.3374	424.438	0.3374	72.6023	0.3374	186.609	0.3374	191.244	0.3374	56.1069	0.3374	21.9648	0.3374	100
	0.3411	118.804	0.3411	97.497	0.3411	247.946	0.3411	84.93	0.3411	1.46521	0.3411	245.773	0.3411	32.0898	0.3411	162.234	0.3411	234.085	0.3411	11.5449	0.3411	72.3457	0.3411	21.3581	0.3411	146.555	0.3411	151.373	0.3411	147.667	0.3411	35.5264	0.3411	258.677	0.3411	431.285	0.3411	74.7105	0.3411	184.39	0.3411	217.597	0.3411	57.7475	0.3411	22.3605	0.3411	260
	0.3448	112.842	0.3448	99.0675	0.3448	244.192	0.3448	103.38	0.3448	1.57088	0.3448	231.792	0.3448	32.8587	0.3448	161.74	0.3448	236.863	0.3448	12.5316	0.3448	76.9965	0.3448	21.5348	0.3448	146.006	0.3448	158.457	0.3448	143.373	0.3448	32.7009	0.3448	263.956	0.3448	435.352	0.3448	78.7083	0.3448	181.789	0.3448	252.955	0.3448	58.8409	0.3448	22.6059	0.3448	100
	0.3484	112.583	0.3484	99.268	0.3484	238.962	0.3484	123.401	0.3484	1.64714	0.3484	203.856	0.3484	34.328	0.3484	173.071	0.3484	252.686	0.3484	13.554	0.3484	85.6881	0.3484	21.4063	0.3484	144.954	0.3484	162.76	0.3484	142.506	0.3484	29.6499	0.3484	265.964	0.3484	438.545	0.3484	84.1443	0.3484	177.865	0.3484	279.123	0.3484	59.35	0.3484	22.5516	0.3484	140
	0.3521	118.31	0.3521	97.6288	0.3521	227.09	0.3521	138.509	0.3521	1.68738	0.3521	176.149	0.3521	35.8424	0.3521	193.386	0.3521	272.566	0.3521	14.5392	0.3521	97.8587	0.3521	21.0801	0.3521	143.788	0.3521	162.236	0.3521	143.057	0.3521	26.419	0.3521	263.921	0.3521	447.274	0.3521	89.1535	0.3521	173.487	0.3521	281.878	0.3521	58.8024	0.3521	22.2772	0.3521	240
	0.3558	129.483	0.3558	94.5239	0.3558	201.652	0.3558	144.165	0.3558	1.68981	0.3558	157.604	0.3558	36.8114	0.3558	215.828	0.3558	280.939	0.3558	15.5852	0.3558	110.312	0.3558	20.6239	0.3558	142.687	0.3558	156.209	0.3558	142.624	0.3558	23.3857	0.3558	258.511	0.3558	466.272	0.3558	91.1394	0.3558	169.611	0.3558	267.414	0.3558	56.6112	0.3558	21.9477	0.3558	120
	0.3594	144.328	0.3594	90.3953	0.3594	178.698	0.3594	139.436	0.3594	1.65557	0.3594	144.344	0.3594	36.8244	0.3594	233.044	0.3594	268.229	0.3594	16.8369	0.3594	117.925	0.3594	20.1041	0.3594	141.612	0.3594	146.23	0.3594	140.623	0.3594	21.1325	0.3594	251.817	0.3594	491.941	0.3594	88.1065	0.3594	165.819	0.3594	251.775	0.3594	52.6856	0.3594	21.5767	0.3594	260
	0.3631	160.308	0.3631	85.1138	0.3631	175.304	0.3631	127.472	0.3631	1.58839	0.3631	131.1	0.3631	35.6911	0.3631	241.637	0.3631	238.592	0.3631	18.2701	0.3631	117.766	0.3631	19.531	0.3631	140.334	0.3631	135.037	0.3631	139.273	0.3631	20.1801	0.3631	246.122	0.3631	513.137	0.3631	80.227	0.3631	160.115	0.3631	241.492	0.3631	47.6386	0.3631	21.06	0.3631	160
	0.3668	174.229	0.3668	78.4115	0.3668	185.536	0.3668	113.816	0.3668	1.49526	0.3668	121.243	0.3668	33.3592	0.3668	242.743	0.3668	206.068	0.3668	19.5077	0.3668	111.662	0.3668	18.7989	0.3668	138.59	0.3668	125.071	0.3668	141.726	0.3668	20.9704	0.3668	242.976	0.3668	517.896	0.3668	70.2034	0.3668	151.602	0.3668	233.517	0.3668	42.6321	0.3668	20.4522	0.3668	420
	0.3705	182.93	0.3705	70.7177	0.3705	194.479	0.3705	103.539	0.3705	1.38721	0.3705	121.41	0.3705	29.9391	0.3705	241.097	0.3705	184.12	0.3705	19.9624	0.3705	105.141	0.3705	17.7349	0.3705	136.242	0.3705	117.52	0.3705	148.99	0.3705	23.6414	0.3705	242.7	0.3705	502.618	0.3705	61.9299	0.3705	143.191	0.3705	226.226	0.3705	38.8859	0.3705	19.9869	0.3705	180
	0.3741	184.307	0.3741	63.576	0.3741	192.409	0.3741	98.6315	0.3741	1.27832	0.3741	133.052	0.3741	25.8112	0.3741	242.307	0.3741	176.573	0.3741	19.2976	0.3741	103.124	0.3741	16.2992	0.3741	133.401	0.3741	112.548	0.3741	158.815	0.3741	27.8037	0.3741	244.632	0.3741	475.647	0.3741	58.0554	0.3741	139.572	0.3741	223.793	0.3741	37.1906	0.3741	19.6976	0.3741	320
	0.3778	178.264	0.3778	59.1908	0.3778	174.158	0.3778	97.7344	0.3778	1.18391	0.3778	152.186	0.3778	21.6836	0.3778	248.924	0.3778	177.621	0.3778	17.899	0.3778	106.291	0.3778	14.7471	0.3778	130.435	0.3778	110.144	0.3778	167.67	0.3778	32.675	0.3778	247.709	0.3778	451.483	0.3778	58.4573	0.3778	142.468	0.3778	228.068	0.3778	37.664	0.3778	19.3412	0.3778	120
	0.3815	167.062	0.3815	59.3499	0.3815	151.349	0.3815	98.2147	0.3815	1.1183	0.3815	171.338	0.3815	18.4673	0.3815	258.103	0.3815	179.813	0.3815	16.8731	0.3815	111.146	0.3815	13.5325	0.3815	127.828	0.3815	110.56	0.3815	173.632	0.3815	37.5848	0.3815	250.835	0.3815	441.152	0.3815	60.9392	0.3815	149.544	0.3815	230.815	0.3815	39.8186	0.3815	18.7818	0.3815	480
	0.3851	154.642	0.3851	64.3997	0.3851	144.562	0.3851	98.6084	0.3851	1.09171	0.3851	181.431	0.3851	16.9983	0.3851	263.633	0.3851	180.558	0.3851	17.3806	0.3851	113.24	0.3851	12.9983	0.3851	125.91	0.3851	114.033	0.3851	177.147	0.3851	42.3486	0.3851	252.897	0.3851	447.406	0.3851	63.3828	0.3851	157.21	0.3851	220.95	0.3851	42.8712	0.3851	18.0513	0.3851	400
	0.3888	145.119	0.3888	72.9196	0.3888	152.763	0.3888	99.7604	0.3888	1.10605	0.3888	187.389	0.3888	17.7689	0.3888	260.773	0.3888	181.328	0.3888	19.771	0.3888	110.398	0.3888	13.1581	0.3888	124.609	0.3888	120.297	0.3888	179.278	0.3888	47.0344	0.3888	252.94	0.3888	466.571	0.3888	65.291	0.3888	161.504	0.3888	197.476	0.3888	46.0701	0.3888	17.0555	0.3888	100
	0.3925	141.172	0.3925	82.3865	0.3925	158.53	0.3925	104.302	0.3925	1.152	0.3925	205.974	0.3925	20.8055	0.3925	249.111	0.3925	183.7	0.3925	23.2898	0.3925	103.22	0.3925	13.7836	0.3925	123.411	0.3925	128.407	0.3925	179.947	0.3925	51.3242	0.3925	250.871	0.3925	492.009	0.3925	67.4809	0.3925	157.288	0.3925	170.024	0.3925	48.792	0.3925	15.8142	0.3925	160
	0.3961	143.186	0.3961	90.5183	0.3961	152.325	0.3961	114.978	0.3961	1.21012	0.3961	235.931	0.3961	25.7025	0.3961	231.421	0.3961	187.991	0.3961	26.635	0.3961	93.27	0.3961	14.6693	0.3961	121.575	0.3961	136.906	0.3961	178.07	0.3961	54.253	0.3961	248.208	0.3961	516.168	0.3961	70.5998	0.3961	142.704	0.3961	150.093	0.3961	50.4158	0.3961	14.8574	0.3961	120
	0.3998	149.551	0.3998	96.4388	0.3998	136.677	0.3998	132.827	0.3998	1.25767	0.3998	256.054	0.3998	31.7397	0.3998	211.43	0.3998	193.731	0.3998	28.8184	0.3998	81.8242	0.3998	15.767	0.3998	118.539	0.3998	144.069	0.3998	172.905	0.3998	54.7876	0.3998	247.857	0.3998	532.56	0.3998	74.1339	0.3998	123.59	0.3998	145.384	0.3998	50.2897	0.3998	14.6606	0.3998	160
	0.4034	157.824	0.4034	100.837	0.4034	123.484	0.4034	156.174	0.4034	1.27828	0.4034	248.762	0.4034	38.0226	0.4034	193.436	0.4034	199.357	0.4034	29.5428	0.4034	70.4905	0.4034	17.0673	0.4034	114.303	0.4034	148.231	0.4034	165.003	0.4034	52.7195	0.4034	252.532	0.4034	538.143	0.4034	76.8407	0.4034	107.808	0.4034	157.479	0.4034	48.0538	0.4034	15.1273	0.4034	260
	0.4071	165.951	0.4071	105.077	0.4071	126.253	0.4071	180.514	0.4071	1.26946	0.4071	222.652	0.4071	43.6349	0.4071	182.283	0.4071	202.814	0.4071	28.9268	0.4071	61.8077	0.4071	18.4184	0.4071	109.593	0.4071	148.373	0.4071	156.295	0.4071	48.8814	0.4071	262.808	0.4071	533.948	0.4071	78.0558	0.4071	98.4863	0.4071	180.942	0.4071	44.1181	0.4071	15.9012	0.4071	100
	0.4108	172.795	0.4108	110.069	0.4108	138.98	0.4108	199	0.4108	1.24378	0.4108	207.357	0.4108	47.777	0.4108	181.181	0.4108	203.669	0.4108	27.1354	0.4108	58.012	0.4108	19.5116	0.4108	105.734	0.4108	144.802	0.4108	149.537	0.4108	44.4448	0.4108	276.291	0.4108	523.216	0.4108	78.552	0.4108	96.2584	0.4108	206.915	0.4108	39.7629	0.4108	16.7569	0.4108	260
	0.4145	177.647	0.4145	115.637	0.4145	148.987	0.4145	204.195	0.4145	1.22352	0.4145	210.074	0.4145	49.8258	0.4145	188.929	0.4145	202.609	0.4145	24.4799	0.4145	59.1057	0.4145	20.0301	0.4145	104.338	0.4145	139.411	0.4145	147.149	0.4145	40.1924	0.4145	288.194	0.4145	509.439	0.4145	80.0868	0.4145	101.94	0.4145	228.399	0.4145	36.6499	0.4145	17.6701	0.4145	180
	0.4181	179.8	0.4181	121.057	0.4181	162.905	0.4181	192.996	0.4181	1.22891	0.4181	210.462	0.4181	49.6406	0.4181	200.5	0.4181	198.603	0.4181	21.6272	0.4181	62.527	0.4181	19.8733	0.4181	106.593	0.4181	134.666	0.4181	149.298	0.4181	36.1848	0.4181	293.961	0.4181	494.999	0.4181	83.945	0.4181	114.041	0.4181	242.019	0.4181	35.7028	0.4181	18.6736	0.4181	200
	0.4218	178.099	0.4218	125.656	0.4218	184.536	0.4218	169.212	0.4218	1.26832	0.4218	197.615	0.4218	47.5398	0.4218	210.852	0.4218	189.829	0.4218	19.6358	0.4218	65.2813	0.4218	19.1768	0.4218	112.862	0.4218	132.199	0.4218	153.625	0.4218	32.3032	0.4218	291.01	0.4218	481.426	0.4218	89.7233	0.4218	127.905	0.4218	244.986	0.4218	36.701	0.4218	19.616	0.4218	240
	0.4255	171.451	0.4255	129.282	0.4255	201.799	0.4255	141.938	0.4255	1.33275	0.4255	182.404	0.4255	44.2586	0.4255	217.573	0.4255	178.177	0.4255	19.5477	0.4255	66.0121	0.4255	18.2381	0.4255	122.412	0.4255	131.797	0.4255	156.88	0.4255	28.6107	0.4255	279.998	0.4255	469.326	0.4255	95.4739	0.4255	138.336	0.4255	239.436	0.4255	38.5834	0.4255	20.2858	0.4255	160
	0.4291	159.83	0.4291	132.231	0.4291	210.2	0.4291	120.077	0.4291	1.39815	0.4291	182.162	0.4291	40.7153	0.4291	220.427	0.4291	170.057	0.4291	21.8405	0.4291	65.3096	0.4291	17.4008	0.4291	133.52	0.4291	131.629	0.4291	157.437	0.4291	25.3045	0.4291	264.722	0.4291	458.063	0.4291	99.1304	0.4291	143.145	0.4291	235.81	0.4291	40.2747	0.4291	20.6757	0.4291	300
	0.4328	144.994	0.4328	134.737	0.4328	216.464	0.4328	108.099	0.4328	1.43541	0.4328	199.24	0.4328	37.6774	0.4328	219.658	0.4328	171.225	0.4328	26.0482	0.4328	64.4788	0.4328	16.9618	0.4328	143.962	0.4328	129.613	0.4328	156.45	0.4328	22.5034	0.4328	250.389	0.4328	446.038	0.4328	99.9114	0.4328	144.864	0.4328	243.667	0.4328	41.3418	0.4328	20.8692	0.4328	200
	0.4365	130.285	0.4365	136.432	0.4365	222.731	0.4365	105.787	0.4365	1.42375	0.4365	208.599	0.4365	35.507	0.4365	215.393	0.4365	180.858	0.4365	30.7584	0.4365	64.3343	0.4365	17.0976	0.4365	151.674	0.4365	124.887	0.4365	156.861	0.4365	20.1834	0.4365	241.041	0.4365	431.963	0.4365	98.4363	0.4365	147.371	0.4365	263.174	0.4365	42.0154	0.4365	20.8545	0.4365	300
	0.4401	119.45	0.4401	136.254	0.4401	223.952	0.4401	110.062	0.4401	1.36059	0.4401	189.898	0.4401	34.1108	0.4401	207.935	0.4401	191.399	0.4401	34.1354	0.4401	65.0355	0.4401	17.7866	0.4401	155.298	0.4401	118.359	0.4401	161.189	0.4401	18.2967	0.4401	237.788	0.4401	416.101	0.4401	95.6364	0.4401	150.365	0.4401	286.052	0.4401	42.7003	0.4401	20.6142	0.4401	180
	0.4438	115.126	0.4438	132.867	0.4438	214.097	0.4438	116.516	0.4438	1.26243	0.4438	161.857	0.4438	33.0828	0.4438	197.96	0.4438	195.18	0.4438	34.8116	0.4438	66.7148	0.4438	18.7867	0.4438	154.397	0.4438	112.077	0.4438	169.564	0.4438	16.9084	0.4438	239.145	0.4438	400.126	0.4438	91.7248	0.4438	149.647	0.4438	298.261	0.4438	43.4769	0.4438	20.2271	0.4438	500
	0.4475	117.852	0.4475	125.352	0.4475	196.256	0.4475	120.818	0.4475	1.15622	0.4475	147.614	0.4475	31.9358	0.4475	186.735	0.4475	190.92	0.4475	32.5825	0.4475	70.0113	0.4475	19.75	0.4475	149.322	0.4475	108.033	0.4475	179.264	0.4475	16.2235	0.4475	243	0.4475	386.287	0.4475	86.2184	0.4475	143.147	0.4475	287.291	0.4475	44.0156	0.4475	19.7345	0.4475	200
	0.4511	126.124	0.4511	113.815	0.4511	181.611	0.4511	120.653	0.4511	1.06648	0.4511	143.957	0.4511	30.3214	0.4511	176.425	0.4511	183.432	0.4511	28.4365	0.4511	75.9473	0.4511	20.3952	0.4511	140.911	0.4511	107.251	0.4511	186.213	0.4511	16.5193	0.4511	248.372	0.4511	377.668	0.4511	78.7852	0.4511	135.056	0.4511	254.703	0.4511	43.936	0.4511	18.9419	0.4511	300
	0.4548	137.316	0.4548	99.7046	0.4548	173.825	0.4548	116.985	0.4548	1.00585	0.4548	145.113	0.4548	28.1747	0.4548	169.65	0.4548	178.511	0.4548	23.984	0.4548	85.2394	0.4548	20.57	0.4548	130.266	0.4548	109.594	0.4548	187.522	0.4548	18.061	0.4548	255.564	0.4548	378.696	0.4548	69.956	0.4548	132.739	0.4548	218.058	0.4548	43.2819	0.4548	17.6131	0.4548	120
	0.4585	148.783	0.4585	85.6958	0.4585	171.343	0.4585	113.144	0.4585	0.973446	0.4585	154.26	0.4585	25.7417	0.4585	168.023	0.4585	178.524	0.4585	20.6842	0.4585	97.3528	0.4585	20.1927	0.4585	118.733	0.4585	114.097	0.4585	183.343	0.4585	21.0138	0.4585	264.976	0.4585	393.287	0.4585	61.0804	0.4585	139.092	0.4585	195.491	0.4585	42.7015	0.4585	15.9902	0.4585	300
	0.4621	158.573	0.4621	75.0683	0.4621	175.661	0.4621	112.265	0.4621	0.960099	0.4621	176.809	0.4621	23.4713	0.4621	171.034	0.4621	180.792	0.4621	19.2097	0.4621	109.718	0.4621	19.2357	0.4621	107.941	0.4621	119.44	0.4621	176.956	0.4621	25.3006	0.4621	275.922	0.4621	421.403	0.4621	53.689	0.4621	149.247	0.4621	189.385	0.4621	43.1541	0.4621	14.7052	0.4621	260
	0.4658	165.525	0.4658	70.7326	0.4658	174.909	0.4658	115.316	0.4658	0.955763	0.4658	215.975	0.4658	21.8257	0.4658	176.612	0.4658	179.212	0.4658	19.1957	0.4658	118.039	0.4658	17.8193	0.4658	99.7127	0.4658	124.317	0.4658	173.363	0.4658	30.3919	0.4658	286.397	0.4658	457.932	0.4658	48.8804	0.4658	155.139	0.4658	189.05	0.4658	45.3328	0.4658	13.998	0.4658	260
	0.4695	168.932	0.4695	74.1757	0.4695	156.766	0.4695	121.127	0.4695	0.954583	0.4695	260.545	0.4695	21.1216	0.4695	182.558	0.4695	169.507	0.4695	19.5213	0.4695	118.425	0.4695	16.3068	0.4695	95.8195	0.4695	127.7	0.4695	177.096	0.4695	35.0628	0.4695	293.588	0.4695	494.401	0.4695	47.1961	0.4695	152.86	0.4695	187.146	0.4695	49.1308	0.4695	13.5823	0.4695	200
	0.4732	168.689	0.4732	84.4894	0.4732	133.113	0.4732	128.185	0.4732	0.955969	0.4732	291	0.4732	21.3497	0.4732	187.54	0.4732	154.153	0.4732	19.0713	0.4732	110.671	0.4732	15.1186	0.4732	96.9913	0.4732	129.393	0.4732	189.677	0.4732	37.8368	0.4732	295.503	0.4732	524.184	0.4732	48.5529	0.4732	147.3	0.4732	185.806	0.4732	53.7115	0.4732	13.2727	0.4732	220
	0.4768	165.164	0.4768	98.4959	0.4768	124.098	0.4768	135.868	0.4768	0.963231	0.4768	293.52	0.4768	22.2049	0.4768	190.291	0.4768	140.96	0.4768	17.4666	0.4768	98.5609	0.4768	14.5362	0.4768	102.63	0.4768	130.026	0.4768	208.563	0.4768	37.5186	0.4768	291.759	0.4768	543.24	0.4768	52.5003	0.4768	147.242	0.4768	188.225	0.4768	57.9347	0.4768	13.2184	0.4768	220
	0.4805	159.316	0.4805	111.649	0.4805	135.81	0.4805	144.251	0.4805	0.981266	0.4805	264.913	0.4805	23.1583	0.4805	189.167	0.4805	135.969	0.4805	15.262	0.4805	87.1598	0.4805	14.6081	0.4805	110.805	0.4805	130.705	0.4805	228.148	0.4805	33.9344	0.4805	284.045	0.4805	549.402	0.4805	58.1638	0.4805	153.041	0.4805	195.383	0.4805	60.9705	0.4805	13.4875	0.4805	60
	0.4842	152.658	0.4842	119.726	0.4842	159.546	0.4842	153.105	0.4842	1.01417	0.4842	219.732	0.4842	23.6186	0.4842	183.522	0.4842	138.464	0.4842	13.5014	0.4842	79.4109	0.4842	15.2684	0.4842	118.912	0.4842	132.257	0.4842	242.328	0.4842	28.1691	0.4842	275.677	0.4842	542.028	0.4842	64.2264	0.4842	154.067	0.4842	210.417	0.4842	62.6372	0.4842	13.778	0.4842	240
	0.4878	146.994	0.4878	120.522	0.4878	183.699	0.4878	161.208	0.4878	1.06271	0.4878	181.195	0.4878	23.1542	0.4878	175.75	0.4878	142.97	0.4878	12.9894	0.4878	75.229	0.4878	16.468	0.4878	124.716	0.4878	134.538	0.4878	246.721	0.4878	22.0049	0.4878	270.159	0.4878	523.862	0.4878	69.1786	0.4878	143.524	0.4878	234.573	0.4878	63.2069	0.4878	13.7843	0.4878	240
	0.4915	143.958	0.4915	114.618	0.4915	194.814	0.4915	166.663	0.4915	1.12233	0.4915	155.785	0.4915	21.6867	0.4915	170.995	0.4915	144.448	0.4915	13.8005	0.4915	73.3161	0.4915	18.0966	0.4915	127.232	0.4915	136.39	0.4915	239.704	0.4915	16.9867	0.4915	269.26	0.4915	502.376	0.4915	71.8069	0.4915	130.216	0.4915	259.395	0.4915	62.8691	0.4915	13.6124	0.4915	120
	0.4951	144.433	0.4951	104.79	0.4951	182.756	0.4951	168.102	0.4951	1.18341	0.4951	145.357	0.4951	19.5529	0.4951	173.353	0.4951	141.204	0.4951	15.2929	0.4951	73.2464	0.4951	19.8139	0.4951	126.996	0.4951	136.429	0.4951	222.729	0.4951	13.8838	0.4951	271.814	0.4951	486.131	0.4951	71.6947	0.4951	129.177	0.4951	272.446	0.4951	61.3425	0.4951	13.4925	0.4951	120
	0.4988	148.124	0.4988	94.4942	0.4988	161.42	0.4988	165.812	0.4988	1.23471	0.4988	159.947	0.4988	17.4026	0.4988	181.448	0.4988	134.591	0.4988	16.5259	0.4988	75.6315	0.4988	21.1344	0.4988	125.601	0.4988	134.134	0.4988	200.058	0.4988	12.8278	0.4988	274.491	0.4988	478.204	0.4988	69.5401	0.4988	143.348	0.4988	269.491	0.4988	58.0179	0.4988	13.4082	0.4988	320
	0.5025	153.606	0.5025	86.3983	0.5025	156.576	0.5025	161.543	0.5025	1.26792	0.5025	194.379	0.5025	16.0099	0.5025	188.073	0.5025	127.359	0.5025	16.7997	0.5025	80.5338	0.5025	21.7978	0.5025	124.824	0.5025	130.353	0.5025	177.486	0.5025	13.6747	0.5025	274.354	0.5025	474.656	0.5025	67.0576	0.5025	161.054	0.5025	255.979	0.5025	52.5474	0.5025	13.2981	0.5025	180
	0.5061	158.966	0.5061	81.6538	0.5061	173.97	0.5061	156.985	0.5061	1.28019	0.5061	221.595	0.5061	16.0917	0.5061	185.266	0.5061	122.225	0.5061	16.0451	0.5061	86.1099	0.5061	22.0024	0.5061	125.82	0.5061	126.722	0.5061	160.543	0.5061	16.0863	0.5061	271.196	0.5061	470.631	0.5061	66.2022	0.5061	170.719	0.5061	240.557	0.5061	45.3858	0.5061	13.2559	0.5061	120
	0.5098	162.642	0.5098	79.9527	0.5098	202.094	0.5098	152.434	0.5098	1.27299	0.5098	224.43	0.5098	18.1524	0.5098	170.672	0.5098	121.39	0.5098	14.8552	0.5098	89.1466	0.5098	22.1753	0.5098	128.749	0.5098	124.489	0.5098	153.011	0.5098	19.4062	0.5098	267.519	0.5098	466.609	0.5098	67.9108	0.5098	172.765	0.5098	230.724	0.5098	37.8163	0.5098	13.3259	0.5098	600
	0.5135	163.875	0.5135	80.0746	0.5135	226.061	0.5135	147.095	0.5135	1.24937	0.5135	215.556	0.5135	22.3312	0.5135	149.523	0.5135	126.626	0.5135	14.1022	0.5135	87.2025	0.5135	22.5094	0.5135	132.893	0.5135	123.735	0.5135	155.63	0.5135	22.7438	0.5135	266.25	0.5135	467.197	0.5135	71.2707	0.5135	176.371	0.5135	230.313	0.5135	31.4222	0.5135	13.4701	0.5135	160
	0.5172	162.496	0.5172	80.6409	0.5172	230.385	0.5172	140.645	0.5172	1.21334	0.5172	214.07	0.5172	28.2804	0.5172	131.096	0.5172	138.643	0.5172	14.3587	0.5172	80.3934	0.5172	22.7732	0.5172	137.058	0.5172	123.575	0.5172	165.216	0.5172	25.359	0.5172	268.483	0.5172	474.629	0.5172	73.9612	0.5172	186.795	0.5172	237.323	0.5172	27.4142	0.5172	13.7411	0.5172	220
	0.5208	158.527	0.5208	80.778	0.5208	210.574	0.5208	134.335	0.5208	1.17312	0.5208	219.154	0.5208	35.0186	0.5208	123.522	0.5208	154.97	0.5208	15.4946	0.5208	71.4151	0.5208	22.5601	0.5208	139.948	0.5208	123.072	0.5208	175.544	0.5208	26.9895	0.5208	273.082	0.5208	485.073	0.5208	73.7262	0.5208	198.036	0.5208	244.023	0.5208	26.2918	0.5208	14.229	0.5208	320
	0.5245	151.987	0.5245	80.4041	0.5245	182.112	0.5245	129.777	0.5245	1.14176	0.5245	219.014	0.5245	41.3968	0.5245	129.232	0.5245	169.89	0.5245	16.7747	0.5245	63.3761	0.5245	21.7099	0.5245	140.748	0.5245	122.105	0.5245	181.295	0.5245	28.0116	0.5245	278.182	0.5245	492.432	0.5245	69.9433	0.5245	200.891	0.5245	240.93	0.5245	27.7061	0.5245	14.9922	0.5245	280
	0.5282	143.217	0.5282	79.8859	0.5282	166.317	0.5282	127.138	0.5282	1.13578	0.5282	208.945	0.5282	46.3438	0.5282	145.007	0.5282	177.405	0.5282	17.3448	0.5282	58.0786	0.5282	20.4695	0.5282	139.262	0.5282	121.538	0.5282	180.848	0.5282	29.063	0.5282	282.504	0.5282	493.943	0.5282	63.8863	0.5282	194.347	0.5282	224.444	0.5282	30.8928	0.5282	16.0838	0.5282	160
	0.5318	133.197	0.5318	79.4667	0.5318	168.283	0.5318	124.485	0.5318	1.16794	0.5318	190.874	0.5318	49.1907	0.5318	164.253	0.5318	175.511	0.5318	16.7693	0.5318	55.548	0.5318	19.3291	0.5318	135.966	0.5318	122.568	0.5318	176.344	0.5318	30.5881	0.5318	285.408	0.5318	491.802	0.5318	58.0637	0.5318	184.37	0.5318	202.913	0.5318	35.0059	0.5318	17.4653	0.5318	240
	0.5355	123.394	0.5355	79.0275	0.5355	175.385	0.5355	119.309	0.5355	1.23889	0.5355	167.425	0.5355	49.7838	0.5355	180.58	0.5355	166.454	0.5355	15.3064	0.5355	54.991	0.5355	18.7036	0.5355	131.803	0.5355	125.689	0.5355	171.554	0.5355	32.5601	0.5355	286.131	0.5355	490.297	0.5355	55.173	0.5355	174.46	0.5355	189.628	0.5355	39.3157	0.5355	18.88	0.5355	160
	0.5392	115.196	0.5392	78.4231	0.5392	180.225	0.5392	110.686	0.5392	1.33374	0.5392	148.077	0.5392	48.3632	0.5392	190.746	0.5392	154.107	0.5392	13.7794	0.5392	56.1493	0.5392	18.7057	0.5392	127.804	0.5392	130.023	0.5392	169.481	0.5392	34.5918	0.5392	283.476	0.5392	492.874	0.5392	57.0434	0.5392	164.523	0.5392	190	0.5392	43.2635	0.5392	19.9557	0.5392	240
	0.5428	109.371	0.5428	78.0242	0.5428	184.097	0.5428	99.9778	0.5428	1.4273	0.5428	145.059	0.5428	45.369	0.5428	195.257	0.5428	143.552	0.5428	13.116	0.5428	59.7127	0.5428	19.1229	0.5428	124.707	0.5428	133.565	0.5428	170.848	0.5428	36.2739	0.5428	276.65	0.5428	501.405	0.5428	63.6433	0.5428	154.995	0.5428	200.027	0.5428	46.4641	0.5428	20.4518	0.5428	200
	0.5465	105.969	0.5465	78.8638	0.5465	178.427	0.5465	89.8366	0.5465	1.49573	0.5465	158.841	0.5465	41.3178	0.5465	196.49	0.5465	141.538	0.5465	13.7838	0.5465	66.4897	0.5465	19.5493	0.5465	122.741	0.5465	134.31	0.5465	174.117	0.5465	37.3653	0.5465	266.558	0.5465	515.658	0.5465	72.6297	0.5465	146.254	0.5465	212.354	0.5465	48.6848	0.5465	20.313	0.5465	180
	0.5502	104.678	0.5502	82.1577	0.5502	163.166	0.5502	82.8779	0.5502	1.52778	0.5502	179.78	0.5502	36.7637	0.5502	196.22	0.5502	153.337	0.5502	15.4525	0.5502	76.3334	0.5502	19.5886	0.5502	121.655	0.5502	131.535	0.5502	177.031	0.5502	37.7384	0.5502	256.112	0.5502	531.879	0.5502	80.2202	0.5502	138.33	0.5502	221.107	0.5502	49.773	0.5502	19.7571	0.5502	160
	0.5538	105.323	0.5538	88.5014	0.5538	164.917	0.5538	81.0404	0.5538	1.52851	0.5538	196.029	0.5538	32.2673	0.5538	194.866	0.5538	178.379	0.5538	17.1344	0.5538	87.9184	0.5538	19.068	0.5538	120.943	0.5538	126.376	0.5538	178.41	0.5538	37.3318	0.5538	248.861	0.5538	542.913	0.5538	83.3402	0.5538	132.981	0.5538	226.906	0.5538	49.5845	0.5538	19.2905	0.5538	300
	0.5575	108.163	0.5575	97.2775	0.5575	192.361	0.5575	85.3107	0.5575	1.51347	0.5575	199.139	0.5575	28.3319	0.5575	192.598	0.5575	209.951	0.5575	17.7591	0.5575	99.4736	0.5575	18.1463	0.5575	120.148	0.5575	121.277	0.5575	178.846	0.5575	36.2384	0.5575	246.874	0.5575	541.556	0.5575	81.6228	0.5575	131.938	0.5575	235.222	0.5575	48.0443	0.5575	19.2723	0.5575	280
	0.5612	113.807	0.5612	106.647	0.5612	212.214	0.5612	95.0842	0.5612	1.49769	0.5612	194.033	0.5612	25.3484	0.5612	190.284	0.5612	238.55	0.5612	16.8161	0.5612	109.704	0.5612	17.1736	0.5612	119.097	0.5612	118.622	0.5612	180.028	0.5612	34.7323	0.5612	249.599	0.5612	524.555	0.5612	77.6141	0.5612	134.639	0.5612	246.465	0.5612	45.3547	0.5612	19.6296	0.5612	220
	0.5648	122.807	0.5648	114.192	0.5648	202.028	0.5648	107.508	0.5648	1.4866	0.5648	193.528	0.5648	23.5833	0.5648	189.176	0.5648	255.515	0.5648	14.6315	0.5648	118.033	0.5648	16.3827	0.5648	117.987	0.5648	119.456	0.5648	183.156	0.5648	33.098	0.5648	254.63	0.5648	494.021	0.5648	74.9443	0.5648	141.119	0.5648	254.38	0.5648	42.1413	0.5648	20.2079	0.5648	240
	0.5685	135.124	0.5685	117.971	0.5685	180.327	0.5685	118.184	0.5685	1.47339	0.5685	201.466	0.5685	23.1722	0.5685	190.224	0.5685	255.662	0.5685	12.0946	0.5685	124.012	0.5685	15.7347	0.5685	117.244	0.5685	123.115	0.5685	187.428	0.5685	31.4492	0.5685	259.638	0.5685	456.307	0.5685	75.8843	0.5685	153.997	0.5685	254.536	0.5685	39.293	0.5685	20.9727	0.5685	160
	0.5722	149.767	0.5722	117.51	0.5722	168.91	0.5722	123.639	0.5722	1.4433	0.5722	205.887	0.5722	24.0624	0.5722	193.948	0.5722	238.883	0.5722	10.0453	0.5722	126.843	0.5722	15.0904	0.5722	117.227	0.5722	127.879	0.5722	190.084	0.5722	29.7772	0.5722	263.814	0.5722	420.139	0.5722	80.0371	0.5722	173.47	0.5722	247.276	0.5722	37.524	0.5722	21.8033	0.5722	200
	0.5758	164.512	0.5758	114.279	0.5758	168.228	0.5758	123.768	0.5758	1.38278	0.5758	192.129	0.5758	25.894	0.5758	200.171	0.5758	211.971	0.5758	8.8093	0.5758	125.895	0.5758	14.4979	0.5758	117.898	0.5758	131.918	0.5758	188.381	0.5758	28.1954	0.5758	267.606	0.5758	394.87	0.5758	84.7085	0.5758	191.895	0.5758	235.345	0.5758	36.9867	0.5758	22.5508	0.5758	100
	0.5795	177.046	0.5795	111.208	0.5795	175.657	0.5795	122.087	0.5795	1.28697	0.5795	165.601	0.5795	28.0567	0.5795	207.483	0.5795	187.496	0.5795	8.0787	0.5795	121.663	0.5795	14.2122	0.5795	118.672	0.5795	134.189	0.5795	181.962	0.5795	26.9599	0.5795	271.328	0.5795	385.494	0.5795	86.81	0.5795	198.992	0.5795	223.579	0.5795	37.167	0.5795	23.3996	0.5795	240
	0.5832	185.424	0.5832	111.418	0.5832	194.107	0.5832	123.099	0.5832	1.16432	0.5832	150.036	0.5832	29.8843	0.5832	212.905	0.5832	178.086	0.5832	7.376	0.5832	115.366	0.5832	14.4768	0.5832	118.57	0.5832	134.379	0.5832	173.2	0.5832	26.3354	0.5832	273.69	0.5832	390.835	0.5832	84.4993	0.5832	190.66	0.5832	216.846	0.5832	37.3615	0.5832	24.7121	0.5832	300
	0.5868	188.675	0.5868	116.665	0.5868	213.512	0.5868	129.806	0.5868	1.03455	0.5868	157.245	0.5868	30.9468	0.5868	213.334	0.5868	186.549	0.5868	6.5133	0.5868	107.975	0.5868	15.2496	0.5868	116.621	0.5868	132.653	0.5868	165.825	0.5868	26.3124	0.5868	272.058	0.5868	403.966	0.5868	78.0568	0.5868	173.463	0.5868	214.687	0.5868	37.2295	0.5868	26.3726	0.5868	200
	0.5905	187.002	0.5905	126.162	0.5905	210.414	0.5905	142.649	0.5905	0.920758	0.5905	175.759	0.5905	31.2146	0.5905	208.12	0.5905	202.346	0.5905	5.7086	0.5905	100.15	0.5905	16.1511	0.5905	112.343	0.5905	129.517	0.5905	162.996	0.5905	26.4761	0.5905	264.416	0.5905	416.573	0.5905	69.7428	0.5905	159.892	0.5905	212.631	0.5905	36.9882	0.5905	27.8175	0.5905	160
	0.5942	181.566	0.5942	136.648	0.5942	180.954	0.5942	159.172	0.5942	0.840028	0.5942	193.956	0.5942	30.9699	0.5942	200.192	0.5942	210.386	0.5942	5.3257	0.5942	92.9176	0.5942	16.705	0.5942	106.045	0.5942	125.857	0.5942	165.961	0.5942	26.1551	0.5942	251.394	0.5942	424.668	0.5942	62.8487	0.5942	157.348	0.5942	209.449	0.5942	37.05	0.5942	28.7594	0.5942	340
	0.5978	174.092	0.5978	144.021	0.5978	151.539	0.5978	174.112	0.5978	0.797381	0.5978	206.342	0.5978	30.5796	0.5978	194.105	0.5978	203.953	0.5978	5.5537	0.5978	87.4258	0.5978	16.6699	0.5978	98.8	0.5978	122.954	0.5978	173.607	0.5978	24.7684	0.5978	236.505	0.5978	430.925	0.5978	60.2378	0.5978	162.578	0.5978	209.579	0.5978	37.4507	0.5978	29.3625	0.5978	240
	0.6015	166.445	0.6015	145.777	0.6015	141.003	0.6015	181.243	0.6015	0.786195	0.6015	203.368	0.6015	30.3393	0.6015	192.692	0.6015	189.062	0.6015	6.3103	0.6015	83.8931	0.6015	16.1984	0.6015	92.1145	0.6015	122.218	0.6015	182.78	0.6015	22.2085	0.6015	224.354	0.6015	441.023	0.6015	62.8334	0.6015	166.842	0.6015	216.207	0.6015	37.6539	0.6015	29.8332	0.6015	220
	0.6052	160.27	0.6052	142.633	0.6052	146.971	0.6052	176.941	0.6052	0.793968	0.6052	188.062	0.6052	30.4609	0.6052	195.6	0.6052	177.57	0.6052	7.3626	0.6052	81.6347	0.6052	15.7306	0.6052	87.44	0.6052	124.677	0.6052	189.59	0.6052	19.0656	0.6052	218.224	0.6052	456.932	0.6052	68.9504	0.6052	163.612	0.6052	223.135	0.6052	36.9586	0.6052	30.2709	0.6052	180
	0.6089	156.689	0.6089	138.046	0.6089	165.759	0.6089	162.595	0.6089	0.809086	0.6089	181.637	0.6089	31.0921	0.6089	200.687	0.6089	177.397	0.6089	8.4837	0.6089	80.4994	0.6089	15.7181	0.6089	85.73	0.6089	130.446	0.6089	191.741	0.6089	16.4613	0.6089	218.677	0.6089	473.558	0.6089	75.252	0.6089	153.332	0.6089	219.569	0.6089	35.1279	0.6089	30.7933	0.6089	160
	0.6125	156.086	0.6125	135.871	0.6125	190.522	0.6125	143.634	0.6125	0.824277	0.6125	193.359	0.6125	32.2495	0.6125	205.87	0.6125	187.764	0.6125	9.5533	0.6125	81.6134	0.6125	16.3386	0.6125	87.1808	0.6125	138.369	0.6125	190.121	0.6125	15.4078	0.6125	223.733	0.6125	482.151	0.6125	78.8698	0.6125	143.353	0.6125	203.829	0.6125	32.637	0.6125	31.5082	0.6125	180
	0.6162	158.024	0.6162	137.821	0.6162	209.802	0.6162	126.454	0.6162	0.835867	0.6162	208.226	0.6162	33.7048	0.6162	209.149	0.6162	200.549	0.6162	10.604	0.6162	86.0572	0.6162	17.3764	0.6162	91.2283	0.6162	145.988	0.6162	187.65	0.6162	16.0367	0.6162	230.184	0.6162	477.351	0.6162	79.0083	0.6162	140.001	0.6162	185.125	0.6162	30.3108	0.6162	32.379	0.6162	260
	0.6199	161.358	0.6199	142.454	0.6199	224.287	0.6199	116.032	0.6199	0.841593	0.6199	207.946	0.6199	34.9914	0.6199	207.879	0.6199	206.151	0.6199	11.7823	0.6199	92.9759	0.6199	18.3715	0.6199	96.7989	0.6199	150.135	0.6199	186.381	0.6199	17.3726	0.6199	235.203	0.6199	461.628	0.6199	76.8138	0.6199	141.425	0.6199	171.646	0.6199	28.7082	0.6199	33.1549	0.6199	220
	0.6235	164.561	0.6235	146.284	0.6235	235.455	0.6235	115.104	0.6235	0.840289	0.6235	194.086	0.6235	35.6206	0.6235	199.782	0.6235	201.352	0.6235	13.1915	0.6235	99.5379	0.6235	18.9258	0.6235	102.742	0.6235	148.243	0.6235	186.078	0.6235	18.0083	0.6235	237.541	0.6235	443.65	0.6235	74.056	0.6235	142.162	0.6235	164.262	0.6235	27.8111	0.6235	33.5937	0.6235	320
	0.6272	166.165	0.6272	146.137	0.6272	233.576	0.6272	124.013	0.6272	0.833676	0.6272	182.335	0.6272	35.3746	0.6272	185.497	0.6272	192.931	0.6272	14.7364	0.6272	102.948	0.6272	18.9222	0.6272	108.262	0.6272	139.757	0.6272	185.372	0.6272	17.1857	0.6272	237.825	0.6272	432.376	0.6272	72.1291	0.6272	140.364	0.6272	160.587	0.6272	27.2239	0.6272	33.7777	0.6272	220
	0.6309	165.164	0.6309	141.247	0.6309	223.2	0.6309	140.21	0.6309	0.827478	0.6309	177.925	0.6309	34.4447	0.6309	169.977	0.6309	191.875	0.6309	16.1218	0.6309	102.421	0.6309	18.5501	0.6309	113.026	0.6309	126.901	0.6309	183.643	0.6309	15.3487	0.6309	237.949	0.6309	431.864	0.6309	72.0011	0.6309	137.275	0.6309	159.752	0.6309	26.5957	0.6309	33.9814	0.6309	60
	0.6345	161.36	0.6345	133.697	0.6345	226.065	0.6345	158.833	0.6345	0.82854	0.6345	179.7	0.6345	33.2345	0.6345	159.43	0.6345	202.33	0.6345	17.1178	0.6345	99.5019	0.6345	18.1646	0.6345	117.289	0.6345	113.314	0.6345	181.487	0.6345	13.6078	0.6345	239.815	0.6345	439.77	0.6345	74.2964	0.6345	134.864	0.6345	164.406	0.6345	25.8324	0.6345	34.2588	0.6345	240
	0.6382	155.342	0.6382	127.041	0.6382	240.548	0.6382	173.975	0.6382	0.840448	0.6382	196.126	0.6382	32.0128	0.6382	157.814	0.6382	218.603	0.6382	17.658	0.6382	96.6206	0.6382	18.06	0.6382	121.406	0.6382	102.247	0.6382	179.727	0.6382	12.8115	0.6382	244.073	0.6382	450.84	0.6382	79.1008	0.6382	134.831	0.6382	178.198	0.6382	25.1052	0.6382	34.4545	0.6382	160
	0.6419	148.301	0.6419	124.215	0.6419	242.107	0.6419	181.293	0.6419	0.861492	0.6419	230.322	0.6419	30.7166	0.6419	165.13	0.6419	232.376	0.6419	17.7989	0.6419	95.8279	0.6419	18.2556	0.6419	125.442	0.6419	95.0449	0.6419	178.425	0.6419	13.0726	0.6419	249.516	0.6419	460.658	0.6419	85.5328	0.6419	135.987	0.6419	197.836	0.6419	24.818	0.6419	34.4182	0.6419	200
	0.6455	141.679	0.6455	125.978	0.6455	230.082	0.6455	180.197	0.6455	0.887684	0.6455	272.282	0.6455	29.0842	0.6455	178.724	0.6455	240.866	0.6455	17.6469	0.6455	98.1544	0.6455	18.4654	0.6455	128.998	0.6455	91.0064	0.6455	177.194	0.6455	13.9946	0.6455	253.586	0.6455	467.375	0.6455	91.8513	0.6455	135.763	0.6455	211.652	0.6455	25.5894	0.6455	34.0209	0.6455	200
	0.6492	136.776	0.6492	130.699	0.6492	225.242	0.6492	173.46	0.6492	0.918445	0.6492	303.247	0.6492	27.0159	0.6492	195.484	0.6492	246.206	0.6492	17.3979	0.6492	103.123	0.6492	18.3624	0.6492	131.354	0.6492	88.6028	0.6492	176.316	0.6492	15.1436	0.6492	253.791	0.6492	471.691	0.6492	96.2423	0.6492	135.344	0.6492	212.148	0.6492	28.0404	0.6492	33.1691	0.6492	180
	0.6529	134.45	0.6529	135.33	0.6529	231.992	0.6529	164.627	0.6529	0.959624	0.6529	300.241	0.6529	24.8594	0.6529	212.519	0.6529	248.497	0.6529	17.4107	0.6529	108.399	0.6529	17.932	0.6529	131.838	0.6529	86.9721	0.6529	176.896	0.6529	16.3168	0.6529	249.103	0.6529	476.177	0.6529	97.6826	0.6529	137.82	0.6529	206.039	0.6529	32.3127	0.6529	31.8635	0.6529	40
	0.6565	135.015	0.6565	136.88	0.6565	234.155	0.6565	155.998	0.6565	1.02076	0.6565	265.706	0.6565	23.3764	0.6565	226.442	0.6565	243.195	0.6565	18.1184	0.6565	110.522	0.6565	17.5409	0.6565	130.183	0.6565	86.5788	0.6565	179.592	0.6565	17.6191	0.6565	240.372	0.6565	483.385	0.6565	96.2465	0.6565	143.826	0.6565	205.46	0.6565	37.6639	0.6565	30.4028	0.6565	180
	0.6602	138.367	0.6602	133.638	0.6602	222.81	0.6602	148.618	0.6602	1.1083	0.6602	228.706	0.6602	23.3696	0.6602	233.403	0.6602	226.679	0.6602	19.7394	0.6602	107.006	0.6602	17.6197	0.6602	126.67	0.6602	88.687	0.6602	183.511	0.6602	19.5006	0.6602	229.597	0.6602	492.836	0.6602	92.7884	0.6602	153.545	0.6602	212.501	0.6602	42.6263	0.6602	29.3389	0.6602	80
	0.6639	144.149	0.6639	125.726	0.6639	208.544	0.6639	142.738	0.6639	1.21941	0.6639	211.453	0.6639	25.1682	0.6639	231.085	0.6639	202.274	0.6639	21.9729	0.6639	98.3246	0.6639	18.2976	0.6639	122.006	0.6639	94.178	0.6639	186.736	0.6639	22.6483	0.6639	218.864	0.6639	500.134	0.6639	88.3987	0.6639	167.356	0.6639	217.428	0.6639	45.7885	0.6639	28.8541	0.6639	140
	0.6675	151.803	0.6675	114.906	0.6675	200.917	0.6675	137.587	0.6675	1.3403	0.6675	219.237	0.6675	28.2911	0.6675	221.216	0.6675	178.984	0.6675	23.9501	0.6675	87.7774	0.6675	19.3604	0.6675	117.059	0.6675	102.569	0.6675	187.906	0.6675	27.5327	0.6675	209.738	0.6675	500.742	0.6675	83.987	0.6675	182.709	0.6675	212.216	0.6675	46.6611	0.6675	28.5577	0.6675	220
	0.6712	160.443	0.6712	103.781	0.6712	197.531	0.6712	131.708	0.6712	1.45003	0.6712	234.627	0.6712	31.5522	0.6712	209.787	0.6712	164.904	0.6712	24.5747	0.6712	79.2513	0.6712	20.4735	0.6712	112.618	0.6712	111.842	0.6712	187.261	0.6712	33.7967	0.6712	203.222	0.6712	495.026	0.6712	80.0553	0.6712	195.706	0.6712	202.981	0.6712	45.932	0.6712	28.098	0.6712	220
	0.6749	168.767	0.6749	94.7209	0.6749	194.285	0.6749	124.807	0.6749	1.52795	0.6749	228.32	0.6749	33.614	0.6749	203.981	0.6749	162.623	0.6749	23.1088	0.6749	74.9882	0.6749	21.3536	0.6749	109.275	0.6749	119.234	0.6749	186.609	0.6749	40.0644	0.6749	199.822	0.6749	488.562	0.6749	76.5996	0.6749	204.833	0.6749	203.644	0.6749	44.8963	0.6749	27.573	0.6749	220
	0.6785	175.181	0.6785	88.9495	0.6785	191.898	0.6785	119.235	0.6785	1.56126	0.6785	200.755	0.6785	33.6563	0.6785	207.812	0.6785	169.976	0.6785	19.6217	0.6785	75.0283	0.6785	21.7918	0.6785	107.439	0.6785	122.646	0.6785	188.662	0.6785	44.5366	0.6785	199.523	0.6785	487.13	0.6785	73.1809	0.6785	208.658	0.6785	216.421	0.6785	44.5115	0.6785	27.1411	0.6785	200
	0.6822	178.194	0.6822	86.2801	0.6822	191.668	0.6822	118.748	0.6822	1.54864	0.6822	180.831	0.6822	31.6991	0.6822	219.67	0.6822	182.564	0.6822	14.9815	0.6822	77.9587	0.6822	21.6778	0.6822	107.419	0.6822	121.814	0.6822	195.712	0.6822	45.9654	0.6822	201.86	0.6822	491.755	0.6822	69.2457	0.6822	201.768	0.6822	226.811	0.6822	44.7983	0.6822	26.6672	0.6822	280
	0.6859	176.924	0.6859	85.6505	0.6859	192.925	0.6859	124.987	0.6859	1.49941	0.6859	185.179	0.6859	28.474	0.6859	233.035	0.6859	193.983	0.6859	10.5354	0.6859	81.7982	0.6859	21.0641	0.6859	109.453	0.6859	118.492	0.6859	207.53	0.6859	44.2302	0.6859	206.237	0.6859	497.827	0.6859	64.6669	0.6859	180.226	0.6859	222.366	0.6859	44.9543	0.6859	26.0617	0.6859	340
	0.6896	171.692	0.6896	85.9484	0.6896	200.726	0.6896	135.077	0.6896	1.42804	0.6896	199.739	0.6896	24.8749	0.6896	240.942	0.6896	197.65	0.6896	7.3933	0.6896	85.0565	0.6896	20.1167	0.6896	113.677	0.6896	115.317	0.6896	220.931	0.6896	40.1967	0.6896	212.524	0.6896	498.459	0.6896	59.8237	0.6896	151.038	0.6896	207.211	0.6896	44.0251	0.6896	25.4914	0.6896	100
	0.6932	164.05	0.6932	86.7138	0.6932	219.816	0.6932	143.179	0.6932	1.34948	0.6932	206.056	0.6932	21.6722	0.6932	240.099	0.6932	191.165	0.6932	6.2493	0.6932	87.4045	0.6932	18.9859	0.6932	120.032	0.6932	114.387	0.6932	231.643	0.6932	35.0774	0.6932	221.156	0.6932	488.939	0.6932	55.463	0.6932	128.408	0.6932	191.268	0.6932	41.503	0.6932	24.9982	0.6932	180
	0.6969	156.407	0.6969	88.0081	0.6969	237.863	0.6969	144.784	0.6969	1.27663	0.6969	202.792	0.6969	19.5114	0.6969	232.749	0.6969	179.652	0.6969	7.3532	0.6969	89.5829	0.6969	17.7494	0.6969	128.133	0.6969	116.539	0.6969	237.123	0.6969	30.059	0.6969	232.633	0.6969	470.674	0.6969	52.1578	0.6969	119.022	0.6969	179.376	0.6969	37.4939	0.6969	24.3417	0.6969	260
	0.7006	151.156	0.7006	89.7769	0.7006	240.062	0.7006	139.708	0.7006	1.21876	0.7006	194.642	0.7006	19.0312	0.7006	224.557	0.7006	172.295	0.7006	10.5682	0.7006	92.3289	0.7006	16.4551	0.7006	137.228	0.7006	121.633	0.7006	237.158	0.7006	26.218	0.7006	246.625	0.7006	452.404	0.7006	49.8939	0.7006	119.508	0.7006	174.828	0.7006	32.5036	0.7006	23.4171	0.7006	120
	0.7042	149.658	0.7042	91.4194	0.7042	224.696	0.7042	131.019	0.7042	1.18008	0.7042	191.608	0.7042	20.8373	0.7042	220.291	0.7042	174.797	0.7042	15.4024	0.7042	95.3609	0.7042	15.1773	0.7042	146.303	0.7042	129.286	0.7042	232.513	0.7042	24.4537	0.7042	261.417	0.7042	446.495	0.7042	48.2013	0.7042	127.921	0.7042	180.267	0.7042	27.1633	0.7042	22.4378	0.7042	180
	0.7079	151.623	0.7079	92.0458	0.7079	193.819	0.7079	121.861	0.7079	1.1589	0.7079	201.954	0.7079	25.2517	0.7079	220.96	0.7079	185.084	0.7079	21.0339	0.7079	97.6181	0.7079	14.0751	0.7079	154.304	0.7079	139.253	0.7079	224.403	0.7079	25.2354	0.7079	274.346	0.7079	461.324	0.7079	46.7335	0.7079	145.219	0.7079	192.312	0.7079	22.1062	0.7079	21.5938	0.7079	340
	0.7116	155.292	0.7116	91.1566	0.7116	158.247	0.7116	114.152	0.7116	1.14834	0.7116	210.293	0.7116	32.0163	0.7116	224.208	0.7116	195.989	0.7116	26.4179	0.7116	98.5488	0.7116	13.4377	0.7116	160.379	0.7116	151.16	0.7116	215.345	0.7116	28.3007	0.7116	283.173	0.7116	495.222	0.7116	45.7372	0.7116	164.371	0.7116	204.399	0.7116	17.9448	0.7116	20.9353	0.7116	460
	0.7152	158.322	0.7152	89.0811	0.7152	138.364	0.7152	109.731	0.7152	1.13884	0.7152	196.28	0.7152	40.1971	0.7152	226.624	0.7152	202.062	0.7152	30.4807	0.7152	99.0466	0.7152	13.575	0.7152	164.009	0.7152	164.035	0.7152	209.097	0.7152	32.5974	0.7152	287.318	0.7152	537.027	0.7152	45.9546	0.7152	171.691	0.7152	215.884	0.7152	15.2041	0.7152	20.434	0.7152	220
	0.7189	158.849	0.7189	86.8804	0.7189	140.464	0.7189	110.954	0.7189	1.12154	0.7189	166.364	0.7189	48.4082	0.7189	225.798	0.7189	203.439	0.7189	32.3207	0.7189	101.045	0.7189	14.5295	0.7189	164.987	0.7189	176.361	0.7189	208.526	0.7189	36.6363	0.7189	287.826	0.7189	572.157	0.7189	48.0293	0.7189	163.434	0.7189	230.004	0.7189	14.16	0.7189	19.8836	0.7189	240
	0.7226	156.137	0.7226	85.9776	0.7226	153.332	0.7226	118.88	0.7226	1.09218	0.7226	144.119	0.7226	55.2768	0.7226	221.209	0.7226	203.304	0.7226	31.3958	0.7226	106.088	0.7226	15.9197	0.7226	163.315	0.7226	186.904	0.7226	213.406	0.7226	39.1567	0.7226	286.053	0.7226	588.982	0.7226	51.8839	0.7226	152.707	0.7226	243.196	0.7226	14.6891	0.7226	19.1548	0.7226	140
	0.7262	150.636	0.7262	87.8008	0.7262	168.453	0.7262	131.129	0.7262	1.05472	0.7262	137.658	0.7262	59.915	0.7262	214.159	0.7262	203.72	0.7262	27.7462	0.7262	113.965	0.7262	17.2118	0.7262	159.138	0.7262	195.708	0.7262	220.687	0.7262	39.7411	0.7262	282.375	0.7262	582.282	0.7262	56.542	0.7262	157.234	0.7262	247.845	0.7262	16.3053	0.7262	18.4636	0.7262	120
	0.7299	143.646	0.7299	93.3792	0.7299	183.76	0.7299	142.626	0.7299	1.0218	0.7299	141.756	0.7299	62.1435	0.7299	206.953	0.7299	204.461	0.7299	22.166	0.7299	122.491	0.7299	18.2099	0.7299	152.801	0.7299	204.157	0.7299	227.112	0.7299	38.8997	0.7299	276.245	0.7299	553.911	0.7299	60.5814	0.7299	183.91	0.7299	245.049	0.7299	18.4435	0.7299	18.0689	0.7299	180
	0.7336	136.901	0.7336	102.799	0.7336	192.941	0.7336	149.124	0.7336	1.0096	0.7336	155.123	0.7336	62.3614	0.7336	201.596	0.7336	203.772	0.7336	16.0418	0.7336	128.8	0.7336	19.2311	0.7336	144.945	0.7336	213.69	0.7336	231.489	0.7336	37.4507	0.7336	267.499	0.7336	511.37	0.7336	62.9474	0.7336	223.917	0.7336	243.915	0.7336	20.791	0.7336	17.9597	0.7336	140
	0.7372	132.209	0.7372	114.779	0.7372	183.229	0.7372	149.938	0.7372	1.02843	0.7372	177.327	0.7372	61.1697	0.7372	199.053	0.7372	200.315	0.7372	10.7755	0.7372	131.242	0.7372	20.7715	0.7372	136.554	0.7372	224.046	0.7372	234.414	0.7372	35.6909	0.7372	257.577	0.7372	464.954	0.7372	63.5289	0.7372	260.376	0.7372	248.202	0.7372	23.3415	0.7372	18.0119	0.7372	280
	0.7409	131.155	0.7409	126.583	0.7409	151.337	0.7409	147.195	0.7409	1.07433	0.7409	203.177	0.7409	59.0453	0.7409	199.556	0.7409	196.106	0.7409	7.2376	0.7409	130.268	0.7409	22.9719	0.7409	129.031	0.7409	232.35	0.7409	236.267	0.7409	33.2327	0.7409	249.584	0.7409	425.791	0.7409	63.1074	0.7409	282.043	0.7409	250.525	0.7409	26.0287	0.7409	18.2781	0.7409	280
	0.7446	134.48	0.7446	135.549	0.7446	120.519	0.7446	142.825	0.7446	1.13062	0.7446	220.257	0.7446	56.1422	0.7446	202.897	0.7446	195.4	0.7446	5.3319	0.7446	127.802	0.7446	25.4807	0.7446	123.561	0.7446	234.765	0.7446	236.483	0.7446	29.581	0.7446	246.348	0.7446	401.822	0.7446	62.7596	0.7446	290.884	0.7446	242.092	0.7446	28.4764	0.7446	18.8848	0.7446	340
	0.7482	141.907	0.7482	140.232	0.7482	115.151	0.7482	136.886	0.7482	1.17804	0.7482	218.106	0.7482	52.4379	0.7482	208.09	0.7482	199.51	0.7482	4.4946	0.7482	125.863	0.7482	27.6327	0.7482	120.926	0.7482	228.545	0.7482	234.705	0.7482	24.9188	0.7482	248.992	0.7482	397.652	0.7482	63.0541	0.7482	291.963	0.7482	223.487	0.7482	29.9774	0.7482	19.7315	0.7482	220
	0.7519	152.139	0.7519	141.288	0.7519	130.486	0.7519	128.778	0.7519	1.20745	0.7519	204.887	0.7519	48.0214	0.7519	212.76	0.7519	205.424	0.7519	4.2783	0.7519	125.89	0.7519	28.8339	0.7519	121.18	0.7519	213.834	0.7519	231.92	0.7519	20.18	0.7519	256.38	0.7519	413.24	0.7519	63.5162	0.7519	285.77	0.7519	203.835	0.7519	29.9761	0.7519	20.577	0.7519	240
	0.7556	163.18	0.7556	141.12	0.7556	154.086	0.7556	119.121	0.7556	1.22558	0.7556	195.493	0.7556	43.3209	0.7556	213.387	0.7556	210.521	0.7556	4.6896	0.7556	128.562	0.7556	28.8719	0.7556	123.538	0.7556	193.856	0.7556	229.727	0.7556	16.4743	0.7556	265.937	0.7556	442.906	0.7556	62.7595	0.7556	271.874	0.7556	192.947	0.7556	28.6176	0.7556	21.3208	0.7556	220
	0.7592	172.894	0.7592	142.297	0.7592	187.111	0.7592	109.872	0.7592	1.24886	0.7592	192.133	0.7592	39.0913	0.7592	206.848	0.7592	214.726	0.7592	6.0717	0.7592	133.555	0.7592	28.0069	0.7592	126.602	0.7592	173.507	0.7592	229.015	0.7592	14.4778	0.7592	275.075	0.7592	476.071	0.7592	59.5003	0.7592	251.891	0.7592	195.357	0.7592	26.8751	0.7592	22.0042	0.7592	420
	0.7629	179.614	0.7629	145.775	0.7629	226.405	0.7629	103.079	0.7629	1.28954	0.7629	189.348	0.7629	36.1411	0.7629	192.975	0.7629	216.889	0.7629	8.6863	0.7629	139.333	0.7629	26.8147	0.7629	128.857	0.7629	157.224	0.7629	229.701	0.7629	14.1845	0.7629	282.12	0.7629	500.33	0.7629	53.9037	0.7629	227.483	0.7629	207.727	0.7629	26.0944	0.7629	22.7764	0.7629	240
	0.7666	182.644	0.7666	150.19	0.7666	251.173	0.7666	100.198	0.7666	1.34389	0.7666	183.618	0.7666	34.9797	0.7666	176.505	0.7666	213.489	0.7666	12.3309	0.7666	143.392	0.7666	25.8503	0.7666	129.279	0.7666	147.136	0.7666	231.02	0.7666	15.0231	0.7666	286.292	0.7666	505.949	0.7666	48.0697	0.7666	202.058	0.7666	221.333	0.7666	27.2212	0.7666	23.8212	0.7666	180
	0.7702	182.407	0.7702	152.758	0.7702	238.207	0.7702	101.977	0.7702	1.39105	0.7702	174.909	0.7702	35.62	0.7702	165.745	0.7702	204.052	0.7702	16.2576	0.7702	143.153	0.7702	25.3321	0.7702	127.781	0.7702	142.4	0.7702	231.617	0.7702	16.2478	0.7702	287.209	0.7702	489.986	0.7702	44.9777	0.7702	182.146	0.7702	228.801	0.7702	30.2097	0.7702	25.0326	0.7702	120
	0.7739	180.056	0.7739	151.085	0.7739	194.906	0.7739	107.605	0.7739	1.4038	0.7739	169.179	0.7739	37.6238	0.7739	167.387	0.7739	195.967	0.7739	19.4681	0.7739	137.453	0.7739	25.0802	0.7739	125.247	0.7739	140.152	0.7739	230.257	0.7739	17.4581	0.7739	284.658	0.7739	457.814	0.7739	46.6136	0.7739	170.759	0.7739	228.848	0.7739	34.0323	0.7739	26.0093	0.7739	180
	0.7776	176.698	0.7776	144.549	0.7776	155.221	0.7776	113.769	0.7776	1.36481	0.7776	172.969	0.7776	40.2904	0.7776	181.086	0.7776	200.144	0.7776	21.2512	0.7776	127.899	0.7776	24.752	0.7776	123.068	0.7776	137.592	0.7776	227.532	0.7776	18.9004	0.7776	278.855	0.7776	420.4	0.7776	52.7851	0.7776	163.185	0.7776	226.182	0.7776	37.3454	0.7776	26.5013	0.7776	160
	0.7812	172.781	0.7812	134.368	0.7812	134.22	0.7812	116.065	0.7812	1.27809	0.7812	184.825	0.7812	42.8394	0.7812	198.805	0.7812	219.496	0.7812	21.6566	0.7812	118.634	0.7812	24.1623	0.7812	122.403	0.7812	133.782	0.7812	226.904	0.7812	21.1912	0.7812	270.789	0.7812	388.827	0.7812	61.4268	0.7812	154.129	0.7812	227.281	0.7812	39.3915	0.7812	26.697	0.7812	240
	0.7849	168.129	0.7849	122.617	0.7849	124.696	0.7849	112.659	0.7849	1.16862	0.7849	200.816	0.7849	44.5446	0.7849	210.324	0.7849	242.448	0.7849	21.5548	0.7849	113.969	0.7849	23.4482	0.7849	123.549	0.7849	129.821	0.7849	233.238	0.7849	24.554	0.7849	262.113	0.7849	370.24	0.7849	69.8965	0.7849	144.496	0.7849	233.258	0.7849	40.4739	0.7849	27.0953	0.7849	160
	0.7886	162.615	0.7886	111.161	0.7886	121.868	0.7886	106.297	0.7886	1.07059	0.7886	218.614	0.7886	44.87	0.7886	210.452	0.7886	251.13	0.7886	22.1429	0.7886	115.495	0.7886	22.9863	0.7886	125.794	0.7886	127.378	0.7886	248.939	0.7886	28.2363	0.7886	254.484	0.7886	367.352	0.7886	76.2116	0.7886	137.937	0.7886	235.84	0.7886	41.6363	0.7886	28.0292	0.7886	280
	0.7923	156.85	0.7923	101.194	0.7923	125.722	0.7923	101.862	0.7923	1.01156	0.7923	226.434	0.7923	43.6144	0.7923	201.263	0.7923	237.516	0.7923	24.1764	0.7923	120.802	0.7923	23.1382	0.7923	127.829	0.7923	126.97	0.7923	270.401	0.7923	30.7426	0.7923	248.766	0.7923	379.517	0.7923	79.5761	0.7923	135.151	0.7923	225.456	0.7923	43.8221	0.7923	29.1858	0.7923	160
	0.7959	152.325	0.7959	93.5	0.7959	134.711	0.7959	102.079	0.7959	1.00209	0.7959	214.428	0.7959	41.0364	0.7959	188.313	0.7959	210.693	0.7959	27.3866	0.7959	124.582	0.7959	24.006	0.7959	128.393	0.7959	127.514	0.7959	288.152	0.7959	30.7764	0.7959	244.748	0.7959	402.557	0.7959	80.2292	0.7959	133.952	0.7959	205.834	0.7959	47.1113	0.7959	29.8495	0.7959	180
	0.7996	150.326	0.7996	88.1971	0.7996	151.838	0.7996	105.82	0.7996	1.03227	0.7996	194.663	0.7996	37.7204	0.7996	175.41	0.7996	186.923	0.7996	30.6405	0.7996	122.121	0.7996	25.4243	0.7996	126.915	0.7996	127.472	0.7996	293.731	0.7996	28.2776	0.7996	241.269	0.7996	429.498	0.7996	79.1687	0.7996	131.357	0.7996	193.129	0.7996	50.7093	0.7996	29.6766	0.7996	260
	0.8033	151.023	0.8033	85.0782	0.8033	191.877	0.8033	110.456	0.8033	1.08234	0.8033	177.737	0.8033	34.3555	0.8033	164.549	0.8033	176.494	0.8033	32.4949	0.8033	112.294	0.8033	27.1466	0.8033	123.604	0.8033	126.44	0.8033	285.355	0.8033	24.4523	0.8033	237.339	0.8033	452.351	0.8033	77.5877	0.8033	124.686	0.8033	199.463	0.8033	53.3655	0.8033	28.9647	0.8033	80
	0.8069	153.088	0.8069	83.7413	0.8069	257.365	0.8069	114.305	0.8069	1.13531	0.8069	162.008	0.8069	31.4675	0.8069	158.237	0.8069	179.727	0.8069	31.9194	0.8069	97.9824	0.8069	28.9969	0.8069	119.245	0.8069	125.72	0.8069	268.395	0.8069	21.0875	0.8069	233.151	0.8069	465.723	0.8069	76.4711	0.8069	114.342	0.8069	222.795	0.8069	53.9968	0.8069	28.2205	0.8069	380
	0.8106	154.425	0.8106	83.7943	0.8106	315.804	0.8106	116.959	0.8106	1.18537	0.8106	155.232	0.8106	29.2537	0.8106	159.32	0.8106	191.521	0.8106	28.7982	0.8106	83.4253	0.8106	30.87	0.8106	114.862	0.8106	127.388	0.8106	250.48	0.8106	19.6117	0.8106	230.384	0.8106	470.349	0.8106	76.3073	0.8106	105.844	0.8106	252.348	0.8106	52.1365	0.8106	27.6494	0.8106	120
	0.8143	153.574	0.8143	85.036	0.8143	337.574	0.8143	118.465	0.8143	1.23683	0.8143	162.97	0.8143	27.6	0.8143	168.262	0.8143	205.453	0.8143	23.9753	0.8143	71.3736	0.8143	32.6677	0.8143	111.444	0.8143	132.712	0.8143	236.73	0.8143	20.4444	0.8143	231.435	0.8143	473.688	0.8143	76.9814	0.8143	105.31	0.8143	276.438	0.8143	48.0367	0.8143	27.1227	0.8143	80
	0.8179	150.76	0.8179	87.5613	0.8179	335.973	0.8179	119.065	0.8179	1.29604	0.8179	172.299	0.8179	26.2374	0.8179	182.137	0.8179	214.707	0.8179	18.8196	0.8179	62.7197	0.8179	34.2422	0.8179	109.784	0.8179	141.254	0.8179	228.864	0.8179	22.8903	0.8179	238.044	0.8179	485.309	0.8179	77.832	0.8179	113.028	0.8179	286.039	0.8179	42.4491	0.8179	26.5823	0.8179	40
	0.8216	147.827	0.8216	91.7605	0.8216	332.019	0.8216	119.346	0.8216	1.36346	0.8216	170.303	0.8216	24.9215	0.8216	196.88	0.8216	214.902	0.8216	14.5422	0.8216	57.9063	0.8216	35.331	0.8216	110.349	0.8216	151.303	0.8216	227.172	0.8216	25.5959	0.8216	250.262	0.8216	508.351	0.8216	77.8483	0.8216	123.319	0.8216	280.636	0.8216	36.2644	0.8216	26.1282	0.8216	260
	0.8253	147.087	0.8253	98.0786	0.8253	325.357	0.8253	119.894	0.8253	1.43228	0.8253	155.153	0.8253	23.5225	0.8253	209.391	0.8253	208.531	0.8253	11.6835	0.8253	57.6152	0.8253	35.5722	0.8253	113.188	0.8253	161.195	0.8253	232.1	0.8253	27.3412	0.8253	266.401	0.8253	533.989	0.8253	76.036	0.8253	130.314	0.8253	270.93	0.8253	30.2631	0.8253	25.6782	0.8253	200
	0.8289	149.911	0.8289	106.501	0.8289	324.021	0.8289	120.72	0.8289	1.49303	0.8289	137.075	0.8289	22.0031	0.8289	217.055	0.8289	203.838	0.8289	10.0602	0.8289	62.089	0.8289	34.7435	0.8289	117.906	0.8289	170.57	0.8289	243.478	0.8289	27.7166	0.8289	283.891	0.8289	546.247	0.8289	71.9336	0.8289	134.173	0.8289	266.577	0.8289	25.1176	0.8289	25.0995	0.8289	120
	0.8326	155.967	0.8326	116.113	0.8326	340.529	0.8326	121.28	0.8326	1.53898	0.8326	135.722	0.8326	20.3721	0.8326	217.354	0.8326	207.664	0.8326	9.1123	0.8326	70.7078	0.8326	33.0849	0.8326	123.752	0.8326	181.024	0.8326	258.479	0.8326	27.2732	0.8326	300.388	0.8326	535.433	0.8326	66.0834	0.8326	140.965	0.8326	263.9	0.8326	21.5595	0.8326	24.6159	0.8326	260
	0.8363	163.484	0.8363	125.29	0.8363	355.915	0.8363	121.108	0.8363	1.56742	0.8363	156.647	0.8363	18.7156	0.8363	210.343	0.8363	220.104	0.8363	8.337	0.8363	82.9214	0.8363	31.2917	0.8363	129.793	0.8363	195.975	0.8363	271.507	0.8363	27.074	0.8363	314.471	0.8363	507.861	0.8363	60.1608	0.8363	154.78	0.8363	254.372	0.8363	20.5051	0.8363	24.5927	0.8363	280
	0.8399	170.191	0.8399	132.645	0.8399	347.306	0.8399	120.348	0.8399	1.57833	0.8399	182.365	0.8399	17.2904	0.8399	201.183	0.8399	235.136	0.8399	7.5486	0.8399	99.4519	0.8399	30.0311	0.8399	135.133	0.8399	219.713	0.8399	277.482	0.8399	27.9394	0.8399	325.602	0.8399	481.44	0.8399	56.5711	0.8399	173.214	0.8399	240.124	0.8399	22.9968	0.8399	25.0512	0.8399	160
	0.8436	174.286	0.8436	138.042	0.8436	326.075	0.8436	119.935	0.8436	1.57515	0.8436	191.891	0.8436	16.5549	0.8436	198.11	0.8436	244.573	0.8436	6.894	0.8436	122.078	0.8436	29.4265	0.8436	139.122	0.8436	255.676	0.8436	275.599	0.8436	29.8575	0.8436	333.543	0.8436	470.987	0.8436	57.6049	0.8436	193.475	0.8436	233.205	0.8436	29.9213	0.8436	25.6608	0.8436	300
	0.8473	174.951	0.8473	142.631	0.8473	303.571	0.8473	121.605	0.8473	1.56937	0.8473	181.966	0.8473	17.0329	0.8473	206.351	0.8473	242.305	0.8473	6.708	0.8473	151.475	0.8473	29.0797	0.8473	141.451	0.8473	303.51	0.8473	269.44	0.8473	31.93	0.8473	337.83	0.8473	477.361	0.8473	64.3313	0.8473	219.748	0.8473	240.292	0.8473	41.3054	0.8473	26.2121	0.8473	400
	0.8509	172.66	0.8509	147.923	0.8509	270.385	0.8509	127.537	0.8509	1.58311	0.8509	172.578	0.8509	19.0151	0.8509	223.646	0.8509	227.805	0.8509	7.2808	0.8509	186.784	0.8509	28.5385	0.8509	142.4	0.8509	359.56	0.8509	262.695	0.8509	33.1502	0.8509	338.472	0.8509	489.249	0.8509	75.9049	0.8509	261.883	0.8509	251.912	0.8509	56.0872	0.8509	26.8251	0.8509	300
	0.8546	168.861	0.8546	154.186	0.8546	237.77	0.8546	139.473	0.8546	1.64271	0.8546	180.44	0.8546	22.3985	0.8546	242.285	0.8546	205.68	0.8546	8.7493	0.8546	224.895	0.8546	27.6363	0.8546	142.632	0.8546	417.361	0.8546	255.507	0.8546	33.2225	0.8546	336.592	0.8546	494.814	0.8546	89.7158	0.8546	323.141	0.8546	253.413	0.8546	71.9363	0.8546	27.6548	0.8546	180
	0.8583	165.533	0.8583	160.02	0.8583	233.132	0.8583	157.425	0.8583	1.76297	0.8583	193.622	0.8583	26.7139	0.8583	255.06	0.8583	182.87	0.8583	11.0817	0.8583	260.142	0.8583	26.3511	0.8583	142.912	0.8583	470.283	0.8583	245.677	0.8583	32.7762	0.8583	334.615	0.8583	490.445	0.8583	102.416	0.8583	392.93	0.8583	244.783	0.8583	85.8703	0.8583	28.6252	0.8583	140
	0.8619	164.535	0.8619	163.581	0.8619	249.125	0.8619	178.943	0.8619	1.93224	0.8619	197.238	0.8619	31.3464	0.8619	259.775	0.8619	166.001	0.8619	14.131	0.8619	284.064	0.8619	24.6307	0.8619	143.743	0.8619	513.605	0.8619	233.235	0.8619	32.6978	0.8619	335.001	0.8619	480.492	0.8619	111.314	0.8619	452.069	0.8619	238.677	0.8619	95.3369	0.8619	29.5372	0.8619	160
	0.8656	166.925	0.8656	164.483	0.8656	244.431	0.8656	199.843	0.8656	2.11123	0.8656	198.62	0.8656	35.7699	0.8656	259.131	0.8656	159.864	0.8656	17.6902	0.8656	287.903	0.8656	22.5626	0.8656	145.174	0.8656	544.22	0.8656	222.385	0.8656	33.3197	0.8656	338.19	0.8656	471.179	0.8656	115.268	0.8656	481.632	0.8656	238.156	0.8656	99.112	0.8656	30.3215	0.8656	160
	0.8693	172.461	0.8693	164.549	0.8693	208.518	0.8693	216.385	0.8693	2.24938	0.8693	202.416	0.8693	39.6273	0.8693	257.379	0.8693	165.245	0.8693	21.4841	0.8693	268.826	0.8693	20.5731	0.8693	146.901	0.8693	558.896	0.8693	218.037	0.8693	34.3606	0.8693	341.512	0.8693	465.861	0.8693	114.737	0.8693	474.141	0.8693	232.303	0.8693	97.615	0.8693	30.929	0.8693	20
	0.8729	179.572	0.8729	166.536	0.8729	178.36	0.8729	227.334	0.8729	2.3089	0.8729	199.358	0.8729	42.6285	0.8729	256.715	0.8729	177.348	0.8729	25.0832	0.8729	234.416	0.8729	19.191	0.8729	148.579	0.8729	553.731	0.8729	221.119	0.8729	35.5361	0.8729	340.27	0.8729	464.317	0.8729	111.302	0.8729	442.944	0.8729	217.171	0.8729	92.6782	0.8729	31.1479	0.8729	220
	0.8766	185.852	0.8766	171.728	0.8766	177.416	0.8766	233.815	0.8766	2.28066	0.8766	187.844	0.8766	44.4055	0.8766	255.667	0.8766	188.715	0.8766	27.8774	0.8766	198.99	0.8766	18.5639	0.8766	150.093	0.8766	526.286	0.8766	227.844	0.8766	36.9408	0.8766	330.47	0.8766	464.148	0.8766	106.977	0.8766	410.772	0.8766	204.81	0.8766	86.9687	0.8766	30.8662	0.8766	320
	0.8803	188.957	0.8803	178.421	0.8803	187.766	0.8803	236.887	0.8803	2.18293	0.8803	182.986	0.8803	44.5103	0.8803	250.4	0.8803	195.158	0.8803	29.3212	0.8803	173.786	0.8803	18.3264	0.8803	151.587	0.8803	478.758	0.8803	232.946	0.8803	38.7171	0.8803	311.308	0.8803	462.844	0.8803	103.378	0.8803	387.561	0.8803	206.698	0.8803	83.1368	0.8803	30.2223	0.8803	200
	0.8839	187.515	0.8839	182.66	0.8839	180.863	0.8839	235.502	0.8839	2.04728	0.8839	195.153	0.8839	42.6114	0.8839	237.948	0.8839	197.933	0.8839	29.4018	0.8839	160.211	0.8839	17.9887	0.8839	153.249	0.8839	419.002	0.8839	233.248	0.8839	40.5309	0.8839	285.745	0.8839	460.448	0.8839	100.882	0.8839	366.81	0.8839	220.776	0.8839	82.7654	0.8839	29.4616	0.8839	240
	0.8876	181.666	0.8876	180.799	0.8876	158.97	0.8876	227.425	0.8876	1.90349	0.8876	208.746	0.8876	38.7622	0.8876	218.863	0.8876	200.492	0.8876	28.8908	0.8876	151.766	0.8876	17.387	0.8876	155.066	0.8876	358.117	0.8876	228.941	0.8876	41.5745	0.8876	259.048	0.8876	461.009	0.8876	98.4148	0.8876	338.015	0.8876	238.013	0.8876	85.5456	0.8876	28.8444	0.8876	360
	0.8913	172.988	0.8913	171.985	0.8913	156.365	0.8913	212.415	0.8913	1.77233	0.8913	206.742	0.8913	33.5463	0.8913	197.329	0.8913	204.945	0.8913	28.9988	0.8913	141.432	0.8913	16.7412	0.8913	156.721	0.8913	306.327	0.8913	222.501	0.8913	41.0728	0.8913	236.54	0.8913	469.745	0.8913	94.304	0.8913	296.569	0.8913	250.422	0.8913	89.3583	0.8913	28.578	0.8913	220
	0.8949	163.834	0.8949	158.721	0.8949	191.733	0.8949	194.106	0.8949	1.66569	0.8949	203.326	0.8949	27.9882	0.8949	178.971	0.8949	211.325	0.8949	30.6039	0.8949	127.39	0.8949	16.3706	0.8949	157.698	0.8949	269.832	0.8949	216.893	0.8949	38.7089	0.8949	221.939	0.8949	486.678	0.8949	87.6947	0.8949	247.736	0.8949	250.383	0.8949	91.5272	0.8949	28.7777	0.8949	200
	0.8986	156.392	0.8986	145.353	0.8986	241.711	0.8986	178.082	0.8986	1.58937	0.8986	216.568	0.8986	23.2948	0.8986	168.394	0.8986	218.017	0.8986	33.6623	0.8986	113.222	0.8986	16.4384	0.8986	157.5	0.8986	249.992	0.8986	214.597	0.8986	34.6473	0.8986	216.842	0.8986	503.067	0.8986	79.353	0.8986	205.02	0.8986	233.409	0.8986	90.5036	0.8986	29.3223	0.8986	340
	0.9023	152.058	0.9023	136.091	0.9023	273.603	0.9023	167.98	0.9023	1.54651	0.9023	226.331	0.9023	20.6424	0.9023	168.143	0.9023	222.365	0.9023	37.1684	0.9023	104.239	0.9023	16.9195	0.9023	155.853	0.9023	244.399	0.9023	217.419	0.9023	29.4527	0.9023	220.946	0.9023	506.107	0.9023	71.4424	0.9023	181.197	0.9023	205.319	0.9023	86.7852	0.9023	29.6548	0.9023	160
	0.906	150.896	0.906	132.912	0.906	282.907	0.906	162.863	0.906	1.5358	0.906	204.275	0.906	20.7178	0.906	178.131	0.906	222.689	0.906	39.8702	0.906	102.664	0.906	17.7301	0.906	152.796	0.906	247.503	0.906	225.942	0.906	23.765	0.906	232.245	0.906	490.553	0.906	65.9626	0.906	175.927	0.906	180.194	0.906	82.2423	0.906	29.1561	0.906	220
	0.9096	152.178	0.9096	135.645	0.9096	278.803	0.9096	160.25	0.9096	1.5547	0.9096	164.789	0.9096	23.6699	0.9096	195.894	0.9096	219.053	0.9096	40.8347	0.9096	106.754	0.9096	18.8353	0.9096	148.65	0.9096	252.698	0.9096	238.696	0.9096	18.2627	0.9096	247.768	0.9096	464.469	0.9096	63.8833	0.9096	177.622	0.9096	172.531	0.9096	78.6482	0.9096	27.854	0.9096	280
	0.9133	155.013	0.9133	142.546	0.9133	258.843	0.9133	159.912	0.9133	1.59927	0.9133	144.425	0.9133	29.0162	0.9133	216.815	0.9133	211.835	0.9133	39.7583	0.9133	113.206	0.9133	20.2322	0.9133	143.938	0.9133	253.993	0.9133	251.806	0.9133	13.5059	0.9133	264.4	0.9133	444.341	0.9133	64.792	0.9133	174.442	0.9133	186.271	0.9133	76.6765	0.9133	26.3635	0.9133	160
	0.917	158.923	0.917	151.166	0.917	215.81	0.917	163.99	0.917	1.66198	0.917	157.691	0.917	35.6662	0.917	235.694	0.917	200.385	0.917	36.9981	0.917	121.26	0.917	21.8358	0.917	139.333	0.917	247.745	0.917	260.467	0.917	9.7696	0.917	279.79	0.917	443.162	0.917	67.3159	0.917	163.78	0.917	207.684	0.917	75.9868	0.917	25.1909	0.917	300
	0.9206	164.132	0.9206	159.249	0.9206	170.331	0.9206	173.433	0.9206	1.72925	0.9206	190.074	0.9206	42.1377	0.9206	248.707	0.9206	184.286	0.9206	33.4772	0.9206	134.715	0.9206	23.3751	0.9206	135.67	0.9206	233.704	0.9206	261.956	0.9206	7.0284	0.9206	292.672	0.9206	461.72	0.9206	70.0391	0.9206	152.79	0.9206	217.185	0.9206	75.9544	0.9206	24.3769	0.9206	180
	0.9243	171.45	0.9243	165.436	0.9243	161.206	0.9243	185.442	0.9243	1.78261	0.9243	219.552	0.9243	46.986	0.9243	253.928	0.9243	165.712	0.9243	30.4388	0.9243	159.247	0.9243	24.4243	0.9243	133.994	0.9243	214.818	0.9243	257.703	0.9243	5.1202	0.9243	302.451	0.9243	489.344	0.9243	72.2614	0.9243	152.352	0.9243	210.258	0.9243	76.1787	0.9243	23.728	0.9243	100
	0.928	181.699	0.928	169.536	0.928	197.583	0.928	194.882	0.928	1.80503	0.928	230.302	0.928	49.3071	0.928	251.095	0.928	150.413	0.928	28.9549	0.928	196.69	0.928	24.6309	0.928	135.515	0.928	195.954	0.928	251.989	0.928	3.9357	0.928	308.659	0.928	511.819	0.928	74.0221	0.928	169.353	0.928	199.145	0.928	76.4604	0.928	23.3769	0.928	180
	0.9316	194.881	0.9316	172.214	0.9316	252.061	0.9316	197.903	0.9316	1.78964	0.9316	220.965	0.9316	49.0295	0.9316	242.393	0.9316	146.043	0.9316	29.3965	0.9316	241.438	0.9316	24.0389	0.9316	141.342	0.9316	182.179	0.9316	248.181	0.9316	3.4558	0.9316	310.938	0.9316	519.666	0.9316	75.5166	0.9316	201.175	0.9316	196.282	0.9316	76.5749	0.9316	23.8707	0.9316	340
	0.9353	209.691	0.9353	174.321	0.9353	293.661	0.9353	194.519	0.9353	1.7449	0.9353	208.52	0.9353	46.8065	0.9353	232.891	0.9353	157.354	0.9353	31.301	0.9353	282.78	0.9353	23.1988	0.9353	151.997	0.9353	177.129	0.9353	246.305	0.9353	3.6535	0.9353	309.367	0.9353	511.892	0.9353	76.7074	0.9353	236.767	0.9353	202.822	0.9353	76.1928	0.9353	25.3599	0.9353	200
	0.9389	223.903	0.9389	176.342	0.9389	310.341	0.9389	188.686	0.9389	1.69214	0.9389	209.765	0.9389	43.6079	0.9389	227.963	0.9389	181.02	0.9389	33.8329	0.9389	311.508	0.9389	22.8334	0.9389	166.899	0.9389	181.787	0.9389	243.926	0.9389	4.4444	0.9389	304.578	0.9389	494.793	0.9389	77.6523	0.9389	264.715	0.9389	211.88	0.9389	74.9561	0.9389	27.2697	0.9389	140
	0.9426	235.49	0.9426	178.245	0.9426	302.784	0.9426	185.978	0.9426	1.65549	0.9426	227.198	0.9426	40.3207	0.9426	229.125	0.9426	205.803	0.9426	36.4969	0.9426	324.896	0.9426	23.295	0.9426	184.126	0.9426	194.086	0.9426	238.59	0.9426	5.7995	0.9426	297.535	0.9426	477.781	0.9426	79.1198	0.9426	281.026	0.9426	218.917	0.9426	72.5876	0.9426	28.9729	0.9426	180
	0.9463	243.63	0.9463	179.613	0.9463	280.779	0.9463	189.914	0.9463	1.64962	0.9463	250.294	0.9463	37.5853	0.9463	233.292	0.9463	219.668	0.9463	39.4516	0.9463	326.012	0.9463	24.353	0.9463	200.703	0.9463	209.738	0.9463	229.38	0.9463	7.9006	0.9463	289.461	0.9463	468.536	0.9463	82.5925	0.9463	287.186	0.9463	226.101	0.9463	69.0411	0.9463	30.2092	0.9463	180
	0.9499	248.791	0.9499	179.752	0.9499	263.353	0.9499	199.164	0.9499	1.67261	0.9499	259.611	0.9499	35.8346	0.9499	236.857	0.9499	217.691	0.9499	43.0487	0.9499	319.329	0.9499	25.4805	0.9499	213.409	0.9499	224.17	0.9499	217.136	0.9499	11.1214	0.9499	282.052	0.9499	469.935	0.9499	89.3684	0.9499	283.013	0.9499	236.365	0.9499	64.6978	0.9499	31.0779	0.9499	120
	0.9536	251.921	0.9536	177.825	0.9536	253.389	0.9536	208.03	0.9536	1.70867	0.9536	242.922	0.9536	35.3451	0.9536	239.63	0.9536	203.641	0.9536	46.99	0.9536	307.768	0.9536	26.2368	0.9536	219.713	0.9536	234.435	0.9536	203.95	0.9536	15.7664	0.9536	277.465	0.9536	480.285	0.9536	99.451	0.9536	268.938	0.9536	247.035	0.9536	60.4267	0.9536	31.8302	0.9536	260
	0.9573	253.465	0.9573	173.315	0.9573	239.901	0.9573	210.515	0.9573	1.73797	0.9573	223.582	0.9573	36.1406	0.9573	243.67	0.9573	185.502	0.9573	49.954	0.9573	293.641	0.9573	26.3539	0.9573	218.424	0.9573	239.828	0.9573	192.714	0.9573	21.6053	0.9573	277.593	0.9573	495.229	0.9573	110.958	0.9573	253.001	0.9573	251.564	0.9573	57.3685	0.9573	32.4892	0.9573	220
	0.961	253.201	0.961	166.578	0.961	230.707	0.961	205.773	0.961	1.74962	0.961	235.962	0.961	37.8033	0.961	249.386	0.961	168.953	0.961	50.5396	0.961	279.983	0.961	25.702	0.961	210.18	0.961	241.771	0.961	186.011	0.961	27.875	0.961	282.664	0.961	509.746	0.961	121.341	0.961	246.321	0.961	247.501	0.961	56.1362	0.961	32.7544	0.961	180
	0.9646	250.599	0.9646	159.147	0.9646	237.03	0.9646	198.784	0.9646	1.74569	0.9646	266.85	0.9646	39.4784	0.9646	254.737	0.9646	155.881	0.9646	48.3456	0.9646	270.798	0.9646	24.3392	0.9646	196.969	0.9646	242.424	0.9646	186.132	0.9646	33.3284	0.9646	291.049	0.9646	518.557	0.9646	128.465	0.9646	252.755	0.9646	240.295	0.9646	56.4177	0.9646	32.3779	0.9646	300
	0.9683	245.503	0.9683	153.277	0.9683	247.588	0.9683	195.684	0.9683	1.73785	0.9683	277.142	0.9683	40.1607	0.9683	258.573	0.9683	146.571	0.9683	44.3847	0.9683	269.058	0.9683	22.6671	0.9683	181.574	0.9683	243.848	0.9683	194.169	0.9683	36.6907	0.9683	300.421	0.9683	517.973	0.9683	131.412	0.9683	263.232	0.9683	238.28	0.9683	56.9812	0.9683	31.5274	0.9683	320
	0.972	238.458	0.972	150.958	0.972	249.469	0.972	198.195	0.972	1.73978	0.972	260.636	0.972	39.1791	0.972	262.606	0.972	141.591	0.972	40.2821	0.972	274.486	0.972	21.359	0.972	166.898	0.972	247.643	0.972	208.491	0.972	37.2359	0.972	309.567	0.972	509.007	0.972	130.512	0.972	264.795	0.972	242.574	0.972	56.244	0.972	30.6757	0.972	80
	0.9756	230.488	0.9756	153.087	0.9756	243.46	0.9756	203.11	0.9756	1.76062	0.9756	235.749	0.9756	36.5431	0.9756	268.803	0.9756	140.917	0.9756	36.9885	0.9756	283.171	0.9756	20.9992	0.9756	155.383	0.9756	254.855	0.9756	224.567	0.9756	35.1189	0.9756	319.129	0.9756	498.074	0.9756	126.901	0.9756	259.194	0.9756	245.292	0.9756	53.0938	0.9756	30.2156	0.9756	160
	0.9793	222.58	0.9793	159.311	0.9793	234.291	0.9793	206.546	0.9793	1.80241	0.9793	214.637	0.9793	32.9046	0.9793	276.198	0.9793	142.68	0.9793	34.1847	0.9793	289.851	0.9793	21.7266	0.9793	148.581	0.9793	265.799	0.9793	237.222	0.9793	31.2451	0.9793	330.487	0.9793	492.904	0.9793	122.023	0.9793	263.288	0.9793	240.973	0.9793	47.502	0.9793	30.222	0.9793	140
	0.983	215.301	0.983	168.539	0.983	226.838	0.983	207.489	0.983	1.86113	0.983	200.745	0.983	29.2036	0.983	282.064	0.983	144.34	0.983	30.856	0.983	291.531	0.983	23.1542	0.983	146.915	0.983	279.721	0.983	242.986	0.983	26.813	0.983	343.815	0.983	496.625	0.983	117.183	0.983	285.802	0.983	234.246	0.983	40.5623	0.983	30.4849	0.983	220
	0.9866	208.835	0.9866	179.632	0.9866	219.757	0.9866	207.461	0.9866	1.93016	0.9866	192.169	0.9866	26.2816	0.9866	285.627	0.9866	144.853	0.9866	26.4207	0.9866	289.367	0.9866	24.5677	0.9866	149.66	0.9866	294.642	0.9866	240.204	0.9866	22.8652	0.9866	357.039	0.9866	505.356	0.9866	113.234	0.9866	314.934	0.9866	230.984	0.9866	33.8924	0.9866	30.6507	0.9866	200
	0.9903	203.297	0.9903	191.683	0.9903	206.02	0.9903	207.951	0.9903	2.00379	0.9903	190.823	0.9903	24.6726	0.9903	288.897	0.9903	145.275	0.9903	21.3927	0.9903	287.05	0.9903	25.2552	0.9903	155.174	0.9903	307.965	0.9903	228.484	0.9903	20.0318	0.9903	366.576	0.9903	511.044	0.9903	110.459	0.9903	334.031	0.9903	229.366	0.9903	28.7573	0.9903	30.362	0.9903	40
	0.994	198.929	0.994	203.789	0.994	189.033	0.994	208.289	0.994	2.07895	0.994	207.753	0.994	24.56	0.994	294.117	0.994	148.247	0.994	17.1182	0.994	287.428	0.994	24.8314	0.994	161.337	0.994	317.884	0.994	209.949	0.994	18.4505	0.994	369.243	0.994	506.818	0.994	108.518	0.994	341.198	0.994	226.163	0.994	25.5137	0.994	29.4094	0.994	300
	0.9976	195.954	0.9976	214.858	0.9976	188.882	0.9976	205.251	0.9976	2.15411	0.9976	236.403	0.9976	25.7844	0.9976	301.931	0.9976	157.243	0.9976	14.9532	0.9976	290.884	0.9976	23.4093	0.9976	166.104	0.9976	324.625	0.9976	190.423	0.9976	17.8684	0.9976	364.001	0.9976	491.232	0.9976	106.46	0.9976	349.423	0.9976	224.577	0.9976	23.7482	0.9976	27.8391	0.9976	240
	1.0013	194.214	1.0013	224.036	1.0013	220.458	1.0013	195.015	1.0013	2.22667	1.0013	241.864	1.0013	27.8711	1.0013	312.062	1.0013	174.323	1.0013	15.5002	1.0013	296.885	1.0013	21.508	1.0013	168.034	1.0013	330.336	1.0013	176.99	1.0013	17.9306	1.0013	352.573	1.0013	469.179	1.0013	103.147	1.0013	369.478	1.0013	228.439	1.0013	22.9314	1.0013	25.9341	1.0013	280
	1.005	192.938	1.005	231.562	1.005	269.061	1.005	176.693	1.005	2.29157	1.005	206.212	1.005	30.1551	1.005	324.289	1.005	197.039	1.005	18.2744	1.005	306.217	1.005	19.7604	1.005	166.633	1.005	337.514	1.005	173.054	1.005	18.4355	1.005	338.736	1.005	449.21	1.005	98.0759	1.005	393.946	1.005	231.822	1.005	23.0113	1.005	24.2231	1.005	140
	1.0087	190.874	1.0087	239.123	1.0087	298.598	1.0087	154.645	1.0087	2.34267	1.0087	159.338	1.0087	32.0254	1.0087	337.643	1.0087	218.146	1.0087	21.8841	1.0087	320.278	1.0087	18.6218	1.0087	162.396	1.0087	347.307	1.0087	176.023	1.0087	19.2563	1.0087	326.769	1.0087	439.407	1.0087	91.8177	1.0087	402.428	1.0087	223.167	1.0087	24.4565	1.0087	23.3332	1.0087	140
	1.0123	186.84	1.0123	248.828	1.0123	290.642	1.0123	137.483	1.0123	2.37516	1.0123	133.87	1.0123	33.1558	1.0123	348.309	1.0123	229.012	1.0123	24.5834	1.0123	337.032	1.0123	18.2285	1.0123	156.671	1.0123	358.819	1.0123	179.819	1.0123	20.0101	1.0123	320.075	1.0123	444.163	1.0123	85.6513	1.0123	385.204	1.0123	201.59	1.0123	27.6673	1.0123	23.5168	1.0123	120
	1.016	180.299	1.016	261.721	1.016	266.138	1.016	132.312	1.016	2.39052	1.016	126.775	1.016	33.7006	1.016	350.582	1.016	225.565	1.016	25.2642	1.016	349.576	1.016	18.3778	1.016	151.022	1.016	370.433	1.016	179.73	1.016	20.0589	1.016	319.83	1.016	461.52	1.016	80.4531	1.016	356.119	1.016	179.77	1.016	32.37	1.016	24.3722	1.016	140
	1.0196	171.867	1.0196	276.219	1.0196	248.351	1.0196	140.797	1.0196	2.39511	1.0196	125.292	1.0196	34.1208	1.0196	340.811	1.0196	210.47	1.0196	23.8902	1.0196	349.619	1.0196	18.7726	1.0196	146.818	1.0196	380.734	1.0196	174.998	1.0196	18.9302	1.0196	325.554	1.0196	482.887	1.0196	76.609	1.0196	338.252	1.0196	169.857	1.0196	37.4375	1.0196	25.2488	1.0196	140
	1.0233	163.282	1.0233	288.264	1.0233	238.508	1.0233	158.212	1.0233	2.39736	1.0233	125.606	1.0233	34.8929	1.0233	322.132	1.0233	191.689	1.0233	21.3635	1.0233	334.63	1.0233	19.2665	1.0233	144.88	1.0233	388.808	1.0233	168.326	1.0233	16.7455	1.0233	335.903	1.0233	496.529	1.0233	74.3129	1.0233	342.916	1.0233	173.31	1.0233	41.4226	1.0233	25.8958	1.0233	140
	1.027	156.688	1.027	293.306	1.027	236.628	1.027	176.319	1.027	2.40372	1.027	130.392	1.027	36.2282	1.027	303.621	1.027	177.167	1.027	18.8499	1.027	311.276	1.027	19.9054	1.027	145.343	1.027	393.79	1.027	163.385	1.027	14.1158	1.027	349.168	1.027	495.311	1.027	73.6754	1.027	363.904	1.027	184.036	1.027	43.4071	1.027	26.4963	1.027	200
	1.0307	153.535	1.0307	288.949	1.0307	246.759	1.0307	187.605	1.0307	2.41534	1.0307	149.397	1.0307	37.9721	1.0307	293.17	1.0307	169.979	1.0307	17.0632	1.0307	291.184	1.0307	20.6981	1.0307	147.75	1.0307	394.403	1.0307	162.042	1.0307	11.6625	1.0307	363.369	1.0307	482.203	1.0307	74.61	1.0307	387.636	1.0307	195.465	1.0307	43.479	1.0307	27.2282	1.0307	240
	1.0343	153.729	1.0343	276.364	1.0343	259.154	1.0343	188.03	1.0343	2.42667	1.0343	186.095	1.0343	39.7121	1.0343	290.975	1.0343	168.086	1.0343	15.9627	1.0343	282.679	1.0343	21.3655	1.0343	151.275	1.0343	389.13	1.0343	163.166	1.0343	9.7518	1.0343	376.54	1.0343	467.511	1.0343	76.9649	1.0343	406.195	1.0343	203.166	1.0343	42.5042	1.0343	28.101	1.0343	320
	1.038	155.643	1.038	259.324	1.038	257.67	1.038	177.714	1.038	2.42652	1.038	223.119	1.038	40.9842	1.038	290.447	1.038	167.85	1.038	14.952	1.038	285.634	1.038	21.4065	1.038	154.957	1.038	376.923	1.038	163.749	1.038	8.6211	1.038	387.482	1.038	460.521	1.038	80.7589	1.038	421.25	1.038	203.845	1.038	41.4563	1.038	29.1632	1.038	40
	1.0417	156.98	1.0417	241.663	1.0417	245.713	1.0417	160.529	1.0417	2.40217	1.0417	239.367	1.0417	41.4321	1.0417	285.635	1.0417	167.34	1.0417	13.3811	1.0417	293.386	1.0417	20.515	1.0417	157.889	1.0417	357.958	1.0417	161.225	1.0417	8.5205	1.0417	396.186	1.0417	463.703	1.0417	85.8226	1.0417	435.069	1.0417	197.192	1.0417	40.8789	1.0417	30.4965	1.0417	360
	1.0453	155.886	1.0453	225.353	1.0453	247.406	1.0453	142.805	1.0453	2.3463	1.0453	233.059	1.0453	40.8588	1.0453	277.535	1.0453	166.707	1.0453	11.0359	1.0453	299.26	1.0453	18.9677	1.0453	159.339	1.0453	333.909	1.0453	155.349	1.0453	9.5582	1.0453	403.102	1.0453	473.469	1.0453	90.95	1.0453	441.347	1.0453	190.09	1.0453	40.8214	1.0453	31.8504	1.0453	200
	1.049	151.643	1.049	210.642	1.049	274.977	1.049	130.604	1.049	2.26335	1.049	221.004	1.049	39.2276	1.049	272.811	1.049	166.408	1.049	8.3147	1.049	301.302	1.049	17.5656	1.049	158.846	1.049	307.566	1.049	148.808	1.049	11.4393	1.049	407.783	1.049	484.765	1.049	93.7981	1.049	430.454	1.049	192.3	1.049	41.1291	1.049	32.7269	1.049	200
	1.0527	144.677	1.0527	197.59	1.0527	311.371	1.0527	126.652	1.0527	2.17067	1.0527	222.366	1.0527	36.6842	1.0527	276.378	1.0527	166.505	1.0527	5.9767	1.0527	301.685	1.0527	17.1302	1.0527	156.299	1.0527	282.025	1.0527	146.26	1.0527	13.4937	1.0527	408.455	1.0527	494.782	1.0527	92.3184	1.0527	402.123	1.0527	205.147	1.0527	41.7323	1.0527	33.063	1.0527	280
	1.0563	136.155	1.0563	187.142	1.0563	332.999	1.0563	129.31	1.0563	2.09142	1.0563	243.394	1.0563	33.5891	1.0563	285.496	1.0563	167.893	1.0563	4.6647	1.0563	303.507	1.0563	17.9735	1.0563	151.988	1.0563	259.859	1.0563	151.854	1.0563	15.0829	1.0563	403.175	1.0563	503.172	1.0563	86.6519	1.0563	370.076	1.0563	221.762	1.0563	42.7015	1.0563	33.3584	1.0563	180
	1.06	127.522	1.06	180.653	1.06	325.66	1.06	134.394	1.06	2.04245	1.06	265.478	1.06	30.4671	1.06	291.184	1.06	172.742	1.06	4.5688	1.06	309.015	1.06	19.7418	1.06	146.544	1.06	242.662	1.06	166.455	1.06	16.073	1.06	391.401	1.06	509.604	1.06	79.4806	1.06	351.617	1.06	238.352	1.06	44.1123	1.06	34.0495	1.06	260
	1.0637	120.203	1.0637	178.51	1.0637	298.043	1.0637	138.088	1.0637	2.02491	1.0637	262.265	1.0637	27.8483	1.0637	285.08	1.0637	182.365	1.0637	5.4353	1.0637	318.985	1.0637	21.6814	1.0637	140.759	1.0637	231.119	1.0637	186.723	1.0637	17.0013	1.0637	374.333	1.0637	512.121	1.0637	74.2173	1.0637	348.245	1.0637	254.969	1.0637	45.9015	1.0637	35.1466	1.0637	80
	1.0673	115.587	1.0673	179.285	1.0673	284.225	1.0673	138.731	1.0673	2.02441	1.0673	235.163	1.0673	26.1372	1.0673	265.547	1.0673	194.307	1.0673	6.8128	1.0673	331.064	1.0673	23.0457	1.0673	135.445	1.0673	225.448	1.0673	206.441	1.0673	18.769	1.0673	354.296	1.0673	508.552	1.0673	72.5971	1.0673	341.897	1.0673	266	1.0673	47.7975	1.0673	36.2864	1.0673	160
	1.071	114.565	1.071	180.161	1.071	291.522	1.071	136.99	1.071	2.02047	1.071	203.959	1.071	25.4244	1.071	237.725	1.071	203.404	1.071	8.4021	1.071	339.449	1.071	23.5129	1.071	130.963	1.071	224.921	1.071	220.539	1.071	22.0615	1.071	332.948	1.071	499	1.071	73.3756	1.071	318.649	1.071	263.15	1.071	49.4723	1.071	36.9438	1.071	140
	1.0747	117.479	1.0747	178.404	1.0747	288.861	1.0747	134.595	1.0747	2.0001	1.0747	184.941	1.0747	25.6013	1.0747	209.482	1.0747	206.141	1.0747	10.1646	1.0747	337.414	1.0747	23.1751	1.0747	127.277	1.0747	227.903	1.0747	226.748	1.0747	26.7687	1.0747	311.687	1.0747	485.529	1.0747	73.659	1.0747	288.073	1.0747	247.96	1.0747	50.5837	1.0747	36.808	1.0747	240
	1.0783	123.848	1.0783	172.621	1.0783	265.644	1.0783	133.036	1.0783	1.96494	1.0783	183.556	1.0783	26.428	1.0783	187.366	1.0783	204.181	1.0783	12.1732	1.0783	322.458	1.0783	22.3466	1.0783	124.05	1.0783	231.854	1.0783	226.011	1.0783	31.8813	1.0783	292.479	1.0783	469.762	1.0783	71.2844	1.0783	271.411	1.0783	232.257	1.0783	50.8178	1.0783	35.922	1.0783	160
	1.082	132.271	1.082	163.178	1.082	248.395	1.082	132.785	1.082	1.92796	1.082	186.764	1.082	27.5378	1.082	174.806	1.082	202.421	1.082	14.3281	1.082	299.144	1.082	21.3638	1.082	120.86	1.082	234.14	1.082	221.934	1.082	36.0273	1.082	278.043	1.082	451.723	1.082	66.5547	1.082	278.013	1.082	222.272	1.082	49.9614	1.082	34.5179	1.082	180
	1.0857	140.692	1.0857	151.794	1.0857	254.065	1.0857	133.351	1.0857	1.90314	1.0857	182.773	1.0857	28.4182	1.0857	171.985	1.0857	204.144	1.0857	16.2033	1.0857	276.355	1.0857	20.5238	1.0857	117.407	1.0857	233.267	1.0857	219.277	1.0857	38.305	1.0857	270.685	1.0857	431.758	1.0857	62.0607	1.0857	297.72	1.0857	211.55	1.0857	48.0462	1.0857	32.9706	1.0857	320
	1.0893	146.979	1.0893	140.79	1.0893	266.1	1.0893	133.991	1.0893	1.8961	1.0893	180.295	1.0893	28.4894	1.0893	176.419	1.0893	209.225	1.0893	17.1974	1.0893	260.923	1.0893	20.0688	1.0893	113.639	1.0893	229.625	1.0893	221.266	1.0893	38.7908	1.0893	270.62	1.0893	413.375	1.0893	60.8527	1.0893	311.028	1.0893	194.325	1.0893	45.4638	1.0893	31.5704	1.0893	280
	1.093	149.54	1.093	132.375	1.093	262	1.093	134.324	1.093	1.9009	1.093	189.778	1.093	27.3223	1.093	184.336	1.093	215.904	1.093	16.8805	1.093	253.095	1.093	20.0506	1.093	109.804	1.093	225.129	1.093	227.437	1.093	38.3645	1.093	275.507	1.093	403.091	1.093	64.3921	1.093	307.076	1.093	176.445	1.093	42.8794	1.093	30.1999	1.093	200
	1.0967	147.741	1.0967	128.087	1.0967	240.004	1.0967	134.155	1.0967	1.90276	1.0967	202.095	1.0967	24.8809	1.0967	192.515	1.0967	222.472	1.0967	15.2657	1.0967	247.696	1.0967	20.1891	1.0967	106.477	1.0967	222.067	1.0967	234.4	1.0967	38.0466	1.0967	281.966	1.0967	406.338	1.0967	71.6786	1.0967	293.331	1.0967	166.316	1.0967	40.9175	1.0967	28.6356	1.0967	180
	1.1003	142.054	1.1003	128.351	1.1003	213.659	1.1003	132.974	1.1003	1.88359	1.1003	198.214	1.1003	21.6038	1.1003	199.357	1.1003	227.906	1.1003	12.8324	1.1003	239.422	1.1003	20.047	1.1003	104.524	1.1003	221.937	1.1003	238.892	1.1003	38.3188	1.1003	287.804	1.1003	423.216	1.1003	79.9685	1.1003	282.47	1.1003	163.215	1.1003	39.8189	1.1003	26.9908	1.1003	240
	1.104	133.968	1.104	132.2	1.104	188.609	1.104	130.333	1.104	1.8284	1.104	176.464	1.104	18.2326	1.104	204.39	1.104	232.199	1.104	10.3119	1.104	226.901	1.104	19.5116	1.104	104.923	1.104	224.846	1.104	239.806	1.104	38.8241	1.104	292.886	1.104	448.447	1.104	86.4181	1.104	272.971	1.104	162.985	1.104	39.3302	1.104	25.4534	1.104	180
	1.1077	125.648	1.1077	137.368	1.1077	163.531	1.1077	127.029	1.1077	1.73191	1.1077	156.018	1.1077	15.484	1.1077	207.008	1.1077	235.031	1.1077	8.367	1.1077	212.309	1.1077	19.0374	1.1077	108.392	1.1077	229.523	1.1077	237.702	1.1077	38.6358	1.1077	297.9	1.1077	475.108	1.1077	89.5014	1.1077	254.099	1.1077	168.173	1.1077	38.9349	1.1077	23.8637	1.1077	80
	1.1113	119.324	1.1113	140.953	1.1113	147.365	1.1113	125.176	1.1113	1.60305	1.1113	152.41	1.1113	13.777	1.1113	206.099	1.1113	233.567	1.1113	7.3364	1.1113	198.534	1.1113	19.2429	1.1113	114.961	1.1113	233.761	1.1113	233.53	1.1113	36.9959	1.1113	302.536	1.1113	497.959	1.1113	89.3489	1.1113	226.276	1.1113	182.973	1.1113	38.2775	1.1113	22.0066	1.1113	100
	1.115	116.52	1.115	140.58	1.115	152.268	1.115	126.235	1.115	1.46362	1.115	162.123	1.115	13.185	1.115	200.974	1.115	224.134	1.115	7.1684	1.115	187.631	1.115	20.2259	1.115	123.755	1.115	235.147	1.115	228.266	1.115	34.0242	1.115	305.01	1.115	513.783	1.115	87.029	1.115	202.028	1.115	204.136	1.115	37.4674	1.115	20.122	1.115	180
	1.1187	117.49	1.1187	135.496	1.1187	175.712	1.1187	129.165	1.1187	1.34039	1.1187	170.6	1.1187	13.6172	1.1187	192.184	1.1187	207.84	1.1187	7.5283	1.1187	181.255	1.1187	21.37	1.1187	133.182	1.1187	231.948	1.1187	222.874	1.1187	30.7683	1.1187	303.196	1.1187	520.263	1.1187	83.5996	1.1187	189.342	1.1187	224.673	1.1187	37.0032	1.1187	18.7017	1.1187	220
	1.1224	121.111	1.1224	127.133	1.1224	203.448	1.1224	131.1	1.1224	1.25745	1.1224	172.561	1.1224	15.0463	1.1224	181.274	1.1224	193.058	1.1224	7.9514	1.1224	180.898	1.1224	21.8745	1.1224	141.266	1.1224	224.027	1.1224	217.785	1.1224	28.5372	1.1224	296.083	1.1224	516.329	1.1224	79.8337	1.1224	187.278	1.1224	241.479	1.1224	37.3316	1.1224	17.8527	1.1224	320
	1.126	125.471	1.126	118.347	1.126	222.054	1.126	129.914	1.126	1.22444	1.126	175.498	1.126	17.6441	1.126	169.463	1.126	189.126	1.126	8.034	1.126	186.386	1.126	21.5441	1.126	146.689	1.126	212.945	1.126	212.24	1.126	27.8566	1.126	284.112	1.126	504.356	1.126	76.2907	1.126	194.242	1.126	255.937	1.126	38.3418	1.126	17.1573	1.126	240
	1.1297	128.716	1.1297	112.379	1.1297	224.639	1.1297	125.495	1.1297	1.2397	1.1297	183.902	1.1297	21.6688	1.1297	157.864	1.1297	198.766	1.1297	7.6243	1.1297	195.135	1.1297	20.9013	1.1297	148.965	1.1297	201.35	1.1297	205.202	1.1297	28.2792	1.1297	268.757	1.1297	490.255	1.1297	73.5334	1.1297	209.458	1.1297	268.454	1.1297	39.3007	1.1297	16.1848	1.1297	180
	1.1334	129.757	1.1334	111.713	1.1334	217.728	1.1334	119.624	1.1334	1.29395	1.1334	196.977	1.1334	27.1717	1.1334	148.266	1.1334	215.049	1.1334	6.9788	1.1334	203.146	1.1334	20.6512	1.1334	148.403	1.1334	191.78	1.1334	196.34	1.1334	28.8418	1.1334	252.11	1.1334	480.343	1.1334	71.8452	1.1334	226.906	1.1334	276.082	1.1334	39.3116	1.1334	14.8601	1.1334	80
	1.137	128.514	1.137	117.228	1.137	215.491	1.137	115.384	1.137	1.37351	1.137	216.629	1.137	33.7115	1.137	143.099	1.137	226.923	1.137	6.6904	1.137	207.196	1.137	21.0901	1.137	145.736	1.137	185.565	1.137	185.926	1.137	28.717	1.137	236.662	1.137	477.096	1.137	70.891	1.137	237.252	1.137	274.568	1.137	38.0048	1.137	13.407	1.137	120
	1.1407	125.631	1.1407	127.863	1.1407	219.501	1.1407	115.731	1.1407	1.46109	1.1407	247.413	1.1407	40.3002	1.1407	144.084	1.1407	229.623	1.1407	7.3207	1.1407	206.113	1.1407	22.0084	1.1407	141.66	1.1407	182.384	1.1407	174.594	1.1407	27.5694	1.1407	224.885	1.1407	477.955	1.1407	69.8798	1.1407	235.123	1.1407	264.98	1.1407	35.9069	1.1407	12.2068	1.1407	220
	1.1444	121.963	1.1444	140.921	1.1444	220.339	1.1444	121.022	1.1444	1.53643	1.1444	278.279	1.1444	45.6985	1.1444	150.832	1.1444	228.344	1.1444	8.976	1.1444	200.36	1.1444	22.9795	1.1444	136.594	1.1444	180.471	1.1444	164.235	1.1444	25.5776	1.1444	218.458	1.1444	478.336	1.1444	68.2219	1.1444	219.559	1.1444	256.161	1.1444	34.1513	1.1444	11.5171	1.1444	240
	1.148	118.212	1.148	153.059	1.148	218.822	1.148	127.836	1.148	1.58031	1.148	288.061	1.148	48.9362	1.148	161.181	1.148	229.752	1.148	11.21	1.148	190.989	1.148	23.6124	1.148	130.738	1.148	177.289	1.148	158.606	1.148	23.3153	1.148	217.673	1.148	476.225	1.148	66.075	1.148	191.622	1.148	254.185	1.148	33.7146	1.148	11.3275	1.148	120
	1.1517	114.85	1.1517	161.52	1.1517	219.747	1.1517	131.249	1.1517	1.58229	1.1517	277.834	1.1517	49.728	1.1517	173.159	1.1517	232.995	1.1517	13.3782	1.1517	179.072	1.1517	23.6375	1.1517	124.342	1.1517	170.587	1.1517	161.24	1.1517	21.5389	1.1517	221.548	1.1517	474.546	1.1517	64.2263	1.1517	158.043	1.1517	253.291	1.1517	34.7845	1.1517	11.5958	1.1517	320
	1.1554	112.208	1.1554	164.935	1.1554	218.071	1.1554	128.545	1.1554	1.54721	1.1554	261.21	1.1554	48.4933	1.1554	186.208	1.1554	232.888	1.1554	15.1204	1.1554	165.646	1.1554	22.9732	1.1554	117.938	1.1554	159.572	1.1554	171.659	1.1554	20.8109	1.1554	228.445	1.1554	479.01	1.1554	63.4467	1.1554	133.738	1.1554	242.861	1.1554	36.7969	1.1554	12.2602	1.1554	140
	1.159	110.525	1.159	163.332	1.159	209.819	1.159	120.575	1.159	1.4943	1.159	250.415	1.159	45.9804	1.159	199.898	1.159	229.107	1.159	16.4836	1.159	151.798	1.159	21.7833	1.159	112.371	1.159	145.579	1.159	184.251	1.159	21.0764	1.159	236.591	1.159	492.619	1.159	63.9793	1.159	133.3	1.159	219.625	1.159	39.0918	1.159	13.044	1.159	180
	1.1627	109.949	1.1627	157.724	1.1627	201.411	1.1627	110.246	1.1627	1.44731	1.1627	262.072	1.1627	42.8044	1.1627	211.857	1.1627	226.639	1.1627	17.5991	1.1627	138.652	1.1627	20.3888	1.1627	108.589	1.1627	131.63	1.1627	192.267	1.1627	21.5716	1.1627	244.281	1.1627	511.466	1.1627	65.5603	1.1627	158.299	1.1627	190.809	1.1627	41.5408	1.1627	13.6722	1.1627	280
	1.1664	110.522	1.1664	149.774	1.1664	201.463	1.1664	100.598	1.1664	1.42142	1.1664	294.036	1.1664	39.2578	1.1664	218.287	1.1664	227.494	1.1664	18.3448	1.1664	127.138	1.1664	19.0721	1.1664	107.341	1.1664	120.989	1.1664	193.513	1.1664	21.3036	1.1664	250.133	1.1664	526.241	1.1664	67.7291	1.1664	193.788	1.1664	167.285	1.1664	44.5147	1.1664	14.1478	1.1664	180
	1.17	112.191	1.17	141.581	1.17	215.191	1.17	93.6958	1.17	1.41627	1.17	316.831	1.17	35.4911	1.17	217.294	1.17	227.264	1.17	18.4156	1.17	117.688	1.17	17.994	1.17	108.958	1.17	115.649	1.17	191.969	1.17	19.8064	1.17	253.668	1.17	528.742	1.17	70.0467	1.17	217.917	1.17	153.769	1.17	48.2446	1.17	14.5376	1.17	160
	1.1737	114.758	1.1737	135.22	1.1737	246.607	1.1737	89.8852	1.1737	1.42005	1.1737	301.621	1.1737	31.8512	1.1737	211.126	1.1737	221.44	1.1737	17.6818	1.1737	110.257	1.1737	17.2918	1.1737	113.291	1.1737	115.695	1.1737	194.103	1.1737	17.5652	1.1737	255.839	1.1737	517.791	1.1737	72.1962	1.1737	217.686	1.1737	146.219	1.1737	52.2618	1.1737	14.835	1.1737	340
	1.1774	117.715	1.1774	132.027	1.1774	290.142	1.1774	87.7921	1.1774	1.42031	1.1774	249.213	1.1774	29.1172	1.1774	204.583	1.1774	211.218	1.1774	16.4009	1.1774	104.806	1.1774	17.1515	1.1774	119.63	1.1774	119.668	1.1774	204.112	1.1774	15.8391	1.1774	258.803	1.1774	500.22	1.1774	74.0568	1.1774	197.954	1.1774	139.494	1.1774	55.4384	1.1774	15.1288	1.1774	220
	1.181	120.324	1.181	131.644	1.181	324.328	1.181	85.5648	1.181	1.41237	1.181	193.074	1.181	28.1439	1.181	201.025	1.181	200.588	1.181	15.0027	1.181	101.24	1.181	17.6308	1.181	126.921	1.181	125.592	1.181	222.222	1.181	15.8706	1.181	264.7	1.181	485.713	1.181	75.7885	1.181	175.427	1.181	133.621	1.181	56.9016	1.181	15.5668	1.181	320
	1.1847	121.745	1.1847	132.326	1.1847	324.812	1.1847	82.83	1.1847	1.39832	1.1847	166.758	1.1847	29.4841	1.1847	200.821	1.1847	191.696	1.1847	13.8434	1.1847	99.6683	1.1847	18.4806	1.1847	133.787	1.1847	131.939	1.1847	245.315	1.1847	18.2629	1.1847	273.806	1.1847	481.158	1.1847	77.4054	1.1847	163.789	1.1847	130.643	1.1847	56.5934	1.1847	16.2311	1.1847	280
	1.1884	121.382	1.1884	131.994	1.1884	284.952	1.1884	81.2293	1.1884	1.38027	1.1884	174.514	1.1884	32.9297	1.1884	202.167	1.1884	184.667	1.1884	13.213	1.1884	100.593	1.1884	19.1895	1.1884	138.754	1.1884	138.023	1.1884	267.813	1.1884	22.6617	1.1884	283.49	1.1884	487.919	1.1884	78.221	1.1884	163.575	1.1884	129.302	1.1884	55.2612	1.1884	17.0955	1.1884	280
	1.192	119.232	1.192	129.546	1.192	237.055	1.192	83.1991	1.192	1.35545	1.192	194.211	1.192	37.3591	1.192	202.456	1.192	179.29	1.192	13.5065	1.192	105.008	1.192	19.3178	1.192	140.674	1.192	143.784	1.192	283.136	1.192	27.9323	1.192	289.084	1.192	503.035	1.192	76.7756	1.192	166.603	1.192	126.778	1.192	53.8465	1.192	17.9955	1.192	300
	1.1957	115.978	1.1957	125.485	1.1957	227.064	1.1957	89.9722	1.1957	1.31783	1.1957	204.028	1.1957	41.0569	1.1957	199.509	1.1957	175.187	1.1957	15.1631	1.1957	113.717	1.1957	18.8335	1.1957	139.172	1.1957	149.279	1.1957	286.342	1.1957	32.7348	1.1957	286.472	1.1957	521.832	1.1957	71.6522	1.1957	167.668	1.1957	124.329	1.1957	52.8415	1.1957	18.9219	1.1957	140
	1.1994	112.752	1.1994	121.434	1.1994	255.05	1.1994	100.16	1.1994	1.26427	1.1994	204.915	1.1994	42.4231	1.1994	192.974	1.1994	172.133	1.1994	18.2415	1.1994	125.853	1.1994	18.1623	1.1994	134.844	1.1994	154.364	1.1994	276.321	1.1994	36.1193	1.1994	274.747	1.1994	539.346	1.1994	62.6884	1.1994	167.643	1.1994	129.268	1.1994	52.1068	1.1994	20.2798	1.1994	260
	1.203	110.623	1.203	118.915	1.203	279.033	1.203	110.002	1.203	1.1996	1.203	210.593	1.203	40.7263	1.203	185.005	1.203	171.188	1.203	22.042	1.203	137.911	1.203	17.9415	1.203	129.037	1.203	158.723	1.203	255.796	1.203	37.7342	1.203	256.954	1.203	550.95	1.203	51.5221	1.203	168.957	1.203	148.401	1.203	51.1476	1.203	22.4213	1.203	60
	1.2067	110.065	1.2067	118.325	1.2067	268.485	1.2067	115.429	1.2067	1.13772	1.2067	219.316	1.2067	36.4468	1.2067	179	1.2067	173.529	1.2067	25.2791	1.2067	144.944	1.2067	18.6713	1.2067	123.299	1.2067	161.995	1.2067	229.829	1.2067	37.617	1.2067	238.398	1.2067	553.744	1.2067	40.8775	1.2067	172.443	1.2067	177.487	1.2067	49.5096	1.2067	25.0648	1.2067	100
	1.2104	110.753	1.2104	118.813	1.2104	227.012	1.2104	114.656	1.2104	1.09895	1.2104	216.601	1.2104	30.9835	1.2104	177.151	1.2104	177.097	1.2104	26.7768	1.2104	143.883	1.2104	20.447	1.2104	118.799	1.2104	163.816	1.2104	204.408	1.2104	35.9592	1.2104	223.775	1.2104	548.165	1.2104	33.0557	1.2104	174.949	1.2104	201.755	1.2104	47.0241	1.2104	27.5107	1.2104	240
	1.214	111.89	1.214	119.01	1.214	185.169	1.214	109.386	1.214	1.10419	1.214	203.117	1.214	25.9176	1.214	179.274	1.214	176.993	1.214	26.1252	1.214	136.31	1.214	22.8812	1.214	116.032	1.214	163.869	1.214	185.028	1.214	33.1584	1.214	215.181	1.214	537.416	1.214	28.747	1.214	170.443	1.214	210.084	1.214	43.869	1.214	29.304	1.214	60
	1.2177	112.872	1.2177	117.901	1.2177	169.748	1.2177	103.709	1.2177	1.16649	1.2177	188.694	1.2177	22.3098	1.2177	184.332	1.2177	171.453	1.2177	23.824	1.2177	127.627	1.2177	25.2822	1.2177	114.889	1.2177	162.085	1.2177	174.701	1.2177	29.9937	1.2177	212.032	1.2177	524.467	1.2177	27.0081	1.2177	160.774	1.2177	203.506	1.2177	40.5163	1.2177	30.4126	1.2177	120
	1.2214	113.791	1.2214	115.184	1.2214	180.174	1.2214	101.493	1.2214	1.28226	1.2214	175.495	1.2214	20.4146	1.2214	192.917	1.2214	165.414	1.2214	20.931	1.2214	122.904	1.2214	27.0202	1.2214	114.974	1.2214	158.773	1.2214	172.429	1.2214	27.5337	1.2214	212.367	1.2214	509.963	1.2214	26.3206	1.2214	160.88	1.2214	188.972	1.2214	37.5837	1.2214	30.9838	1.2214	140
	1.2251	115.317	1.2251	111.068	1.2251	208.671	1.2251	104.109	1.2251	1.42789	1.2251	168.652	1.2251	19.8622	1.2251	207.236	1.2251	166.261	1.2251	18.5214	1.2251	123.389	1.2251	27.8229	1.2251	115.917	1.2251	154.444	1.2251	173.844	1.2251	26.7308	1.2251	214.224	1.2251	493.511	1.2251	25.8373	1.2251	182.774	1.2251	173.126	1.2251	35.6206	1.2251	31.2237	1.2251	260
	1.2287	118.012	1.2287	106.097	1.2287	247.12	1.2287	110.064	1.2287	1.563	1.2287	177.743	1.2287	20.052	1.2287	227.213	1.2287	177.704	1.2287	17.2442	1.2287	126.743	1.2287	27.787	1.2287	117.46	1.2287	149.651	1.2287	173.907	1.2287	27.9933	1.2287	216.171	1.2287	476.524	1.2287	25.8929	1.2287	217.247	1.2287	162.822	1.2287	34.9437	1.2287	31.3926	1.2287	220
	1.2324	121.818	1.2324	100.888	1.2324	271.714	1.2324	117.058	1.2324	1.6526	1.2324	201.977	1.2324	20.4595	1.2324	247.929	1.2324	198.179	1.2324	16.9891	1.2324	130.034	1.2324	27.2017	1.2324	119.425	1.2324	144.78	1.2324	169.984	1.2324	30.9614	1.2324	217.292	1.2324	461.856	1.2324	27.5059	1.2324	240.691	1.2324	161.017	1.2324	35.4844	1.2324	31.6457	1.2324	200
	1.2361	126.023	1.2361	96.1742	1.2361	256.289	1.2361	123.981	1.2361	1.68012	1.2361	226.711	1.2361	20.7655	1.2361	261.397	1.2361	221.668	1.2361	17.1975	1.2361	131.819	1.2361	26.3228	1.2361	121.553	1.2361	140.29	1.2361	162.964	1.2361	34.6308	1.2361	216.862	1.2361	452.705	1.2361	31.5094	1.2361	236.129	1.2361	163.017	1.2361	36.9131	1.2361	31.877	1.2361	180
	1.2397	129.705	1.2397	92.6492	1.2397	205.581	1.2397	130.706	1.2397	1.65392	1.2397	235.226	1.2397	20.8075	1.2397	262.731	1.2397	239.74	1.2397	17.4672	1.2397	131.815	1.2397	25.322	1.2397	123.467	1.2397	136.623	1.2397	156.108	1.2397	37.6927	1.2397	214.292	1.2397	451.605	1.2397	37.9793	1.2397	207.147	1.2397	163.727	1.2397	38.7693	1.2397	32.1139	1.2397	280
	1.2434	132.106	1.2434	90.7294	1.2434	160.351	1.2434	136.234	1.2434	1.60023	1.2434	224.418	1.2434	20.5149	1.2434	253.999	1.2434	247.176	1.2434	17.9703	1.2434	129.848	1.2434	24.3318	1.2434	124.787	1.2434	133.822	1.2434	152.966	1.2434	39.0994	1.2434	209.499	1.2434	459.553	1.2434	46.1964	1.2434	171.949	1.2434	165.71	1.2434	40.6082	1.2434	32.6789	1.2434	300
	1.2471	132.694	1.2471	90.5309	1.2471	153.995	1.2471	138.204	1.2471	1.54774	1.2471	203.368	1.2471	19.9156	1.2471	241.551	1.2471	246.272	1.2471	19.2192	1.2471	125.834	1.2471	23.4683	1.2471	125.295	1.2471	131.351	1.2471	156.163	1.2471	38.5658	1.2471	203.512	1.2471	473.905	1.2471	54.8717	1.2471	145.166	1.2471	172.725	1.2471	42.1467	1.2471	33.5326	1.2471	280
	1.2507	131.131	1.2507	92.122	1.2507	178.956	1.2507	134.971	1.2507	1.51443	1.2507	176.247	1.2507	19.1889	1.2507	230.117	1.2507	243.166	1.2507	21.3937	1.2507	120.585	1.2507	22.8061	1.2507	125.022	1.2507	128.506	1.2507	166.964	1.2507	36.6612	1.2507	198.709	1.2507	487.134	1.2507	62.3972	1.2507	130.713	1.2507	182.788	1.2507	43.3826	1.2507	34.054	1.2507	300
	1.2544	127.454	1.2544	95.8481	1.2544	212.22	1.2544	127.757	1.2544	1.50367	1.2544	147.993	1.2544	18.6602	1.2544	220.028	1.2544	240.78	1.2544	23.896	1.2544	116.06	1.2544	22.4004	1.2544	124.211	1.2544	125.185	1.2544	184.274	1.2544	34.4759	1.2544	197.984	1.2544	490.482	1.2544	67.2052	1.2544	130.043	1.2544	193.227	1.2544	44.6012	1.2544	33.7838	1.2544	100
	1.258	122.367	1.258	102.373	1.258	239.712	1.258	120.208	1.258	1.50888	1.258	139.53	1.258	18.6745	1.258	209.398	1.258	237.253	1.258	25.5456	1.258	114.323	1.258	22.369	1.258	123.217	1.258	122.282	1.258	203.72	1.258	33.147	1.258	203.108	1.258	481.302	1.258	68.3443	1.258	144.447	1.258	204.14	1.258	46.207	1.258	32.8687	1.258	240
	1.2617	117.24	1.2617	112.213	1.2617	249.306	1.2617	115.855	1.2617	1.52004	1.2617	154.269	1.2617	19.4064	1.2617	197.613	1.2617	229.418	1.2617	25.2537	1.2617	115.925	1.2617	22.8818	1.2617	122.422	1.2617	121.317	1.2617	219.225	1.2617	33.4259	1.2617	213.472	1.2617	466.178	1.2617	66.0216	1.2617	166.752	1.2617	214.355	1.2617	48.4418	1.2617	31.7639	1.2617	120
	1.2654	113.582	1.2654	124.951	1.2654	234.565	1.2654	116.011	1.2654	1.52671	1.2654	161.628	1.2654	20.7392	1.2654	186.263	1.2654	215.792	1.2654	22.7072	1.2654	119.284	1.2654	23.9726	1.2654	122.186	1.2654	123.543	1.2654	226.831	1.2654	35.307	1.2654	226.331	1.2654	454.818	1.2654	61.6399	1.2654	182.04	1.2654	220.344	1.2654	51.1606	1.2654	30.6719	1.2654	140
	1.2691	112.23	1.2691	138.701	1.2691	206.563	1.2691	119.734	1.2691	1.51818	1.2691	145.767	1.2691	22.2927	1.2691	177.454	1.2691	197.594	1.2691	18.6155	1.2691	121.901	1.2691	25.368	1.2691	122.757	1.2691	129.193	1.2691	227.118	1.2691	37.8749	1.2691	238.323	1.2691	450.728	1.2691	57.144	1.2691	181.206	1.2691	220.075	1.2691	53.8158	1.2691	29.2798	1.2691	100
	1.2727	112.85	1.2727	150.381	1.2727	188.46	1.2727	125.323	1.2727	1.48566	1.2727	128.734	1.2727	23.5727	1.2727	171.924	1.2727	178.671	1.2727	14.3233	1.2727	122.344	1.2727	26.5628	1.2727	124.131	1.2727	137.314	1.2727	223.954	1.2727	39.6462	1.2727	246.973	1.2727	449.27	1.2727	54.0887	1.2727	167.414	1.2727	214.693	1.2727	55.6534	1.2727	27.2482	1.2727	120
	1.2764	114.127	1.2764	156.802	1.2764	190.018	1.2764	131.468	1.2764	1.42855	1.2764	135.683	1.2764	24.1516	1.2764	168.759	1.2764	164.254	1.2764	11.0032	1.2764	121.285	1.2764	27.0847	1.2764	125.959	1.2764	146.254	1.2764	221.344	1.2764	39.3635	1.2764	251.232	1.2764	444.615	1.2764	53.1145	1.2764	148.689	1.2764	206.638	1.2764	56.002	1.2764	24.8643	1.2764	360
	1.2801	114.489	1.2801	155.96	1.2801	201.271	1.2801	136.827	1.2801	1.3598	1.2801	170.131	1.2801	23.7993	1.2801	166.78	1.2801	158.999	1.2801	9.0133	1.2801	121.069	1.2801	26.7104	1.2801	127.61	1.2801	154.433	1.2801	221.397	1.2801	36.7128	1.2801	251.206	1.2801	436.485	1.2801	54.1261	1.2801	132.234	1.2801	198.667	1.2801	54.5231	1.2801	22.8704	1.2801	60
	1.2837	112.883	1.2837	147.923	1.2837	208.748	1.2837	139.283	1.2837	1.30476	1.2837	213.49	1.2837	22.5589	1.2837	166.333	1.2837	164.517	1.2837	7.9192	1.2837	124.16	1.2837	25.5318	1.2837	128.399	1.2837	160.797	1.2837	224.52	1.2837	32.5135	1.2837	247.977	1.2837	429.476	1.2837	56.7103	1.2837	125.535	1.2837	193.77	1.2837	51.4134	1.2837	21.7768	1.2837	140
	1.2874	109.197	1.2874	134.73	1.2874	203.335	1.2874	137.317	1.2874	1.28516	1.2874	240.188	1.2874	20.7198	1.2874	169.478	1.2874	176.679	1.2874	6.9878	1.2874	130.939	1.2874	23.837	1.2874	127.993	1.2874	165.21	1.2874	230.653	1.2874	28.0903	1.2874	243.628	1.2874	426.878	1.2874	60.3551	1.2874	133.24	1.2874	191.286	1.2874	47.3048	1.2874	21.6108	1.2874	100
	1.2911	104.203	1.2911	119.612	1.2911	189.57	1.2911	131.952	1.2911	1.3059	1.2911	242.746	1.2911	18.7399	1.2911	178.222	1.2911	186.896	1.2911	5.8595	1.2911	138.568	1.2911	21.9464	1.2911	126.518	1.2911	167.749	1.2911	239.661	1.2911	24.6825	1.2911	240.853	1.2911	427.628	1.2911	64.2731	1.2911	153.398	1.2911	185.253	1.2911	42.9959	1.2911	22.04	1.2911	160
	1.2947	99.3065	1.2947	106.018	1.2947	182.922	1.2947	126.725	1.2947	1.34954	1.2947	238.768	1.2947	17.1122	1.2947	192.154	1.2947	188.414	1.2947	4.7416	1.2947	142.62	1.2947	20.1268	1.2947	124.452	1.2947	168.105	1.2947	250.205	1.2947	23.0779	1.2947	241.726	1.2947	428.353	1.2947	67.3299	1.2947	178.438	1.2947	172.171	1.2947	39.0485	1.2947	22.4945	1.2947	200
	1.2984	96.1866	1.2984	96.6061	1.2984	187.851	1.2984	124.777	1.2984	1.38553	1.2984	241.534	1.2984	16.2018	1.2984	207.76	1.2984	182.009	1.2984	4.1306	1.2984	140.649	1.2984	18.6254	1.2984	122.311	1.2984	165.527	1.2984	258.67	1.2984	23.4312	1.2984	246.303	1.2984	427.139	1.2984	68.4199	1.2984	199.078	1.2984	158.188	1.2984	35.5633	1.2984	22.4947	1.2984	160
	1.3021	96.3127	1.3021	92.3847	1.3021	194.302	1.3021	126.08	1.3021	1.38808	1.3021	241.698	1.3021	16.1324	1.3021	220.072	1.3021	174.63	1.3021	4.3559	1.3021	134.044	1.3021	17.6948	1.3021	120.364	1.3021	159.511	1.3021	260.197	1.3021	25.134	1.3021	252.462	1.3021	424.724	1.3021	67.0813	1.3021	207.921	1.3021	152.985	1.3021	32.3383	1.3021	22.039	1.3021	240
	1.3057	100.363	1.3057	92.2812	1.3057	198.481	1.3057	127.844	1.3057	1.35019	1.3057	232.415	1.3057	16.7785	1.3057	225.577	1.3057	173.184	1.3057	5.2866	1.3057	126.232	1.3057	17.5187	1.3057	118.548	1.3057	150.798	1.3057	251.896	1.3057	26.8967	1.3057	257.402	1.3057	422.86	1.3057	63.817	1.3057	203.126	1.3057	161.513	1.3057	29.252	1.3057	21.5139	1.3057	240
	1.3094	107.79	1.3094	93.6422	1.3094	210.478	1.3094	127.537	1.3094	1.28489	1.3094	227.322	1.3094	17.8575	1.3094	224.441	1.3094	179.708	1.3094	6.3991	1.3094	119.424	1.3094	18.1422	1.3094	116.599	1.3094	141.882	1.3094	235.345	1.3094	27.2793	1.3094	259.538	1.3094	422.838	1.3094	59.8061	1.3094	189.327	1.3094	183.318	1.3094	26.5199	1.3094	21.1115	1.3094	360
	1.3131	116.857	1.3131	93.7414	1.3131	230.806	1.3131	125.389	1.3131	1.21508	1.3131	233.02	1.3131	19.0479	1.3131	220.21	1.3131	190.798	1.3131	7.1849	1.3131	113.379	1.3131	19.4843	1.3131	114.257	1.3131	136.428	1.3131	215.571	1.3131	25.4807	1.3131	259.106	1.3131	426.032	1.3131	56.2306	1.3131	174.942	1.3131	210.79	1.3131	24.6217	1.3131	20.5736	1.3131	20
	1.3167	125.251	1.3167	91.4783	1.3167	242.522	1.3167	124.096	1.3167	1.15999	1.3167	237.554	1.3167	20.0655	1.3167	216.975	1.3167	200.724	1.3167	7.6439	1.3167	107.055	1.3167	21.3268	1.3167	111.395	1.3167	137.663	1.3167	197.616	1.3167	21.818	1.3167	257.183	1.3167	434.567	1.3167	53.7165	1.3167	168.65	1.3167	229.627	1.3167	23.9812	1.3167	19.7237	1.3167	340
	1.3204	131.023	1.3204	87.9925	1.3204	234.224	1.3204	126.219	1.3204	1.12696	1.3204	232.9	1.3204	20.6911	1.3204	216.599	1.3204	205.636	1.3204	8.4593	1.3204	100.608	1.3204	23.2529	1.3204	108.025	1.3204	146.583	1.3204	184.452	1.3204	17.5179	1.3204	254.371	1.3204	449.454	1.3204	52.1501	1.3204	173.285	1.3204	231.138	1.3204	24.6305	1.3204	18.8859	1.3204	240
	1.3241	133.372	1.3241	85.6242	1.3241	213.199	1.3241	131.564	1.3241	1.1115	1.3241	222.118	1.3241	20.798	1.3241	218.435	1.3241	205.277	1.3241	10.5939	1.3241	95.2495	1.3241	24.7161	1.3241	104.271	1.3241	161.13	1.3241	177.439	1.3241	13.9786	1.3241	250.601	1.3241	467.272	1.3241	50.812	1.3241	181.211	1.3241	220.945	1.3241	26.0932	1.3241	18.4379	1.3241	240
	1.3277	132.846	1.3277	86.0394	1.3277	197.058	1.3277	136.847	1.3277	1.1033	1.3277	202.963	1.3277	20.4128	1.3277	221.112	1.3277	201.105	1.3277	14.4831	1.3277	91.6772	1.3277	25.3103	1.3277	100.391	1.3277	176.99	1.3277	176.997	1.3277	12.0147	1.3277	246.012	1.3277	479.986	1.3277	48.7752	1.3277	182.535	1.3277	210.242	1.3277	27.5884	1.3277	18.5075	1.3277	140
	1.3314	130.927	1.3314	89.0624	1.3314	194.318	1.3314	138.336	1.3314	1.09302	1.3314	175.602	1.3314	19.7897	1.3314	224.132	1.3314	194.264	1.3314	19.4206	1.3314	89.5111	1.3314	24.9881	1.3314	96.8468	1.3314	189.607	1.3314	182.054	1.3314	11.5358	1.3314	241.667	1.3314	479.821	1.3314	45.5535	1.3314	177.115	1.3314	204.452	1.3314	28.453	1.3314	19.0518	1.3314	160
	1.3351	129.339	1.3351	93.049	1.3351	199.427	1.3351	135.403	1.3351	1.07607	1.3351	161.774	1.3351	19.4231	1.3351	228.035	1.3351	186.566	1.3351	23.717	1.3351	88.0859	1.3351	24.0136	1.3351	94.3272	1.3351	196.17	1.3351	189.65	1.3351	11.776	1.3351	239.123	1.3351	464.828	1.3351	41.6807	1.3351	171.485	1.3351	203.003	1.3351	28.4945	1.3351	19.7712	1.3351	220
	1.3388	129.54	1.3388	96.1467	1.3388	209.702	1.3388	131.437	1.3388	1.05301	1.3388	169.768	1.3388	19.9189	1.3388	233.522	1.3388	181.855	1.3388	25.6108	1.3388	87.026	1.3388	22.8104	1.3388	93.6834	1.3388	196.45	1.3388	195.825	1.3388	11.8403	1.3388	239.33	1.3388	440.135	1.3388	38.7261	1.3388	168.78	1.3388	205.032	1.3388	28.0547	1.3388	20.2374	1.3388	400
	1.3424	132.427	1.3424	97.5412	1.3424	229.665	1.3424	130.403	1.3424	1.02703	1.3424	172.251	1.3424	21.6919	1.3424	240.933	1.3424	182.998	1.3424	24.5983	1.3424	86.0122	1.3424	21.7911	1.3424	95.5866	1.3424	192.577	1.3424	197.952	1.3424	11.2487	1.3424	241.984	1.3424	413.207	1.3424	38.2257	1.3424	168.061	1.3424	212.319	1.3424	27.771	1.3424	20.307	1.3424	140
	1.3461	138.301	1.3461	97.3845	1.3461	257.738	1.3461	132.828	1.3461	1.00275	1.3461	157.763	1.3461	24.6995	1.3461	249.81	1.3461	188.494	1.3461	21.6466	1.3461	84.7567	1.3461	21.2602	1.3461	100.374	1.3461	187.406	1.3461	196.053	1.3461	10.1315	1.3461	246.214	1.3461	390.055	1.3461	40.7219	1.3461	167.249	1.3461	226.575	1.3461	28.2493	1.3461	20.1222	1.3461	180
	1.3498	146.706	1.3498	96.1064	1.3498	277.281	1.3498	135.421	1.3498	0.985876	1.3498	149.776	1.3498	28.365	1.3498	258.459	1.3498	193.536	1.3498	18.4787	1.3498	83.2927	1.3498	21.2655	1.3498	107.929	1.3498	183.018	1.3498	192.729	1.3498	9.0512	1.3498	251.472	1.3498	374.404	1.3498	45.398	1.3498	162.232	1.3498	243.611	1.3498	29.841	1.3498	19.8122	1.3498	140
	1.3534	156.259	1.3534	93.8371	1.3534	269.409	1.3534	134.644	1.3534	0.982711	1.3534	159.052	1.3534	31.818	1.3534	263.823	1.3534	194.723	1.3534	16.4849	1.3534	82.132	1.3534	21.5845	1.3534	117.681	1.3534	179.966	1.3534	191.251	1.3534	8.6188	1.3534	257.555	1.3534	368.423	1.3534	50.6573	1.3534	150.936	1.3534	252.856	1.3534	32.5571	1.3534	19.4003	1.3534	100
	1.3571	164.769	1.3571	90.4143	1.3571	237.412	1.3571	130.091	1.3571	0.998136	1.3571	168.702	1.3571	34.3165	1.3571	262.707	1.3571	192.445	1.3571	16.1243	1.3571	82.1347	1.3571	21.939	1.3571	128.661	1.3571	177.574	1.3571	193.133	1.3571	9.2122	1.3571	263.616	1.3571	372.651	1.3571	55.1605	1.3571	138.362	1.3571	247.413	1.3571	36.097	1.3571	18.8161	1.3571	140
	1.3607	169.846	1.3607	85.8257	1.3607	207.437	1.3607	124.216	1.3607	1.03215	1.3607	165.041	1.3607	35.5544	1.3607	254.135	1.3607	188.266	1.3607	17.0494	1.3607	84.1466	1.3607	22.2036	1.3607	139.602	1.3607	174.826	1.3607	197.464	1.3607	11.0046	1.3607	267.395	1.3607	385.132	1.3607	58.5077	1.3607	130.644	1.3607	232.792	1.3607	39.9686	1.3607	18.0307	1.3607	120
	1.3644	169.804	1.3644	80.6098	1.3644	201.767	1.3644	119.623	1.3644	1.07759	1.3644	155.086	1.3644	35.6499	1.3644	240.893	1.3644	181.229	1.3644	18.6007	1.3644	88.3792	1.3644	22.3561	1.3644	149.131	1.3644	171.053	1.3644	202.607	1.3644	14.1908	1.3644	265.904	1.3644	401.198	1.3644	61.0667	1.3644	127.701	1.3644	219.874	1.3644	43.6584	1.3644	17.3256	1.3644	20
	1.3681	164.417	1.3681	75.8266	1.3681	222.839	1.3681	117.353	1.3681	1.12226	1.3681	150.155	1.3681	34.8959	1.3681	228.551	1.3681	168.656	1.3681	20.2699	1.3681	93.8604	1.3681	22.3033	1.3681	156.111	1.3681	166.095	1.3681	208.295	1.3681	19.0358	1.3681	257.453	1.3681	414.631	1.3681	63.2221	1.3681	127.005	1.3681	211.69	1.3681	46.7387	1.3681	17.0471	1.3681	180
	1.3718	155.098	1.3718	72.5646	1.3718	266.775	1.3718	117.148	1.3718	1.15545	1.3718	145.969	1.3718	33.5519	1.3718	222.217	1.3718	151.061	1.3718	21.911	1.3718	98.5878	1.3718	21.9139	1.3718	160.001	1.3718	160.214	1.3718	215.81	1.3718	25.5374	1.3718	243.444	1.3718	419.93	1.3718	64.8505	1.3718	128.505	1.3718	203.214	1.3718	48.8335	1.3718	17.1141	1.3718	180
	1.3754	144.416	1.3754	71.327	1.3754	313.461	1.3754	118.064	1.3754	1.17434	1.3754	139.444	1.3754	31.8512	1.3754	222.922	1.3754	134.701	1.3754	23.5895	1.3754	100.477	1.3754	21.2798	1.3754	161.064	1.3754	154.028	1.3754	226.19	1.3754	33.0271	1.3754	228.236	1.3754	414.874	1.3754	65.4775	1.3754	131.7	1.3754	193.016	1.3754	49.5286	1.3754	17.1245	1.3754	320
	1.3791	135.144	1.3791	71.7693	1.3791	323.726	1.3791	118.545	1.3791	1.18485	1.3791	143.431	1.3791	30.1112	1.3791	226.27	1.3791	127.798	1.3791	25.2052	1.3791	98.4418	1.3791	20.8307	1.3791	160.221	1.3791	148.388	1.3791	238.798	1.3791	40.2691	1.3791	216.893	1.3791	401.925	1.3791	64.8091	1.3791	133.121	1.3791	189.758	1.3791	48.44	1.3791	16.7988	1.3791	120
	1.3827	129.241	1.3827	72.9407	1.3827	296.36	1.3827	116.88	1.3827	1.19584	1.3827	163.449	1.3827	28.712	1.3827	225.009	1.3827	134.166	1.3827	26.3461	1.3827	92.9268	1.3827	21.0435	1.3827	158.611	1.3827	143.962	1.3827	252.36	1.3827	46.1385	1.3827	212.395	1.3827	387.135	1.3827	63.1235	1.3827	128.379	1.3827	203.593	1.3827	45.536	1.3827	16.2248	1.3827	140
	1.3864	127.177	1.3864	73.745	1.3864	281.428	1.3864	112.448	1.3864	1.21159	1.3864	188.541	1.3864	27.8846	1.3864	214.105	1.3864	150.959	1.3864	26.6685	1.3864	85.7006	1.3864	22.0222	1.3864	157.105	1.3864	140.667	1.3864	267.358	1.3864	50.2716	1.3864	214.255	1.3864	376.844	1.3864	61.315	1.3864	115.134	1.3864	232.289	1.3864	41.4916	1.3864	15.7361	1.3864	240
	1.3901	127.921	1.3901	73.2519	1.3901	311.327	1.3901	106.48	1.3901	1.22815	1.3901	215.748	1.3901	27.5222	1.3901	194.362	1.3901	172.182	1.3901	26.4278	1.3901	79.034	1.3901	23.4453	1.3901	156.068	1.3901	137.534	1.3901	286.265	1.3901	53.0958	1.3901	219.288	1.3901	374.657	1.3901	60.5782	1.3901	97.1169	1.3901	260.782	1.3901	37.7121	1.3901	15.4791	1.3901	200
	1.3938	129.632	1.3938	70.8645	1.3938	360.941	1.3938	101.33	1.3938	1.23529	1.3938	243.406	1.3938	27.2575	1.3938	172.46	1.3938	193.118	1.3938	26.4665	1.3938	74.6722	1.3938	24.9099	1.3938	155.489	1.3938	133.397	1.3938	310.433	1.3938	55.3367	1.3938	223.476	1.3938	380.825	1.3938	61.8021	1.3938	84.8611	1.3938	275.162	1.3938	35.9339	1.3938	15.2244	1.3938	220
	1.3974	130.89	1.3974	66.4548	1.3974	391.951	1.3974	98.4721	1.3974	1.22295	1.3974	246.587	1.3974	26.7873	1.3974	156.246	1.3974	214.238	1.3974	27.4855	1.3974	72.6334	1.3974	26.3187	1.3974	155.289	1.3974	127.781	1.3974	339.257	1.3974	57.7348	1.3974	223.962	1.3974	394.046	1.3974	65.0748	1.3974	85.9899	1.3974	275.916	1.3974	37.3028	1.3974	14.6152	1.3974	180
	1.4011	131.682	1.4011	60.513	1.4011	405.746	1.4011	97.783	1.4011	1.18581	1.4011	218.507	1.4011	26.218	1.4011	150.683	1.4011	241.125	1.4011	29.3504	1.4011	71.4587	1.4011	27.7435	1.4011	155.633	1.4011	121.448	1.4011	371.817	1.4011	60.7781	1.4011	219.563	1.4011	413.818	1.4011	69.9955	1.4011	97.7642	1.4011	275.622	1.4011	41.917	1.4011	13.5352	1.4011	180
	1.4048	133.537	1.4048	54.0957	1.4048	431.386	1.4048	97.8917	1.4048	1.12507	1.4048	202.105	1.4048	26.1414	1.4048	155.274	1.4048	280.861	1.4048	31.0957	1.4048	69.3495	1.4048	29.1486	1.4048	156.968	1.4048	115.898	1.4048	408.925	1.4048	64.4383	1.4048	210.47	1.4048	440.932	1.4048	76.5819	1.4048	110.614	1.4048	288.936	1.4048	48.7608	1.4048	12.3385	1.4048	200
	1.4084	138.571	1.4084	48.4422	1.4084	469.841	1.4084	96.8026	1.4084	1.04696	1.4084	223.538	1.4084	27.3865	1.4084	164.885	1.4084	335.646	1.4084	31.565	1.4084	65.4424	1.4084	30.4081	1.4084	159.82	1.4084	112.286	1.4084	451.518	1.4084	67.9109	1.4084	197.799	1.4084	476.197	1.4084	85.9373	1.4084	116.427	1.4084	322.49	1.4084	56.1481	1.4084	11.5857	1.4084	200
	1.4121	147.995	1.4121	44.4719	1.4121	489.914	1.4121	92.5463	1.4121	0.959657	1.4121	260.389	1.4121	30.5867	1.4121	173.576	1.4121	399.693	1.4121	30.0579	1.4121	60.1793	1.4121	31.5536	1.4121	164.519	1.4121	110.662	1.4121	497.391	1.4121	69.8284	1.4121	183.571	1.4121	519.255	1.4121	99.8985	1.4121	111.356	1.4121	369.637	1.4121	62.4271	1.4121	11.4208	1.4121	120
	1.4158	161.111	1.4158	42.4971	1.4158	482.665	1.4158	84.3017	1.4158	0.87096	1.4158	290.371	1.4158	35.7848	1.4158	178.605	1.4158	462.147	1.4158	26.5642	1.4158	54.7897	1.4158	32.7901	1.4158	171.064	1.4158	110.105	1.4158	540.537	1.4158	69.0548	1.4158	170.892	1.4158	568.894	1.4158	119.793	1.4158	95.9255	1.4158	413.871	1.4158	66.5767	1.4158	11.5395	1.4158	140
	1.4194	175.582	1.4194	42.31	1.4194	483.066	1.4194	73.4699	1.4194	0.78803	1.4194	306.914	1.4194	42.2818	1.4194	181.878	1.4194	512.142	1.4194	21.666	1.4194	50.699	1.4194	34.1929	1.4194	179.239	1.4194	109.487	1.4194	573.82	1.4194	65.437	1.4194	163.579	1.4194	624.027	1.4194	145.159	1.4194	77.2345	1.4194	442.005	1.4194	68.3998	1.4194	11.7512	1.4194	220
	1.4231	188.794	1.4231	43.5266	1.4231	510.231	1.4231	63.3048	1.4231	0.718759	1.4231	305.864	1.4231	48.8512	1.4231	188.462	1.4231	542.639	1.4231	16.325	1.4231	49.1895	1.4231	35.5209	1.4231	188.932	1.4231	108.184	1.4231	592.875	1.4231	59.8194	1.4231	164.753	1.4231	684.649	1.4231	173.285	1.4231	65.8295	1.4231	453.915	1.4231	68.305	1.4231	12.1032	1.4231	140
	1.4268	199.332	1.4268	45.9271	1.4268	534.066	1.4268	56.8511	1.4268	0.672616	1.4268	293.081	1.4268	54.2685	1.4268	203.597	1.4268	552.892	1.4268	11.5977	1.4268	50.8924	1.4268	36.4202	1.4268	200.447	1.4268	106.259	1.4268	598.45	1.4268	53.3932	1.4268	175.035	1.4268	753.295	1.4268	199.895	1.4268	65.7172	1.4268	455.261	1.4268	66.9914	1.4268	12.5034	1.4268	240
	1.4304	207.659	1.4304	49.5633	1.4304	533.391	1.4304	54.8024	1.4304	0.659097	1.4304	282.457	1.4304	57.8735	1.4304	229.621	1.4304	549.491	1.4304	8.2911	1.4304	55.0416	1.4304	36.7347	1.4304	214.572	1.4304	104.207	1.4304	595.14	1.4304	47.0841	1.4304	191.746	1.4304	835.639	1.4304	220.676	1.4304	71.4188	1.4304	446.223	1.4304	65.3396	1.4304	12.6684	1.4304	200
	1.4341	215.817	1.4341	54.5405	1.4341	513.889	1.4341	55.1339	1.4341	0.683968	1.4341	277.44	1.4341	59.8058	1.4341	264.219	1.4341	545.831	1.4341	6.6937	1.4341	59.2996	1.4341	36.5437	1.4341	232.231	1.4341	102.62	1.4341	587.682	1.4341	41.4368	1.4341	209.989	1.4341	936.559	1.4341	232.997	1.4341	76.0868	1.4341	425.465	1.4341	64.4401	1.4341	12.4812	1.4341	220
	1.4378	226.589	1.4378	60.6103	1.4378	475.188	1.4378	54.8407	1.4378	0.745628	1.4378	266.838	1.4378	60.7737	1.4378	301.28	1.4378	558.306	1.4378	6.544	1.4378	60.8195	1.4378	35.9771	1.4378	253.834	1.4378	101.936	1.4378	578.822	1.4378	36.752	1.4378	225.021	1.4378	1051.96	1.4378	237.081	1.4378	78.6043	1.4378	400.735	1.4378	65.4108	1.4378	12.1231	1.4378	60
	1.4414	242.537	1.4414	66.9237	1.4414	420.077	1.4414	52.4182	1.4414	0.834318	1.4414	243.81	1.4414	61.5924	1.4414	333.999	1.4414	595.806	1.4414	7.2465	1.4414	57.9424	1.4414	35.0964	1.4414	278.733	1.4414	102.279	1.4414	569.889	1.4414	33.0678	1.4414	234.348	1.4414	1164.63	1.4414	236.037	1.4414	83.4239	1.4414	386.528	1.4414	68.8656	1.4414	11.8336	1.4414	200
	1.4451	265.019	1.4451	72.2063	1.4451	360.107	1.4451	49.1317	1.4451	0.9347	1.4451	222.169	1.4451	62.8778	1.4451	357.892	1.4451	648.024	1.4451	8.1832	1.4451	51.2179	1.4451	33.9048	1.4451	305.115	1.4451	103.415	1.4451	560.835	1.4451	30.0765	1.4451	238.421	1.4451	1252.83	1.4451	234.434	1.4451	96.972	1.4451	389.574	1.4451	74.3776	1.4451	11.6501	1.4451	80
	1.4488	292.697	1.4488	75.1887	1.4488	297.183	1.4488	48.0833	1.4488	1.028	1.4488	214.182	1.4488	64.9991	1.4488	371.85	1.4488	688.628	1.4488	8.9118	1.4488	43.3641	1.4488	32.3978	1.4488	329.878	1.4488	104.84	1.4488	548.417	1.4488	27.4142	1.4488	240.057	1.4488	1307.95	1.4488	235.806	1.4488	122.319	1.4488	403.28	1.4488	80.3125	1.4488	11.4325	1.4488	180
	1.4525	322.122	1.4525	75.348	1.4525	231.015	1.4525	51.5716	1.4525	1.10062	1.4525	214.504	1.4525	68.2164	1.4525	379.348	1.4525	701.042	1.4525	9.2548	1.4525	37.8824	1.4525	30.5546	1.4525	350.553	1.4525	106.042	1.4525	525.518	1.4525	25.0589	1.4525	243.615	1.4525	1349.05	1.4525	240.468	1.4525	153.998	1.4525	421.776	1.4525	84.761	1.4525	11.0759	1.4525	340
	1.4561	348.156	1.4561	72.9517	1.4561	187.687	1.4561	59.4166	1.4561	1.14499	1.4561	220.573	1.4561	72.6204	1.4561	386.615	1.4561	691.853	1.4561	9.2031	1.4561	37.8611	1.4561	28.482	1.4561	365.483	1.4561	106.608	1.4561	486.472	1.4561	23.6157	1.4561	253.883	1.4561	1404.15	1.4561	245.822	1.4561	176.717	1.4561	447.033	1.4561	86.4445	1.4561	10.6204	1.4561	140
	1.4598	365.891	1.4598	68.9084	1.4598	192.723	1.4598	69.306	1.4598	1.16118	1.4598	237.366	1.4598	77.979	1.4598	399.061	1.4598	676.488	1.4598	8.8364	1.4598	44.8306	1.4598	26.5065	1.4598	374.21	1.4598	106.22	1.4598	434.717	1.4598	23.8535	1.4598	274.869	1.4598	1477.57	1.4598	249.078	1.4598	176.518	1.4598	476.847	1.4598	85.376	1.4598	10.2223	1.4598	180
	1.4634	372.691	1.4634	64.4477	1.4634	238.02	1.4634	78.607	1.4634	1.15693	1.4634	258.672	1.4634	83.6974	1.4634	416.911	1.4634	656.233	1.4634	8.292	1.4634	58.1296	1.4634	25.0666	1.4634	377.36	1.4634	104.682	1.4634	384.635	1.4634	25.9717	1.4634	308.29	1.4634	1539.41	1.4634	249.921	1.4634	157.57	1.4634	499.915	1.4634	82.7067	1.4634	9.9988	1.4634	220
	1.4671	369.18	1.4671	60.7779	1.4671	298.452	1.4671	85.7048	1.4671	1.14533	1.4671	272.902	1.4671	89.0348	1.4671	434.221	1.4671	618.129	1.4671	7.7642	1.4671	74.9136	1.4671	24.4426	1.4671	376.173	1.4671	102.078	1.4671	353.41	1.4671	29.3993	1.4671	352.245	1.4671	1555.65	1.4671	250.317	1.4671	140.654	1.4671	504.709	1.4671	79.8987	1.4671	9.8803	1.4671	180
	1.4708	358.813	1.4708	58.8189	1.4708	356.781	1.4708	89.7977	1.4708	1.14008	1.4708	279.978	1.4708	93.4638	1.4708	442.656	1.4708	555.601	1.4708	7.5036	1.4708	90.7156	1.4708	24.5707	1.4708	372.037	1.4708	98.9684	1.4708	348.789	1.4708	33.3743	1.4708	400.733	1.4708	1527.02	1.4708	251.577	1.4708	139.368	1.4708	487.61	1.4708	77.8871	1.4708	9.7196	1.4708	140
	1.4745	346.493	1.4745	59.0782	1.4745	405.617	1.4745	90.095	1.4745	1.14908	1.4745	283.379	1.4745	96.8789	1.4745	436.755	1.4745	480.783	1.4745	7.7924	1.4745	100.689	1.4745	25.1522	1.4745	366.24	1.4745	96.3752	1.4745	363.064	1.4745	37.6798	1.4745	444.577	1.4745	1493.02	1.4745	251.874	1.4745	145.819	1.4745	460.651	1.4745	76.806	1.4745	9.454	1.4745	280
	1.4781	336.978	1.4781	61.6457	1.4781	443.377	1.4781	85.9888	1.4781	1.16943	1.4781	275.214	1.4781	99.4385	1.4781	416.972	1.4781	414.637	1.4781	8.8455	1.4781	101.574	1.4781	25.9734	1.4781	359.979	1.4781	95.4304	1.4781	378.301	1.4781	42.7668	1.4781	474.094	1.4781	1499.3	1.4781	247.025	1.4781	144.771	1.4781	451.991	1.4781	76.2746	1.4781	9.1455	1.4781	120
	1.4818	333.64	1.4818	66.1789	1.4818	463.615	1.4818	78.2063	1.4818	1.18751	1.4818	246.967	1.4818	101.133	1.4818	389.449	1.4818	370.953	1.4818	10.6103	1.4818	93.5633	1.4818	27.1067	1.4818	354.482	1.4818	96.8328	1.4818	378.713	1.4818	49.1838	1.4818	483.031	1.4818	1564.22	1.4818	234.002	1.4818	132.267	1.4818	483.291	1.4818	75.7892	1.4818	8.9838	1.4818	300
	1.4854	337.795	1.4854	71.8207	1.4854	455.151	1.4854	69.3631	1.4854	1.18526	1.4854	210.962	1.4854	101.47	1.4854	363.19	1.4854	352.643	1.4854	12.6074	1.4854	80.6494	1.4854	28.7784	1.4854	350.992	1.4854	100.448	1.4854	360.477	1.4854	56.9146	1.4854	471.834	1.4854	1670.35	1.4854	213.889	1.4854	115.322	1.4854	540.183	1.4854	74.8647	1.4854	9.1338	1.4854	180
	1.4891	348.561	1.4891	77.209	1.4891	413.028	1.4891	62.8025	1.4891	1.14944	1.4891	184.72	1.4891	99.6453	1.4891	346.135	1.4891	356.779	1.4891	14.0958	1.4891	68.8214	1.4891	31.0067	1.4891	350.496	1.4891	105.317	1.4891	331.895	1.4891	65.1847	1.4891	447.804	1.4891	1778.06	1.4891	191.626	1.4891	101.772	1.4891	576.805	1.4891	73.0131	1.4891	9.4401	1.4891	180
	1.4928	363.155	1.4928	80.8251	1.4928	347.2	1.4928	60.4557	1.4928	1.0786	1.4928	176.554	1.4928	95.153	1.4928	342.504	1.4928	376.004	1.4928	14.6116	1.4928	63.2104	1.4928	33.3189	1.4928	353.287	1.4928	110.058	1.4928	305.579	1.4928	72.7623	1.4928	421.446	1.4928	1847.82	1.4928	172.997	1.4928	94.214	1.4928	562.036	1.4928	69.8588	1.4928	9.5004	1.4928	160
	1.4965	377.686	1.4965	81.6558	1.4965	296.773	1.4965	61.6319	1.4965	0.983379	1.4965	196.626	1.4965	88.3212	1.4965	352.809	1.4965	397.693	1.4965	14.4358	1.4965	65.9517	1.4965	34.8508	1.4965	358.667	1.4965	113.419	1.4965	290.307	1.4965	78.4364	1.4965	401.239	1.4965	1859.71	1.4965	161.438	1.4965	89.4081	1.4965	510.789	1.4965	65.4419	1.4965	9.2695	1.4965	380
	1.5001	388.426	1.5001	79.718	1.5001	298.33	1.5001	63.9263	1.5001	0.880983	1.5001	234.017	1.5001	80.2564	1.5001	374.652	1.5001	410.078	1.5001	14.4452	1.5001	75.6086	1.5001	34.8625	1.5001	365.063	1.5001	114.673	1.5001	287.925	1.5001	81.3956	1.5001	390.348	1.5001	1817.76	1.5001	156.798	1.5001	82.4394	1.5001	457.201	1.5001	60.4431	1.5001	9.2661	1.5001	140
	1.5038	393.051	1.5038	76.0424	1.5038	330.465	1.5038	65.3513	1.5038	0.789815	1.5038	252.643	1.5038	72.3843	1.5038	401.116	1.5038	412.193	1.5038	15.3636	1.5038	87.6361	1.5038	33.3131	1.5038	370.443	1.5038	113.756	1.5038	294.746	1.5038	81.4269	1.5038	387.033	1.5038	1739.76	1.5038	156.35	1.5038	73.0393	1.5038	417.998	1.5038	56.1464	1.5038	9.9065	1.5038	180
	1.5075	391.914	1.5075	71.8777	1.5075	350.427	1.5075	65.8951	1.5075	0.719654	1.5075	244.38	1.5075	65.4075	1.5075	420.889	1.5075	415.025	1.5075	17.0964	1.5075	96.7382	1.5075	30.907	1.5075	373.292	1.5075	111.237	1.5075	304.699	1.5075	79.0677	1.5075	387.079	1.5075	1645.01	1.5075	156.812	1.5075	65.7883	1.5075	390.355	1.5075	53.6738	1.5075	11.1689	1.5075	300
	1.5111	387.273	1.5111	67.9714	1.5111	350.239	1.5111	67.0475	1.5111	0.672658	1.5111	230.987	1.5111	59.3214	1.5111	421.762	1.5111	429.725	1.5111	18.79	1.5111	99.3957	1.5111	28.5224	1.5111	372.906	1.5111	107.988	1.5111	312.603	1.5111	75.2474	1.5111	387.361	1.5111	1558.09	1.5111	156.373	1.5111	63.8359	1.5111	367.581	1.5111	53.4711	1.5111	12.9	1.5111	180
	1.5148	381.797	1.5148	64.3885	1.5148	335.37	1.5148	70.1723	1.5148	0.645589	1.5148	223.52	1.5148	53.8635	1.5148	398.208	1.5148	456.769	1.5148	19.4632	1.5148	95.777	1.5148	26.6087	1.5148	369.395	1.5148	104.801	1.5148	316.253	1.5148	70.8317	1.5148	387.799	1.5148	1511.82	1.5148	155.168	1.5148	65.0962	1.5148	346.579	1.5148	54.9985	1.5148	14.909	1.5148	240
	1.5185	377.031	1.5185	60.9113	1.5185	300.167	1.5185	75.0151	1.5185	0.633727	1.5185	213.595	1.5185	49.1072	1.5185	355.326	1.5185	485.118	1.5185	18.6128	1.5185	89.0765	1.5185	25.0982	1.5185	363.412	1.5185	102.049	1.5185	316.498	1.5185	66.2928	1.5185	390.979	1.5185	1533.54	1.5185	154.349	1.5185	66.2001	1.5185	333.612	1.5185	56.9848	1.5185	16.8817	1.5185	280
	1.5221	372.81	1.5221	57.4996	1.5221	248.173	1.5221	79.4362	1.5221	0.634378	1.5221	197.936	1.5221	45.6621	1.5221	304.895	1.5221	498.82	1.5221	16.4157	1.5221	82.7794	1.5221	23.7902	1.5221	355.931	1.5221	99.6189	1.5221	315.287	1.5221	61.7726	1.5221	399.314	1.5221	1624.85	1.5221	154.788	1.5221	67.5843	1.5221	335.186	1.5221	58.1513	1.5221	18.5161	1.5221	120
	1.5258	367.79	1.5258	54.2987	1.5258	200.64	1.5258	80.6919	1.5258	0.648282	1.5258	188.983	1.5258	44.3077	1.5258	257.986	1.5258	485.512	1.5258	13.6251	1.5258	78.5617	1.5258	22.6706	1.5258	348.225	1.5258	97.182	1.5258	313.385	1.5258	57.3801	1.5258	411.553	1.5258	1756.67	1.5258	156.562	1.5258	73.0389	1.5258	341.873	1.5258	57.9621	1.5258	19.6218	1.5258	140
	1.5295	360.684	1.5295	51.267	1.5295	175.11	1.5295	77.4447	1.5295	0.678458	1.5295	194.856	1.5295	45.371	1.5295	220.785	1.5295	443.682	1.5295	11.3176	1.5295	76.412	1.5295	21.8682	1.5295	341.89	1.5295	94.5524	1.5295	309.336	1.5295	53.3641	1.5295	421.896	1.5295	1883.13	1.5295	159.335	1.5295	85.1178	1.5295	337.546	1.5295	56.8545	1.5295	20.2071	1.5295	280
	1.5331	351.561	1.5331	47.9834	1.5331	172.704	1.5331	70.9163	1.5331	0.727138	1.5331	206.861	1.5331	48.3116	1.5331	195.122	1.5331	384.59	1.5331	10.468	1.5331	75.9135	1.5331	21.4574	1.5331	338.622	1.5331	91.8054	1.5331	300.492	1.5331	50.0491	1.5331	423.345	1.5331	1961.58	1.5331	162.776	1.5331	101.199	1.5331	318.605	1.5331	55.7061	1.5331	20.5115	1.5331	200
	1.5368	342.476	1.5368	44.0123	1.5368	184.826	1.5368	64.1689	1.5368	0.79246	1.5368	218.808	1.5368	51.8046	1.5368	180.434	1.5368	325.841	1.5368	11.4093	1.5368	76.91	1.5368	21.3919	1.5368	339.673	1.5368	89.0856	1.5368	286.115	1.5368	47.6899	1.5368	412.965	1.5368	1970.88	1.5368	166.211	1.5368	114.133	1.5368	292.655	1.5368	54.9154	1.5368	20.8225	1.5368	240
	1.5405	336.735	1.5405	39.5266	1.5405	198.63	1.5405	60.0573	1.5405	0.867156	1.5405	241.608	1.5405	54.2973	1.5405	174.542	1.5405	280.767	1.5405	13.5146	1.5405	79.1664	1.5405	21.5477	1.5405	345.221	1.5405	86.4291	1.5405	270.1	1.5405	46.3583	1.5405	394.439	1.5405	1923.96	1.5405	168.014	1.5405	118.127	1.5405	270.344	1.5405	53.9011	1.5405	21.2166	1.5405	140
	1.5441	336.718	1.5441	35.4864	1.5441	196.609	1.5441	59.4712	1.5441	0.940501	1.5441	274.126	1.5441	54.7465	1.5441	173.818	1.5441	251.751	1.5441	15.4566	1.5441	81.8497	1.5441	21.7431	1.5441	354.013	1.5441	83.9596	1.5441	259.679	1.5441	45.8138	1.5441	375.611	1.5441	1864.1	1.5441	166.012	1.5441	113.875	1.5441	260.603	1.5441	51.5599	1.5441	21.5252	1.5441	280
	1.5478	341.412	1.5478	33.0495	1.5478	174.286	1.5478	61.137	1.5478	1.00233	1.5478	287.497	1.5478	53.1096	1.5478	174.549	1.5478	232.186	1.5478	15.9976	1.5478	83.53	1.5478	21.7899	1.5478	363.506	1.5478	82.3893	1.5478	260.622	1.5478	45.3834	1.5478	363.138	1.5478	1838.27	1.5478	159.218	1.5478	107.517	1.5478	261.63	1.5478	47.3485	1.5478	21.5535	1.5478	220
	1.5515	345.584	1.5515	32.6839	1.5515	149.464	1.5515	62.939	1.5515	1.04582	1.5515	266.219	1.5515	50.2881	1.5515	175.193	1.5515	214.946	1.5515	14.7644	1.5515	82.6823	1.5515	21.652	1.5515	370.419	1.5515	83.3032	1.5515	274.017	1.5515	44.0565	1.5515	358.644	1.5515	1862.79	1.5515	149.31	1.5515	106.869	1.5515	262.071	1.5515	42.0322	1.5515	21.2658	1.5515	200
	1.5552	341.756	1.5552	33.7639	1.5552	139.838	1.5552	63.5577	1.5552	1.06637	1.5552	237.339	1.5552	47.651	1.5552	177.148	1.5552	199.561	1.5552	12.4581	1.5552	78.4776	1.5552	21.549	1.5552	371.357	1.5552	88.6023	1.5552	297.045	1.5552	40.9878	1.5552	358.724	1.5552	1905.22	1.5552	140.267	1.5552	118.322	1.5552	260.652	1.5552	37.517	1.5552	20.7583	1.5552	100
	1.5588	324.591	1.5588	35.0491	1.5588	145.879	1.5588	63.3241	1.5588	1.0617	1.5588	227.509	1.5588	46.2358	1.5588	182.865	1.5588	189.788	1.5588	10.2181	1.5588	71.4994	1.5588	21.8	1.5588	363.922	1.5588	99.1959	1.5588	326.495	1.5588	36.0424	1.5588	357.671	1.5588	1900.72	1.5588	135.362	1.5588	141.489	1.5588	274.681	1.5588	35.4713	1.5588	20.163	1.5588	160
	1.5625	294.226	1.5625	35.6487	1.5625	155.641	1.5625	63.6949	1.5625	1.03081	1.5625	227.653	1.5625	46.4337	1.5625	193.097	1.5625	187.139	1.5625	8.8157	1.5625	64.0252	1.5625	22.571	1.5625	347.168	1.5625	113.672	1.5625	359.212	1.5625	29.992	1.5625	350.75	1.5625	1792.96	1.5625	135.197	1.5625	164.87	1.5625	317.397	1.5625	36.3927	1.5625	19.6879	1.5625	260
	1.5661	256.724	1.5661	35.5975	1.5661	155.068	1.5661	66.1936	1.5661	0.976917	1.5661	219.884	1.5661	48.0096	1.5661	205.839	1.5661	188.639	1.5661	8.2682	1.5661	59.283	1.5661	23.7702	1.5661	321.996	1.5661	128.059	1.5661	390.577	1.5661	24.0835	1.5661	335.853	1.5661	1575.98	1.5661	137.768	1.5661	172.034	1.5661	373.167	1.5661	39.4277	1.5661	19.554	1.5661	340
	1.5698	221.208	1.5698	35.6428	1.5698	142.626	1.5698	71.4357	1.5698	0.91022	1.5698	208.682	1.5698	50.3341	1.5698	217.65	1.5698	191.179	1.5698	8.1362	1.5698	59.6236	1.5698	25.1102	1.5698	291.067	1.5698	137.361	1.5698	414.3	1.5698	19.3438	1.5698	313.555	1.5698	1302	1.5698	140.381	1.5698	156.972	1.5698	409.86	1.5698	43.11	1.5698	19.7612	1.5698	280
	1.5735	195.764	1.5735	36.5745	1.5735	137.008	1.5735	78.525	1.5735	0.846793	1.5735	216.555	1.5735	52.6211	1.5735	226.097	1.5735	194.335	1.5735	8.1607	1.5735	64.8682	1.5735	26.2136	1.5735	258.161	1.5735	138.213	1.5735	424.819	1.5735	16.1557	1.5735	286.201	1.5735	1045.07	1.5735	141.386	1.5735	131.682	1.5735	418.159	1.5735	46.3478	1.5735	20.0778	1.5735	260
	1.5772	184.676	1.5772	38.85	1.5772	164.734	1.5772	85.1472	1.5772	0.803297	1.5772	259.938	1.5772	54.1119	1.5772	231.326	1.5772	197.208	1.5772	8.6189	1.5772	72.5194	1.5772	26.7517	1.5772	227.177	1.5772	130.818	1.5772	419.796	1.5772	14.2751	1.5772	256.755	1.5772	853.698	1.5772	140.38	1.5772	115.841	1.5772	422.136	1.5772	48.8848	1.5772	20.1969	1.5772	140
	1.5808	188.144	1.5808	42.8373	1.5808	223.967	1.5808	88.7064	1.5808	0.79096	1.5808	316.598	1.5808	54.2556	1.5808	235.232	1.5808	195.895	1.5808	10.1108	1.5808	79.8729	1.5808	26.6373	1.5808	201.132	1.5808	118.643	1.5808	400.276	1.5808	13.1277	1.5808	227.9	1.5808	733.289	1.5808	137.292	1.5808	118.281	1.5808	441.8	1.5808	51.0031	1.5808	19.9254	1.5808	140
	1.5845	203.81	1.5845	49.2012	1.5845	277.925	1.5845	88.0311	1.5845	0.812845	1.5845	337.641	1.5845	52.8781	1.5845	238.771	1.5845	186.964	1.5845	13.0507	1.5845	85.8543	1.5845	26.1347	1.5845	181.552	1.5845	106.065	1.5845	369.563	1.5845	12.1742	1.5845	201.625	1.5845	662.623	1.5845	131.661	1.5845	128.853	1.5845	461.224	1.5845	52.8746	1.5845	19.356	1.5845	140
	1.5882	228.574	1.5882	58.7005	1.5882	289.89	1.5882	84.307	1.5882	0.865292	1.5882	311.277	1.5882	50.2365	1.5882	240.426	1.5882	171.894	1.5882	17.3595	1.5882	90.7083	1.5882	25.7022	1.5882	168.434	1.5882	95.8944	1.5882	332.43	1.5882	11.1925	1.5882	179.236	1.5882	618.553	1.5882	122.944	1.5882	131.131	1.5882	447.912	1.5882	54.1609	1.5882	18.7857	1.5882	180
	1.5918	259.558	1.5918	71.3199	1.5918	256.752	1.5918	80.4182	1.5918	0.941032	1.5918	277.495	1.5918	46.8934	1.5918	238.293	1.5918	156.426	1.5918	22.5612	1.5918	94.3698	1.5918	25.6242	1.5918	160.664	1.5918	88.5993	1.5918	294.09	1.5918	10.3501	1.5918	161.61	1.5918	587.781	1.5918	111.511	1.5918	121.214	1.5918	393.991	1.5918	54.1341	1.5918	18.4884	1.5918	200
	1.5955	293.981	1.5955	85.5648	1.5955	219.438	1.5955	79.3579	1.5955	1.03093	1.5955	271.231	1.5955	43.4683	1.5955	233.607	1.5955	146.251	1.5955	28.0596	1.5955	95.8003	1.5955	25.7786	1.5955	156.585	1.5955	83.3219	1.5955	258.693	1.5955	10.0338	1.5955	149.402	1.5955	564.64	1.5955	99.1659	1.5955	108.406	1.5955	325.374	1.5955	52.1422	1.5955	18.6266	1.5955	160
	1.5992	328.58	1.5992	98.8523	1.5992	210.961	1.5992	82.9831	1.5992	1.12375	1.5992	270.277	1.5992	40.4172	1.5992	230.748	1.5992	143.756	1.5992	33.289	1.5992	93.9797	1.5992	25.7875	1.5992	154.444	1.5992	79.3142	1.5992	228.871	1.5992	10.537	1.5992	143.057	1.5992	544.539	1.5992	88.3743	1.5992	101.637	1.5992	274.958	1.5992	48.0515	1.5992	19.092	1.5992	120
	1.6028	359.451	1.6028	108.924	1.6028	214.952	1.6028	91.5821	1.6028	1.20609	1.6028	240.791	1.6028	37.9405	1.6028	233.022	1.6028	147.664	1.6028	37.6935	1.6028	89.1189	1.6028	25.3661	1.6028	152.617	1.6028	76.5643	1.6028	206.482	1.6028	11.789	1.6028	142.665	1.6028	522.115	1.6028	80.697	1.6028	102.022	1.6028	255.123	1.6028	42.4117	1.6028	19.5713	1.6028	140
	1.6065	382.586	1.6065	115.019	1.6065	217.055	1.6065	103.96	1.6065	1.26452	1.6065	201.814	1.6065	36.0268	1.6065	239.397	1.6065	154.142	1.6065	40.6986	1.6065	82.6983	1.6065	24.5062	1.6065	149.735	1.6065	75.5562	1.6065	192.676	1.6065	13.2939	1.6065	147.823	1.6065	496.026	1.6065	75.8694	1.6065	106.295	1.6065	254.168	1.6065	36.325	1.6065	19.9552	1.6065	140
	1.6102	394.446	1.6102	117.601	1.6102	249.518	1.6102	117.82	1.6102	1.28919	1.6102	191.385	1.6102	34.6012	1.6102	245.876	1.6102	158.072	1.6102	41.7862	1.6102	76.624	1.6102	23.4426	1.6102	144.902	1.6102	76.7967	1.6102	186.884	1.6102	14.3482	1.6102	157.411	1.6102	474.027	1.6102	72.4246	1.6102	112.966	1.6102	252.915	1.6102	31.2581	1.6102	20.4529	1.6102	380
	1.6138	393.723	1.6138	117.318	1.6138	331.123	1.6138	131.906	1.6138	1.28016	1.6138	212.899	1.6138	33.5678	1.6138	249.434	1.6138	156.132	1.6138	40.8664	1.6138	72.0168	1.6138	22.4756	1.6138	137.772	1.6138	80.472	1.6138	185.734	1.6138	14.5822	1.6138	169.889	1.6138	467.572	1.6138	68.9111	1.6138	122.594	1.6138	241.519	1.6138	28.3659	1.6138	21.263	1.6138	320
	1.6175	380.839	1.6175	113.864	1.6175	408.635	1.6175	147.209	1.6175	1.24574	1.6175	243.552	1.6175	32.9344	1.6175	248.65	1.6175	149.757	1.6175	38.3757	1.6175	69.2786	1.6175	21.84	1.6175	128.679	1.6175	86.3117	1.6175	185.191	1.6175	14.3002	1.6175	183.427	1.6175	481.393	1.6175	64.925	1.6175	131.964	1.6175	224.034	1.6175	28.2335	1.6175	22.2263	1.6175	60
	1.6212	357.49	1.6212	106.347	1.6212	424.825	1.6212	166.161	1.6212	1.19768	1.6212	259.008	1.6212	32.8054	1.6212	241.782	1.6212	144.595	1.6212	35.2048	1.6212	68.5572	1.6212	21.5532	1.6212	118.507	1.6212	93.407	1.6212	183.386	1.6212	14.4625	1.6212	196.172	1.6212	507.598	1.6212	60.9867	1.6212	134.066	1.6212	213.556	1.6212	30.6199	1.6212	22.9041	1.6212	360
	1.6248	326.053	1.6248	94.4979	1.6248	396.856	1.6248	189.221	1.6248	1.14514	1.6248	245.853	1.6248	33.2729	1.6248	226.565	1.6248	145.943	1.6248	32.3096	1.6248	69.8799	1.6248	21.3501	1.6248	108.357	1.6248	100.25	1.6248	181.694	1.6248	16.2458	1.6248	206.51	1.6248	532.109	1.6248	57.94	1.6248	126.231	1.6248	220.359	1.6248	34.4966	1.6248	23.0232	1.6248	220
	1.6285	289.356	1.6285	79.5104	1.6285	372.781	1.6285	212.008	1.6285	1.09214	1.6285	214.169	1.6285	34.2528	1.6285	203.309	1.6285	154.902	1.6285	30.23	1.6285	72.799	1.6285	20.8114	1.6285	99.2156	1.6285	105.265	1.6285	182.803	1.6285	20.3889	1.6285	213.27	1.6285	546.206	1.6285	56.5449	1.6285	114.109	1.6285	240.364	1.6285	38.4508	1.6285	22.6859	1.6285	100
	1.6322	250.698	1.6322	63.7761	1.6322	367.611	1.6322	226.815	1.6322	1.03987	1.6322	190.259	1.6322	35.3746	1.6322	177.353	1.6322	168.309	1.6322	28.8725	1.6322	76.2559	1.6322	19.6437	1.6322	91.7524	1.6322	107.659	1.6322	187.762	1.6322	26.5876	1.6322	215.952	1.6322	550.632	1.6322	57.2815	1.6322	105.518	1.6322	257.362	1.6322	41.3155	1.6322	22.1151	1.6322	200
	1.6358	213.627	1.6358	49.8986	1.6358	355.62	1.6358	228.149	1.6358	0.99075	1.6358	181.357	1.6358	36.0256	1.6358	156.863	1.6358	181.691	1.6358	27.7156	1.6358	79.0383	1.6358	17.9407	1.6358	86.2769	1.6358	107.947	1.6358	195.03	1.6358	33.2585	1.6358	214.926	1.6358	550.151	1.6358	60.0614	1.6358	103.955	1.6358	257.639	1.6358	42.7097	1.6358	21.4097	1.6358	380
	1.6395	181.226	1.6395	39.8143	1.6395	320.162	1.6395	217.052	1.6395	0.949793	1.6395	170.621	1.6395	35.5595	1.6395	147.559	1.6395	192.638	1.6395	26.2551	1.6395	80.4119	1.6395	16.2189	1.6395	82.7766	1.6395	107.562	1.6395	201.931	1.6395	38.0241	1.6395	211.381	1.6395	546.956	1.6395	63.9461	1.6395	108.773	1.6395	240.254	1.6395	43.141	1.6395	20.6067	1.6395	100
	1.6432	155.307	1.6432	34.4672	1.6432	300.65	1.6432	199.821	1.6432	0.921812	1.6432	151.214	1.6432	33.5807	1.6432	149.597	1.6432	201.243	1.6432	24.3586	1.6432	80.4592	1.6432	15.1514	1.6432	80.9592	1.6432	107.734	1.6432	206.378	1.6432	38.9074	1.6432	206.906	1.6432	539.601	1.6432	67.3095	1.6432	116.178	1.6432	214.019	1.6432	43.5608	1.6432	19.7639	1.6432	120
	1.6468	136.165	1.6468	33.9087	1.6468	332.153	1.6468	182.811	1.6468	0.907319	1.6468	134.272	1.6468	30.1567	1.6468	159.013	1.6468	207.437	1.6468	22.3077	1.6468	79.9712	1.6468	15.176	1.6468	80.313	1.6468	108.491	1.6468	207.27	1.6468	35.5279	1.6468	202.876	1.6468	526.191	1.6468	68.5435	1.6468	119.804	1.6468	187.816	1.6468	44.6579	1.6468	18.9732	1.6468	20
	1.6505	123.121	1.6505	37.4922	1.6505	370.717	1.6505	168.596	1.6505	0.901257	1.6505	127.267	1.6505	25.8411	1.6505	171.217	1.6505	209.788	1.6505	20.5096	1.6505	79.8928	1.6505	16.2613	1.6505	80.2564	1.6505	108.641	1.6505	204.181	1.6505	29.3461	1.6505	199.978	1.6505	507.494	1.6505	66.834	1.6505	115.568	1.6505	165.587	1.6505	46.4134	1.6505	18.2574	1.6505	200
	1.6542	115.43	1.6542	44.0164	1.6542	354.714	1.6542	156.351	1.6542	0.896025	1.6542	128.869	1.6542	21.4883	1.6542	183.005	1.6542	207.945	1.6542	19.105	1.6542	80.6283	1.6542	17.962	1.6542	80.3949	1.6542	106.799	1.6542	197.577	1.6542	22.7251	1.6542	198.101	1.6542	487.48	1.6542	62.47	1.6542	106.089	1.6542	150.105	1.6542	48.2702	1.6542	17.5726	1.6542	420
	1.6578	112.875	1.6578	51.918	1.6578	294.253	1.6578	144.809	1.6578	0.886658	1.6578	134.01	1.6578	17.9604	1.6578	192.381	1.6578	204.586	1.6578	17.8287	1.6578	81.7709	1.6578	19.6821	1.6578	80.7916	1.6578	102.625	1.6578	189.279	1.6578	17.5872	1.6578	196.61	1.6578	471.175	1.6578	56.5507	1.6578	98.4806	1.6578	147.085	1.6578	49.7533	1.6578	17.016	1.6578	220
	1.6615	115.695	1.6615	59.6404	1.6615	238.685	1.6615	134.489	1.6615	0.874409	1.6615	140.101	1.6615	15.8969	1.6615	197.975	1.6615	203.289	1.6615	16.2965	1.6615	82.5459	1.6615	20.9593	1.6615	82.0826	1.6615	97.235	1.6615	182.013	1.6615	14.7091	1.6615	194.945	1.6615	461.936	1.6615	50.3562	1.6615	98.7726	1.6615	160.254	1.6615	50.9629	1.6615	16.9002	1.6615	120
	1.6652	123.773	1.6652	66.0062	1.6652	213.254	1.6652	127.644	1.6652	0.866517	1.6652	151.652	1.6652	15.6421	1.6652	199.325	1.6652	204.621	1.6652	14.5231	1.6652	82.6978	1.6652	21.587	1.6652	85.2476	1.6652	92.5668	1.6652	177.934	1.6652	13.9889	1.6652	193.368	1.6652	460.735	1.6652	44.9286	1.6652	107.484	1.6652	183.214	1.6652	52.4526	1.6652	17.7475	1.6652	180
	1.6688	135.882	1.6688	70.9637	1.6688	212.534	1.6688	125.783	1.6688	0.871167	1.6688	173.553	1.6688	17.1339	1.6688	197.576	1.6688	204.963	1.6688	13.0479	1.6688	83.155	1.6688	21.6453	1.6688	91.158	1.6688	89.8257	1.6688	176.967	1.6688	14.9684	1.6688	193.265	1.6688	466.897	1.6688	40.6756	1.6688	118.216	1.6688	203.821	1.6688	54.6775	1.6688	20.0509	1.6688	120
	1.6725	149.238	1.6725	75.3049	1.6725	220.523	1.6725	128.327	1.6725	0.892464	1.6725	204.335	1.6725	19.9479	1.6725	194.355	1.6725	199.774	1.6725	12.5936	1.6725	85.6295	1.6725	21.3657	1.6725	99.981	1.6725	88.8315	1.6725	177.641	1.6725	17.2757	1.6725	196.775	1.6725	479.076	1.6725	37.7964	1.6725	121.892	1.6725	215.567	1.6725	57.4486	1.6725	23.5199	1.6725	100
	1.6762	159.965	1.6762	79.9466	1.6762	224.045	1.6762	132.885	1.6762	0.928144	1.6762	238.76	1.6762	23.3043	1.6762	190.04	1.6762	188.596	1.6762	13.4154	1.6762	91.2455	1.6762	21.0275	1.6762	110.823	1.6762	88.3523	1.6762	179.242	1.6762	20.5133	1.6762	205.637	1.6762	494.589	1.6762	36.5543	1.6762	115.424	1.6762	219.319	1.6762	59.9579	1.6762	26.9081	1.6762	60
	1.6799	164.551	1.6799	85.0698	1.6799	217.397	1.6799	136.896	1.6799	0.972218	1.6799	268.515	1.6799	26.2132	1.6799	183.595	1.6799	176.84	1.6799	14.9867	1.6799	99.2177	1.6799	20.8287	1.6799	121.876	1.6799	87.2279	1.6799	182.68	1.6799	24.0015	1.6799	219.893	1.6799	509.479	1.6799	37.1585	1.6799	105.399	1.6799	214.831	1.6799	61.314	1.6799	29.1239	1.6799	140
	1.6835	161.564	1.6835	89.8425	1.6835	206.826	1.6835	139.067	1.6835	1.02053	1.6835	276.582	1.6835	27.7748	1.6835	174.647	1.6835	171.668	1.6835	16.3674	1.6835	106.921	1.6835	20.7406	1.6835	131.099	1.6835	85.3929	1.6835	188.531	1.6835	26.744	1.6835	237.266	1.6835	520.721	1.6835	39.419	1.6835	100.723	1.6835	199.657	1.6835	61.0985	1.6835	30.101	1.6835	340
	1.6872	152.584	1.6872	92.9416	1.6872	205.598	1.6872	139.641	1.6872	1.07462	1.6872	251.902	1.6872	27.5188	1.6872	165.305	1.6872	175.881	1.6872	16.8841	1.6872	111.662	1.6872	20.4777	1.6872	137.131	1.6872	84.0443	1.6872	194.851	1.6872	27.7468	1.6872	253.791	1.6872	528.601	1.6872	42.6748	1.6872	103.519	1.6872	178.278	1.6872	59.4697	1.6872	30.566	1.6872	20
	1.6909	141.58	1.6909	93.3277	1.6909	210.295	1.6909	139.582	1.6909	1.14047	1.6909	212.509	1.6909	25.6058	1.6909	159.107	1.6909	186.024	1.6909	16.4297	1.6909	112.741	1.6909	19.7116	1.6909	139.994	1.6909	84.8995	1.6909	198.203	1.6909	26.5349	1.6909	265.507	1.6909	536.365	1.6909	46.1879	1.6909	109.948	1.6909	163.106	1.6909	56.7912	1.6909	31.2789	1.6909	180
	1.6945	132.998	1.6945	90.6286	1.6945	202.629	1.6945	139.217	1.6945	1.22327	1.6945	188.293	1.6945	22.7768	1.6945	158.036	1.6945	195.746	1.6945	15.1848	1.6945	111.742	1.6945	18.4242	1.6945	141.138	1.6945	89.1469	1.6945	196.882	1.6945	23.5171	1.6945	270.222	1.6945	547.127	1.6945	49.5844	1.6945	117.005	1.6945	162.577	1.6945	53.2447	1.6945	32.3689	1.6945	140
	1.6982	129.75	1.6982	85.0933	1.6982	185.957	1.6982	137.397	1.6982	1.32213	1.6982	196.235	1.6982	20.0675	1.6982	160.93	1.6982	200.336	1.6982	13.2672	1.6982	110.86	1.6982	17.0639	1.6982	142.801	1.6982	96.8191	1.6982	192.283	1.6982	19.8524	1.6982	268.162	1.6982	560.693	1.6982	52.8112	1.6982	124.749	1.6982	174.21	1.6982	48.8872	1.6982	33.3711	1.6982	240
	1.7019	132.289	1.7019	77.5337	1.7019	187.226	1.7019	132.266	1.7019	1.42865	1.7019	230.534	1.7019	18.3962	1.7019	164.769	1.7019	198.997	1.7019	10.7778	1.7019	111.297	1.7019	16.297	1.7019	147.011	1.7019	106.907	1.7019	187.069	1.7019	16.795	1.7019	261.266	1.7019	572.993	1.7019	55.6823	1.7019	134.417	1.7019	190.579	1.7019	44.0793	1.7019	33.9772	1.7019	200
	1.7055	139.087	1.7055	69.4211	1.7055	211.904	1.7055	123.041	1.7055	1.52962	1.7055	258.37	1.7055	18.1888	1.7055	167.069	1.7055	194.207	1.7055	8.0625	1.7055	113.102	1.7055	16.5369	1.7055	154.758	1.7055	118.028	1.7055	182.852	1.7055	14.964	1.7055	252.044	1.7055	578.747	1.7055	57.7042	1.7055	147.187	1.7055	206.895	1.7055	39.7312	1.7055	34.3619	1.7055	140
	1.7092	147.896	1.7092	62.8358	1.7092	234.955	1.7092	110.757	1.7092	1.61162	1.7092	255.202	1.7092	19.2123	1.7092	166.947	1.7092	189.092	1.7092	5.7173	1.7092	115.469	1.7092	17.6565	1.7092	165.771	1.7092	129.237	1.7092	179.784	1.7092	14.1211	1.7092	242.935	1.7092	575.192	1.7092	58.6298	1.7092	162.526	1.7092	221.642	1.7092	36.9741	1.7092	34.7921	1.7092	180
	1.7129	156.871	1.7129	59.9727	1.7129	238.428	1.7129	97.2414	1.7129	1.66534	1.7129	236.295	1.7129	20.724	1.7129	164.503	1.7129	185.302	1.7129	4.2546	1.7129	116.81	1.7129	19.1131	1.7129	178.941	1.7129	140.618	1.7129	177.46	1.7129	13.6248	1.7129	236.101	1.7129	563.913	1.7129	59.1896	1.7129	177.601	1.7129	232.866	1.7129	36.4986	1.7129	35.2771	1.7129	120
	1.7165	164.976	1.7165	62.3895	1.7165	228.384	1.7165	84.0272	1.7165	1.68897	1.7165	221.961	1.7165	21.886	1.7165	159.979	1.7165	183.534	1.7165	3.8013	1.7165	115.661	1.7165	20.3441	1.7165	193.068	1.7165	153.356	1.7165	175.502	1.7165	13.1371	1.7165	232.994	1.7165	550.011	1.7165	60.9819	1.7165	191.264	1.7165	237.286	1.7165	38.1518	1.7165	35.6322	1.7165	140
	1.7202	171.648	1.7202	70.2894	1.7202	209.701	1.7202	72.9172	1.7202	1.69093	1.7202	206.245	1.7202	22.2204	1.7202	154.268	1.7202	184.887	1.7202	4.1264	1.7202	112.612	1.7202	21.068	1.7202	207.101	1.7202	168.914	1.7202	173.762	1.7202	12.9637	1.7202	233.642	1.7202	539.862	1.7202	65.3184	1.7202	205.473	1.7202	234.416	1.7202	41.022	1.7202	35.7764	1.7202	200
	1.7239	176.811	1.7239	82.474	1.7239	183.112	1.7239	66.2745	1.7239	1.69204	1.7239	181.363	1.7239	21.9256	1.7239	150.082	1.7239	189.535	1.7239	4.9362	1.7239	110.729	1.7239	21.3593	1.7239	220.819	1.7239	188.666	1.7239	172.729	1.7239	13.7381	1.7239	236.372	1.7239	537.016	1.7239	72.3131	1.7239	219.175	1.7239	227.963	1.7239	44.0208	1.7239	35.7379	1.7239	80
	1.7275	180.528	1.7275	96.7015	1.7275	163.738	1.7275	67.0866	1.7275	1.72141	1.7275	161.681	1.7275	21.7199	1.7275	152.54	1.7275	194.539	1.7275	6.1953	1.7275	113.513	1.7275	21.4043	1.7275	234.196	1.7275	212.913	1.7275	174.079	1.7275	15.8425	1.7275	239.101	1.7275	540.02	1.7275	81.1283	1.7275	225.515	1.7275	220.648	1.7275	46.3735	1.7275	35.4513	1.7275	100
	1.7312	182.997	1.7312	110.35	1.7312	161.857	1.7312	77.4837	1.7312	1.80639	1.7312	161.974	1.7312	22.4002	1.7312	167.181	1.7312	195.464	1.7312	8.1757	1.7312	122.661	1.7312	21.3145	1.7312	246.989	1.7312	240.515	1.7312	180.277	1.7312	19.0132	1.7312	241.148	1.7312	543.529	1.7312	91.1306	1.7312	224.203	1.7312	212.516	1.7312	47.9101	1.7312	34.6817	1.7312	260
	1.7349	184.534	1.7349	121.201	1.7349	167.764	1.7349	97.2727	1.7349	1.95817	1.7349	172.993	1.7349	24.3496	1.7349	195.782	1.7349	191.282	1.7349	11.2305	1.7349	138.125	1.7349	21.1232	1.7349	258.567	1.7349	268.877	1.7349	193.286	1.7349	22.3734	1.7349	244.116	1.7349	543.436	1.7349	102.605	1.7349	229.299	1.7349	204.727	1.7349	49.0191	1.7349	32.9762	1.7349	200
	1.7385	185.538	1.7385	128.119	1.7385	178.074	1.7385	123.396	1.7385	2.1612	1.7385	181.161	1.7385	27.3063	1.7385	232.716	1.7385	186.395	1.7385	15.454	1.7385	159.736	1.7385	20.8967	1.7385	268.08	1.7385	294.297	1.7385	213.378	1.7385	24.8341	1.7385	250.901	1.7385	541.781	1.7385	116.163	1.7385	253.011	1.7385	199.89	1.7385	50.2185	1.7385	30.068	1.7385	200
	1.7422	186.522	1.7422	131.432	1.7422	200.376	1.7422	150.387	1.7422	2.37448	1.7422	185.587	1.7422	30.5286	1.7422	265.726	1.7422	186.843	1.7422	20.4388	1.7422	187.763	1.7422	20.8032	1.7422	274.851	1.7422	312.926	1.7422	238.679	1.7422	25.6542	1.7422	263.542	1.7422	546.277	1.7422	131.385	1.7422	288.207	1.7422	197.928	1.7422	51.5747	1.7422	26.6779	1.7422	360
	1.7459	188.137	1.7459	132.735	1.7459	222.373	1.7459	172.032	1.7459	2.54745	1.7459	184.57	1.7459	33.222	1.7459	282.66	1.7459	194.285	1.7459	25.2583	1.7459	221.488	1.7459	21.0647	1.7459	278.692	1.7459	322.185	1.7459	265.446	1.7459	24.8714	1.7459	281.582	1.7459	564.128	1.7459	146.108	1.7459	315.948	1.7459	195.108	1.7459	52.4447	1.7459	24.1663	1.7459	260
	1.7495	190.993	1.7495	134.006	1.7495	221.294	1.7495	184.231	1.7495	2.64322	1.7495	174.235	1.7495	34.9447	1.7495	279.995	1.7495	203.657	1.7495	28.7307	1.7495	257.252	1.7495	21.814	1.7495	279.953	1.7495	321.835	1.7495	288.928	1.7495	23.3194	1.7495	302.09	1.7495	595.254	1.7495	157.201	1.7495	324.63	1.7495	189.852	1.7495	51.8627	1.7495	23.0767	1.7495	120
	1.7532	195.235	1.7532	136.42	1.7532	201.889	1.7532	187.226	1.7532	2.65587	1.7532	154.585	1.7532	35.7526	1.7532	265.699	1.7532	207.108	1.7532	29.8988	1.7532	288.249	1.7532	22.9311	1.7532	279.275	1.7532	313.918	1.7532	304.613	1.7532	22.1917	1.7532	321.137	1.7532	630.283	1.7532	162.326	1.7532	318.35	1.7532	188.754	1.7532	49.3511	1.7532	22.8124	1.7532	260
	1.7569	200.23	1.7569	139.693	1.7569	190.916	1.7569	184.93	1.7569	2.61105	1.7569	132.776	1.7569	36.0372	1.7569	253.428	1.7569	200.186	1.7569	28.4851	1.7569	307.161	1.7569	23.9752	1.7569	277.215	1.7569	301.692	1.7569	309.392	1.7569	22.4339	1.7569	335.508	1.7569	654.868	1.7569	161.289	1.7569	311.894	1.7569	201.567	1.7569	45.4874	1.7569	22.6184	1.7569	320
	1.7605	204.784	1.7605	142.452	1.7605	199.1	1.7605	181.955	1.7605	2.54982	1.7605	123.74	1.7605	36.2042	1.7605	252.835	1.7605	184.187	1.7605	25.0271	1.7605	310.361	1.7605	24.3392	1.7605	273.921	1.7605	288.419	1.7605	302.201	1.7605	24.3619	1.7605	343.558	1.7605	657.828	1.7605	156.06	1.7605	317.838	1.7605	227.817	1.7605	41.704	1.7605	22.2126	1.7605	160
	1.7642	207.914	1.7642	143.3	1.7642	217.416	1.7642	181.452	1.7642	2.50736	1.7642	133.693	1.7642	36.4112	1.7642	263.579	1.7642	164.233	1.7642	20.6142	1.7642	300.1	1.7642	23.6228	1.7642	269.045	1.7642	276.59	1.7642	284.389	1.7642	27.7049	1.7642	345.11	1.7642	638.174	1.7642	149.575	1.7642	335.123	1.7642	253.699	1.7642	39.4258	1.7642	21.7732	1.7642	380
	1.7679	209.595	1.7679	141.68	1.7679	238.833	1.7679	185.072	1.7679	2.49997	1.7679	149.95	1.7679	36.5171	1.7679	277.149	1.7679	146.844	1.7679	16.4246	1.7679	282.429	1.7679	21.9985	1.7679	261.913	1.7679	267.547	1.7679	260.031	1.7679	31.9286	1.7679	341.144	1.7679	606.149	1.7679	144.165	1.7679	351.481	1.7679	265.572	1.7679	39.2013	1.7679	21.6367	1.7679	220
	1.7716	210.835	1.7716	137.925	1.7716	262.609	1.7716	193.369	1.7716	2.52599	1.7716	162.766	1.7716	36.2431	1.7716	284.719	1.7716	138.309	1.7716	13.3601	1.7716	263.178	1.7716	20.2296	1.7716	251.876	1.7716	261.311	1.7716	235.399	1.7716	36.4809	1.7716	333.698	1.7716	577.399	1.7716	140.534	1.7716	356.18	1.7716	262.6	1.7716	40.4657	1.7716	21.7884	1.7716	220
	1.7752	212.929	1.7752	132.802	1.7752	285.302	1.7752	205.011	1.7752	2.57438	1.7752	180.485	1.7752	35.4284	1.7752	284.164	1.7752	142.764	1.7752	11.9581	1.7752	246.349	1.7752	19.2407	1.7752	238.921	1.7752	256.85	1.7752	217.29	1.7752	40.6628	1.7752	325.793	1.7752	564.782	1.7752	137.895	1.7752	345.937	1.7752	256.545	1.7752	41.9974	1.7752	21.7899	1.7752	260
	1.7789	216.507	1.7789	126.829	1.7789	292.338	1.7789	216.499	1.7789	2.63437	1.7789	206.488	1.7789	34.1812	1.7789	280.041	1.7789	159.762	1.7789	12.3026	1.7789	233.712	1.7789	19.4105	1.7789	223.472	1.7789	252.536	1.7789	209.174	1.7789	43.7344	1.7789	320.171	1.7789	571.299	1.7789	134.769	1.7789	321.328	1.7789	262.373	1.7789	42.7948	1.7789	21.2598	1.7789	260
	1.7826	220.999	1.7826	120.305	1.7826	274.747	1.7826	222.579	1.7826	2.69777	1.7826	228.031	1.7826	32.8413	1.7826	276.56	1.7826	184.11	1.7826	14.213	1.7826	225.894	1.7826	20.4119	1.7826	206.57	1.7826	247.239	1.7826	210.63	1.7826	44.997	1.7826	318.309	1.7826	591.73	1.7826	130.158	1.7826	285.705	1.7826	284.875	1.7826	42.6064	1.7826	20.3085	1.7826	120
	1.7862	224.883	1.7862	113.642	1.7862	252.384	1.7862	218.076	1.7862	2.75662	1.7862	241.428	1.7862	31.766	1.7862	272.881	1.7862	208.075	1.7862	17.285	1.7862	222.32	1.7862	21.593	1.7862	189.707	1.7862	240.86	1.7862	218.228	1.7862	44.1892	1.7862	320.098	1.7862	618.322	1.7862	124.129	1.7862	248.166	1.7862	310.072	1.7862	41.9345	1.7862	19.4212	1.7862	300
	1.7899	226.447	1.7899	107.611	1.7899	241.173	1.7899	200.453	1.7899	2.79976	1.7899	249.769	1.7899	31.0781	1.7899	265.525	1.7899	225.82	1.7899	20.8275	1.7899	221.239	1.7899	22.5163	1.7899	174.549	1.7899	234.069	1.7899	227.214	1.7899	41.6547	1.7899	324.653	1.7899	645.85	1.7899	117.783	1.7899	219.243	1.7899	316.865	1.7899	41.5733	1.7899	18.9082	1.7899	140
	1.7936	224.541	1.7936	103.266	1.7936	228.475	1.7936	171.88	1.7936	2.8116	1.7936	246.984	1.7936	30.5711	1.7936	253.858	1.7936	236.621	1.7936	23.813	1.7936	220.38	1.7936	23.1381	1.7936	162.616	1.7936	227.52	1.7936	233.27	1.7936	38.0564	1.7936	331.279	1.7936	671.828	1.7936	112.648	1.7936	201.683	1.7936	298.532	1.7936	42.0125	1.7936	18.7866	1.7936	380
	1.7972	218.908	1.7972	101.606	1.7972	209.966	1.7972	139.016	1.7972	2.7752	1.7972	233.574	1.7972	29.8636	1.7972	242.084	1.7972	243.375	1.7972	25.1072	1.7972	217.856	1.7972	23.5725	1.7972	154.904	1.7972	221.263	1.7972	234.123	1.7972	33.9523	1.7972	339.384	1.7972	693.017	1.7972	109.749	1.7972	189.425	1.7972	264.778	1.7972	43.094	1.7972	19.0334	1.7972	300
	1.8009	210.004	1.8009	103.143	1.8009	207.376	1.8009	109.942	1.8009	2.67943	1.8009	226.349	1.8009	28.7054	1.8009	236.478	1.8009	248.02	1.8009	24.0719	1.8009	212.659	1.8009	23.8103	1.8009	151.579	1.8009	214.899	1.8009	230.039	1.8009	29.675	1.8009	347.45	1.8009	703.216	1.8009	108.73	1.8009	176.51	1.8009	227.257	1.8009	44.1177	1.8009	19.4922	1.8009	240
	1.8046	198.602	1.8046	107.517	1.8046	237.527	1.8046	90.2348	1.8046	2.52636	1.8046	239.055	1.8046	27.2026	1.8046	240.887	1.8046	249.391	1.8046	21.1365	1.8046	204.585	1.8046	23.7453	1.8046	151.9	1.8046	208.254	1.8046	222.725	1.8046	25.5562	1.8046	352.398	1.8046	695.947	1.8046	107.637	1.8046	163.965	1.8046	193.374	1.8046	44.2734	1.8046	19.8171	1.8046	120
	1.8082	185.549	1.8082	113.42	1.8082	280.807	1.8082	80.9113	1.8082	2.33399	1.8082	260.005	1.8082	25.7871	1.8082	253.765	1.8082	245.516	1.8082	17.7197	1.8082	194.104	1.8082	23.4781	1.8082	154.441	1.8082	201.808	1.8082	214.035	1.8082	22.1429	1.8082	350.51	1.8082	670.35	1.8082	103.801	1.8082	157.207	1.8082	169.083	1.8082	43.0707	1.8082	19.7804	1.8082	340
	1.8119	171.841	1.8119	119.001	1.8119	297.302	1.8119	79.1526	1.8119	2.13217	1.8119	264.912	1.8119	24.9646	1.8119	268.806	1.8119	236.351	1.8119	15.3951	1.8119	182.481	1.8119	23.489	1.8119	157.51	1.8119	196.382	1.8119	205.799	1.8119	20.063	1.8119	339.643	1.8119	634.247	1.8119	95.5621	1.8119	160.5	1.8119	158.248	1.8119	40.5222	1.8119	19.3591	1.8119	340
	1.8156	158.776	1.8156	122.545	1.8156	281.394	1.8156	80.7841	1.8156	1.95419	1.8156	246.513	1.8156	25.0445	1.8156	278.918	1.8156	223.618	1.8156	14.9454	1.8156	171.629	1.8156	24.3536	1.8156	159.591	1.8156	192.423	1.8156	199.953	1.8156	19.5949	1.8156	321.2	1.8156	600.135	1.8156	83.6677	1.8156	174.623	1.8156	160.895	1.8156	37.0958	1.8156	18.6057	1.8156	400
	1.8192	147.837	1.8192	122.943	1.8192	269.741	1.8192	82.8926	1.8192	1.8276	1.8192	222.382	1.8192	26.0324	1.8192	280.271	1.8192	209.834	1.8192	16.0411	1.8192	163.237	1.8192	26.1897	1.8192	159.674	1.8192	189.742	1.8192	198.034	1.8192	20.3831	1.8192	300.133	1.8192	577.372	1.8192	71.0791	1.8192	196.367	1.8192	174.313	1.8192	33.5939	1.8192	17.7444	1.8192	300
	1.8229	140.228	1.8229	119.705	1.8229	281.819	1.8229	85.1033	1.8229	1.76657	1.8229	217.928	1.8229	27.7084	1.8229	273.153	1.8229	198.889	1.8229	17.6572	1.8229	157.65	1.8229	28.3768	1.8229	157.46	1.8229	188.06	1.8229	200.638	1.8229	21.6802	1.8229	282.528	1.8229	567.835	1.8229	61.1151	1.8229	219.408	1.8229	192.271	1.8229	31.0021	1.8229	17.1296	1.8229	240
	1.8266	136.427	1.8266	112.844	1.8266	298.938	1.8266	88.782	1.8266	1.76757	1.8266	232.386	1.8266	29.7781	1.8266	260.152	1.8266	195.827	1.8266	18.7516	1.8266	153.55	1.8266	29.8478	1.8266	153.407	1.8266	187.746	1.8266	207.555	1.8266	22.9476	1.8266	272.171	1.8266	567.639	1.8266	55.3421	1.8266	234.683	1.8266	206.505	1.8266	30.2355	1.8266	16.8638	1.8266	80
	1.8302	136.106	1.8302	103.189	1.8302	300.443	1.8302	94.7772	1.8302	1.80937	1.8302	235.408	1.8302	31.9373	1.8302	244.924	1.8302	203.262	1.8302	18.7224	1.8302	149.067	1.8302	29.7294	1.8302	148.691	1.8302	189.737	1.8302	217.742	1.8302	24.1818	1.8302	268.601	1.8302	570.842	1.8302	52.845	1.8302	231.591	1.8302	214.864	1.8302	31.7455	1.8302	16.7716	1.8302	40
	1.8339	138.211	1.8339	92.277	1.8339	282.738	1.8339	101.946	1.8339	1.86037	1.8339	213.092	1.8339	34.0222	1.8339	231.106	1.8339	217.735	1.8339	17.5918	1.8339	143.342	1.8339	27.9673	1.8339	144.662	1.8339	194.379	1.8339	229.16	1.8339	25.6784	1.8339	267.468	1.8339	571.566	1.8339	50.9749	1.8339	207.757	1.8339	223.082	1.8339	35.1513	1.8339	16.7352	1.8339	80
	1.8376	141.442	1.8376	82.2391	1.8376	257.875	1.8376	107.619	1.8376	1.89033	1.8376	185.829	1.8376	35.9993	1.8376	221.486	1.8376	231.372	1.8376	15.861	1.8376	137.367	1.8376	25.3395	1.8376	142.411	1.8376	200.281	1.8376	238.206	1.8376	27.3791	1.8376	263.891	1.8376	564.954	1.8376	47.3891	1.8376	174.7	1.8376	232.579	1.8376	39.2966	1.8376	16.8302	1.8376	460
	1.8412	144.566	1.8412	75.0359	1.8412	242.848	1.8412	109.985	1.8412	1.88058	1.8412	180.934	1.8412	37.9457	1.8412	216.224	1.8412	237.579	1.8412	14.2857	1.8412	132.922	1.8412	22.9932	1.8412	142.328	1.8412	204.424	1.8412	240.54	1.8412	28.6037	1.8412	255.529	1.8412	548.761	1.8412	41.49	1.8412	148.741	1.8412	236.529	1.8412	42.7013	1.8412	17.1523	1.8412	220
	1.8449	146.765	1.8449	71.6515	1.8449	238.852	1.8449	110.205	1.8449	1.82935	1.8449	207.457	1.8449	39.9341	1.8449	212.725	1.8449	235.928	1.8449	13.6132	1.8449	130.943	1.8449	21.7558	1.8449	143.89	1.8449	203.821	1.8449	233.444	1.8449	28.481	1.8449	243.648	1.8449	524.785	1.8449	34.6233	1.8449	139.869	1.8449	232.3	1.8449	44.2082	1.8449	17.739	1.8449	160
	1.8486	147.96	1.8486	71.867	1.8486	231.021	1.8486	111.897	1.8486	1.75047	1.8486	250.228	1.8486	41.8668	1.8486	208.155	1.8486	231.702	1.8486	14.3445	1.8486	131.237	1.8486	21.6965	1.8486	145.796	1.8486	197.512	1.8486	218.246	1.8486	26.6664	1.8486	231.791	1.8486	498.065	1.8486	29.1259	1.8486	149.227	1.8486	227.315	1.8486	43.4017	1.8486	18.652	1.8486	180
	1.8522	148.926	1.8522	74.7307	1.8522	213.42	1.8522	118.093	1.8522	1.66707	1.8522	280.207	1.8522	43.3981	1.8522	202.015	1.8522	230.133	1.8522	16.5771	1.8522	133.4	1.8522	22.2345	1.8522	146.39	1.8522	187.278	1.8522	200.706	1.8522	23.6165	1.8522	223.322	1.8522	474.408	1.8522	26.9474	1.8522	168.085	1.8522	226.492	1.8522	40.5893	1.8522	19.7976	1.8522	180
	1.8559	150.909	1.8559	79.3145	1.8559	203.439	1.8559	128.486	1.8559	1.6026	1.8559	285.082	1.8559	44.0376	1.8559	196.221	1.8559	231.062	1.8559	19.9583	1.8559	137.148	1.8559	22.6635	1.8559	144.251	1.8559	176.482	1.8559	188.441	1.8559	20.189	1.8559	219.525	1.8559	458.795	1.8559	28.6288	1.8559	181.536	1.8559	224.662	1.8559	36.5058	1.8559	20.8286	1.8559	200
	1.8596	154.824	1.8596	85.1718	1.8596	213.16	1.8596	139.504	1.8596	1.5718	1.8596	280.477	1.8596	43.3785	1.8596	193.299	1.8596	229.819	1.8596	23.7425	1.8596	141.562	1.8596	22.6334	1.8596	138.755	1.8596	167.929	1.8596	186.844	1.8596	17.0927	1.8596	219.194	1.8596	455.301	1.8596	33.1507	1.8596	181.745	1.8596	217.38	1.8596	32.0365	1.8596	21.5259	1.8596	180
	1.8632	160.542	1.8632	92.2025	1.8632	222.822	1.8632	146.818	1.8632	1.57554	1.8632	274.873	1.8632	41.3092	1.8632	194.709	1.8632	222.875	1.8632	26.9451	1.8632	144.8	1.8632	22.2282	1.8632	130.394	1.8632	162.311	1.8632	196.603	1.8632	14.764	1.8632	219.692	1.8632	466.573	1.8632	38.6969	1.8632	173.407	1.8632	208.739	1.8632	28.066	1.8632	21.9329	1.8632	60
	1.8669	166.798	1.8669	100.134	1.8669	213.801	1.8669	147.971	1.8669	1.60207	1.8669	261.48	1.8669	38.111	1.8669	200	1.8669	211.972	1.8669	28.6199	1.8669	145.327	1.8669	21.6922	1.8669	120.666	1.8669	158.233	1.8669	214.376	1.8669	13.5986	1.8669	218.7	1.8669	491.739	1.8669	43.7957	1.8669	162.024	1.8669	204.317	1.8669	25.3392	1.8669	22.0908	1.8669	180
	1.8706	171.831	1.8706	108.113	1.8706	197.323	1.8706	143.383	1.8706	1.63387	1.8706	242.718	1.8706	34.4312	1.8706	206.509	1.8706	203.424	1.8706	28.2172	1.8706	143.405	1.8706	21.155	1.8706	111.54	1.8706	153.629	1.8706	234.933	1.8706	14.0163	1.8706	215.516	1.8706	524.651	1.8706	48.0282	1.8706	147.51	1.8706	205.326	1.8706	24.2758	1.8706	22.073	1.8706	120
	1.8742	174.251	1.8742	114.766	1.8742	187.771	1.8742	135.435	1.8742	1.65586	1.8742	224.352	1.8742	31.16	1.8742	210.107	1.8742	203.679	1.8742	25.8237	1.8742	140.976	1.8742	20.6241	1.8742	104.736	1.8742	147.395	1.8742	252.528	1.8742	16.187	1.8742	211.045	1.8742	555.579	1.8742	51.9108	1.8742	133.614	1.8742	211.48	1.8742	24.8544	1.8742	22.21	1.8742	200
	1.8779	173.545	1.8779	118.69	1.8779	190.073	1.8779	126.591	1.8779	1.66067	1.8779	206.971	1.8779	29.2481	1.8779	207.618	1.8779	213.714	1.8779	22.0953	1.8779	139.978	1.8779	20.171	1.8779	101.202	1.8779	140.162	1.8779	261.957	1.8779	19.7865	1.8779	206.6	1.8779	576.353	1.8779	56.2621	1.8779	129.382	1.8779	223.696	1.8779	26.6877	1.8779	22.7438	1.8779	40
	1.8816	170.143	1.8816	119.004	1.8816	206.729	1.8816	118.251	1.8816	1.64973	1.8816	186.059	1.8816	29.4869	1.8816	199.78	1.8816	226.066	1.8816	18.0374	1.8816	140.742	1.8816	20.0162	1.8816	101.013	1.8816	134.103	1.8816	260.614	1.8816	24.0211	1.8816	202.769	1.8816	584.059	1.8816	61.4962	1.8816	135.155	1.8816	242.275	1.8816	29.1645	1.8816	23.4071	1.8816	320
	1.8853	165.119	1.8853	115.851	1.8853	229.647	1.8853	110.446	1.8853	1.63117	1.8853	157.882	1.8853	32.1432	1.8853	191.553	1.8853	229.885	1.8853	14.4976	1.8853	141.643	1.8853	20.3233	1.8853	103.462	1.8853	131.57	1.8853	250.821	1.8853	28.115	1.8853	199.12	1.8853	580.428	1.8853	67.4998	1.8853	139.556	1.8853	264.906	1.8853	31.6811	1.8853	23.785	1.8853	200
	1.8889	159.85	1.8889	110.141	1.8889	237.247	1.8889	103.044	1.8889	1.61567	1.8889	138.342	1.8889	36.8178	1.8889	188.696	1.8889	219.506	1.8889	12.0129	1.8889	140.294	1.8889	20.97	1.8889	107.552	1.8889	134.135	1.8889	238.534	1.8889	31.4408	1.8889	195.284	1.8889	567.012	1.8889	73.6052	1.8889	135.982	1.8889	285.201	1.8889	33.6619	1.8889	23.7742	1.8889	400
	1.8926	155.6	1.8926	103.08	1.8926	221.852	1.8926	96.557	1.8926	1.61246	1.8926	146.647	1.8926	42.455	1.8926	192.838	1.8926	197.839	1.8926	10.726	1.8926	135.527	1.8926	21.5705	1.8926	112.332	1.8926	141.826	1.8926	229.876	1.8926	33.5359	1.8926	191.865	1.8926	544.688	1.8926	78.948	1.8926	131.949	1.8926	293.942	1.8926	34.6036	1.8926	23.5084	1.8926	180
	1.8963	153.038	1.8963	95.7396	1.8963	204.705	1.8963	91.8166	1.8963	1.62655	1.8963	174.878	1.8963	47.6636	1.8963	199.408	1.8963	171.422	1.8963	10.4458	1.8963	128.687	1.8963	21.8212	1.8963	117.052	1.8963	153.016	1.8963	228.101	1.8963	34.1253	1.8963	190.326	1.8963	517.091	1.8963	82.9023	1.8963	138.908	1.8963	285.973	1.8963	34.1899	1.8963	23.1611	1.8963	140
	1.8999	151.939	1.8999	88.9927	1.8999	201.575	1.8999	88.8427	1.8999	1.65768	1.8999	195.56	1.8999	51.2513	1.8999	200.844	1.8999	145.296	1.8999	10.8306	1.8999	122.738	1.8999	21.8468	1.8999	121.165	1.8999	165.083	1.8999	232.905	1.8999	33.2022	1.8999	192.111	1.8999	492.079	1.8999	85.2415	1.8999	160.463	1.8999	268.47	1.8999	32.4218	1.8999	22.8852	1.8999	80
	1.9036	151.352	1.9036	83.6453	1.9036	204.244	1.9036	86.3371	1.9036	1.70009	1.9036	198.337	1.9036	52.7072	1.9036	192.41	1.9036	123.573	1.9036	11.599	1.9036	119.716	1.9036	22.1562	1.9036	124.233	1.9036	175.476	1.9036	241.841	1.9036	31.0804	1.9036	197.986	1.9036	478.293	1.9036	85.9379	1.9036	192.53	1.9036	256.947	1.9036	29.6573	1.9036	22.6747	1.9036	240
	1.9072	150.169	1.9072	80.3971	1.9072	202.509	1.9072	82.6537	1.9072	1.74271	1.9072	199.307	1.9072	52.3291	1.9072	175.493	1.9072	110.972	1.9072	12.6991	1.9072	119.088	1.9072	23.1845	1.9072	125.892	1.9072	182.538	1.9072	252.327	1.9072	28.3879	1.9072	208.069	1.9072	479.873	1.9072	84.8972	1.9072	227.103	1.9072	259.401	1.9072	26.5113	1.9072	22.2983	1.9072	120
	1.9109	147.695	1.9109	79.5133	1.9109	197.717	1.9109	77.3083	1.9109	1.77048	1.9109	208.672	1.9109	50.8911	1.9109	156.101	1.9109	110.429	1.9109	14.3857	1.9109	118.651	1.9109	24.8302	1.9109	125.917	1.9109	185.778	1.9109	262.296	1.9109	26.0201	1.9109	222.031	1.9109	493.151	1.9109	81.9273	1.9109	252.36	1.9109	268.298	1.9109	23.668	1.9109	21.6135	1.9109	240
	1.9146	143.859	1.9146	80.5458	1.9146	202.165	1.9146	71.4634	1.9146	1.76824	1.9146	219.065	1.9146	49.0667	1.9146	140.983	1.9146	120.245	1.9146	17.0976	1.9146	116.821	1.9146	26.4308	1.9146	124.362	1.9146	185.795	1.9146	269.158	1.9146	24.955	1.9146	238.866	1.9146	507.314	1.9146	76.9543	1.9146	255.905	1.9146	270.921	1.9146	21.6894	1.9146	20.7241	1.9146	140
	1.9183	139.066	1.9183	82.4954	1.9183	222.921	1.9183	66.9687	1.9183	1.72615	1.9183	223.978	1.9183	47.016	1.9183	134.628	1.9183	135.433	1.9183	21.0441	1.9183	114.056	1.9183	27.2238	1.9183	121.658	1.9183	184.093	1.9183	269.663	1.9183	25.8261	1.9183	256.491	1.9183	510.039	1.9183	70.3457	1.9183	234.576	1.9183	263.878	1.9183	20.8796	1.9183	19.685	1.9183	180
	1.9219	134.014	1.9219	84.4077	1.9219	241.75	1.9219	64.9294	1.9219	1.64383	1.9219	225.99	1.9219	44.4128	1.9219	138.105	1.9219	151.207	1.9219	25.6809	1.9219	112.407	1.9219	26.8694	1.9219	118.565	1.9219	182.629	1.9219	262.495	1.9219	28.4235	1.9219	272.024	1.9219	496.001	1.9219	63.1682	1.9219	200.06	1.9219	253.763	1.9219	21.2394	1.9219	18.5564	1.9219	160
	1.9256	129.653	1.9256	85.9646	1.9256	235.238	1.9256	65.1796	1.9256	1.53045	1.9256	231.267	1.9256	40.8383	1.9256	149.387	1.9256	164.503	1.9256	29.5769	1.9256	113.758	1.9256	25.5814	1.9256	115.958	1.9256	182.98	1.9256	250.793	1.9256	31.5745	1.9256	282.99	1.9256	471.966	1.9256	57.0921	1.9256	169.666	1.9256	246.349	1.9256	22.5287	1.9256	17.6056	1.9256	140
	1.9292	127.138	1.9292	87.5896	1.9292	206.761	1.9292	67.0785	1.9292	1.4007	1.9292	237.351	1.9292	36.2024	1.9292	164.818	1.9292	174.395	1.9292	31.0427	1.9292	117.977	1.9292	23.8699	1.9292	114.547	1.9292	185.55	1.9292	240.493	1.9292	33.7271	1.9292	288.68	1.9292	453.596	1.9292	53.7575	1.9292	150.877	1.9292	240.017	1.9292	24.405	1.9292	17.0116	1.9292	280
	1.9329	127.487	1.9329	89.9874	1.9329	179.613	1.9329	70.4741	1.9329	1.26955	1.9329	232.505	1.9329	30.8992	1.9329	180.763	1.9329	182.995	1.9329	29.1825	1.9329	122.408	1.9329	22.2521	1.9329	114.658	1.9329	189.505	1.9329	235.414	1.9329	33.9394	1.9329	290.462	1.9329	455.967	1.9329	53.9705	1.9329	139.963	1.9329	232.075	1.9329	26.5303	1.9329	16.6465	1.9329	220
	1.9366	130.9	1.9366	93.4528	1.9366	168.235	1.9366	75.4167	1.9366	1.15152	1.9366	216.667	1.9366	25.7734	1.9366	194.1	1.9366	193.364	1.9366	24.5926	1.9366	123.429	1.9366	21.1459	1.9366	116.128	1.9366	193.397	1.9366	234.515	1.9366	32.5314	1.9366	290.661	1.9366	483.443	1.9366	57.3595	1.9366	133.709	1.9366	226.188	1.9366	28.5205	1.9366	16.3006	1.9366	420
	1.9403	136.231	1.9403	97.699	1.9403	164.958	1.9403	81.3108	1.9403	1.05405	1.9403	202.637	1.9403	21.5921	1.9403	203.156	1.9403	204.364	1.9403	18.8975	1.9403	119.327	1.9403	20.6956	1.9403	118.363	1.9403	196.212	1.9403	234.224	1.9403	30.8166	1.9403	290.807	1.9403	525.058	1.9403	62.8613	1.9403	133.972	1.9403	225.261	1.9403	29.9979	1.9403	15.9414	1.9403	320
	1.9439	141.18	1.9439	102.062	1.9439	159.385	1.9439	86.5285	1.9439	0.980715	1.9439	194.893	1.9439	18.9157	1.9439	207.637	1.9439	209.255	1.9439	13.7366	1.9439	111.368	1.9439	20.7106	1.9439	120.511	1.9439	197.578	1.9439	233.283	1.9439	30.142	1.9439	290.543	1.9439	558.81	1.9439	69.4995	1.9439	144.287	1.9439	224.604	1.9439	30.618	1.9439	15.6451	1.9439	320
	1.9476	143.285	1.9476	105.896	1.9476	160.798	1.9476	89.2429	1.9476	0.93179	1.9476	183.782	1.9476	17.9897	1.9476	208.664	1.9476	202.582	1.9476	9.9782	1.9476	102.697	1.9476	20.7566	1.9476	121.694	1.9476	197.438	1.9476	233.827	1.9476	31.0199	1.9476	288.215	1.9476	564.234	1.9476	76.6923	1.9476	167.02	1.9476	221.328	1.9476	30.2546	1.9476	15.428	1.9476	300
	1.9513	141.296	1.9513	108.714	1.9513	191.035	1.9513	88.8287	1.9513	0.905431	1.9513	168.554	1.9513	18.7233	1.9513	208.147	1.9513	186.804	1.9513	7.6534	1.9513	96.3913	1.9513	20.5092	1.9513	121.293	1.9513	195.584	1.9513	237.73	1.9513	32.8451	1.9513	282.6	1.9513	536.301	1.9513	83.8951	1.9513	197.672	1.9513	223.021	1.9513	29.0941	1.9513	15.2925	1.9513	160
	1.9549	136.058	1.9549	110.081	1.9549	255.014	1.9549	86.9267	1.9549	0.899692	1.9549	161.54	1.9549	20.6866	1.9549	207.846	1.9549	170.527	1.9549	6.4266	1.9549	94.0628	1.9549	20.0668	1.9549	119.195	1.9549	191.504	1.9549	243.233	1.9549	34.3148	1.9549	274.223	1.9549	489.023	1.9549	89.9454	1.9549	219.148	1.9549	237.282	1.9549	27.4881	1.9549	15.2967	1.9549	180
	1.9586	130.304	1.9586	109.584	1.9586	317.863	1.9586	87.1402	1.9586	0.914162	1.9586	168.591	1.9586	23.1374	1.9586	208.675	1.9586	161.602	1.9586	6.0729	1.9586	95.1038	1.9586	19.8616	1.9586	115.903	1.9586	184.62	1.9586	246.322	1.9586	34.3364	1.9586	265.042	1.9586	445.002	1.9586	92.8497	1.9586	213.461	1.9586	257.961	1.9586	25.7077	1.9586	15.5162	1.9586	120
	1.9623	127.354	1.9623	107.038	1.9623	332.717	1.9623	92.8443	1.9623	0.949758	1.9623	189.193	1.9623	25.1769	1.9623	210.458	1.9623	162.22	1.9623	6.6181	1.9623	96.8037	1.9623	20.2299	1.9623	112.414	1.9623	174.724	1.9623	244.709	1.9623	32.8605	1.9623	256.859	1.9623	420.442	1.9623	90.5479	1.9623	183.071	1.9623	270.182	1.9623	23.8781	1.9623	16.0003	1.9623	200
	1.9659	129.351	1.9659	102.787	1.9659	298.114	1.9659	104.473	1.9659	1.00635	1.9659	217.367	1.9659	26.0595	1.9659	212.188	1.9659	168.544	1.9659	8.1564	1.9659	96.072	1.9659	21.0769	1.9659	109.858	1.9659	162.312	1.9659	239.492	1.9659	30.9301	1.9659	250.018	1.9659	418.054	1.9659	82.3818	1.9659	149.886	1.9659	267.716	1.9659	22.1504	1.9659	16.6862	1.9659	100
	1.9696	136.017	1.9696	97.7962	1.9696	251.945	1.9696	118.785	1.9696	1.07986	1.9696	236.469	1.9696	25.5155	1.9696	212.753	1.9696	174.222	1.9696	10.6082	1.9696	92.0081	1.9696	21.9316	1.9696	109.048	1.9696	148.622	1.9696	233.753	1.9696	29.8151	1.9696	243.57	1.9696	430.362	1.9696	70.125	1.9696	131.744	1.9696	259.953	1.9696	20.8607	1.9696	17.3433	1.9696	60
	1.9733	144.745	1.9733	93.397	1.9733	218.186	1.9733	130.931	1.9733	1.16138	1.9733	244.839	1.9733	23.8626	1.9733	211.824	1.9733	175.255	1.9733	13.6552	1.9733	86.7935	1.9733	22.2841	1.9733	110.159	1.9733	135.256	1.9733	230.771	1.9733	30.0476	1.9733	236.642	1.9733	446.873	1.9733	57.4771	1.9733	128.826	1.9733	260.321	1.9733	20.4424	1.9733	17.7412	1.9733	180
	1.9769	152.101	1.9769	90.7415	1.9769	198.798	1.9769	137.476	1.9769	1.23952	1.9769	258.637	1.9769	21.8192	1.9769	210.239	1.9769	172.278	1.9769	16.8453	1.9769	83.8093	1.9769	21.9088	1.9769	112.668	1.9769	123.54	1.9769	232.98	1.9769	31.3136	1.9769	229.689	1.9769	459.336	1.9769	48.1348	1.9769	130.615	1.9769	269.198	1.9769	21.1733	1.9769	17.8497	1.9769	300
	1.9806	155.87	1.9806	90.1859	1.9806	193.681	1.9806	138.041	1.9806	1.30457	1.9806	273.284	1.9806	20.1547	1.9806	209.427	1.9806	169.14	1.9806	19.7036	1.9806	85.131	1.9806	20.9831	1.9806	115.562	1.9806	113.998	1.9806	241.239	1.9806	33.1679	1.9806	224.51	1.9806	464.05	1.9806	43.8076	1.9806	127.313	1.9806	272.262	1.9806	23.0657	1.9806	17.8313	1.9806	100
	1.9843	156.281	1.9843	90.9853	1.9843	208.888	1.9843	134.893	1.9843	1.35139	1.9843	266.672	1.9843	19.4095	1.9843	210.207	1.9843	170.19	1.9843	21.7935	1.9843	90.9789	1.9843	19.9572	1.9843	117.688	1.9843	106.32	1.9843	254.864	1.9843	35.6174	1.9843	223.047	1.9843	461.91	1.9843	43.6325	1.9843	116.295	1.9843	258.652	1.9843	26.0484	1.9843	17.9113	1.9843	260
	1.988	155.572	1.988	91.636	1.988	242.963	1.988	131.22	1.988	1.37843	1.988	237.337	1.988	19.8109	1.988	211.888	1.988	178.04	1.988	22.8082	1.988	100.757	1.988	19.2597	1.988	118.124	1.988	99.9024	1.988	272.487	1.988	38.8483	1.988	225.97	1.988	456.618	1.988	45.3154	1.988	102.51	1.988	234.763	1.988	30.2045	1.988	18.2728	1.988	160
	1.9916	156.303	1.9916	90.8013	1.9916	268.032	1.9916	129.12	1.9916	1.38348	1.9916	208.154	1.9916	21.2965	1.9916	212.268	1.9916	191.523	1.9916	22.7032	1.9916	113.188	1.9916	19.0408	1.9916	116.485	1.9916	94.7142	1.9916	291.781	1.9916	42.3776	1.9916	232.052	1.9916	452.369	1.9916	46.9182	1.9916	92.6678	1.9916	217.034	1.9916	35.5751	1.9916	18.8264	1.9916	180
	1.9953	159.577	1.9953	88.2773	1.9953	266.492	1.9953	128.024	1.9953	1.36215	1.9953	191.393	1.9953	23.59	1.9953	208.816	1.9953	205.25	1.9953	21.7979	1.9953	125.97	1.9953	19.114	1.9953	113.098	1.9953	91.4986	1.9953	309.146	1.9953	44.9497	1.9953	238.966	1.9953	451.906	1.9953	48.0142	1.9953	88.5174	1.9953	216.069	1.9953	41.8518	1.9953	19.1615	1.9953	60
	1.999	164.487	1.999	85.1185	1.999	258.079	1.999	125.343	1.999	1.30887	1.999	182.954	1.999	26.2528	1.999	200.484	1.999	211.6	1.999	20.626	1.999	135.543	1.999	19.2133	1.999	108.885	1.999	91.7622	1.999	319.384	1.999	45.2391	1.999	244.533	1.999	455.986	1.999	49.2672	1.999	88.3641	1.999	230.347	1.999	47.8845	1.999	19.0595	1.999	220
	2.0026	168.792	2.0026	82.8893	2.0026	253.774	2.0026	118.925	2.0026	1.22285	2.0026	176.999	2.0026	28.7871	2.0026	189.475	2.0026	205.81	2.0026	19.7067	2.0026	138.907	2.0026	19.2461	2.0026	105.031	2.0026	96.9777	2.0026	318.504	2.0026	42.9473	2.0026	247.673	2.0026	463.376	2.0026	51.3099	2.0026	91.9134	2.0026	247.572	2.0026	51.8485	2.0026	18.8379	2.0026	160
	2.0063	170.185	2.0063	82.6785	2.0063	235.252	2.0063	109.229	2.0063	1.11299	2.0063	171.875	2.0063	30.8244	2.0063	181.07	2.0063	189.806	2.0063	19.3272	2.0063	135.759	2.0063	19.3073	2.0063	102.51	2.0063	107.51	2.0063	307.125	2.0063	39.1223	2.0063	248.588	2.0063	471.486	2.0063	54.1068	2.0063	101.197	2.0063	253.99	2.0063	52.06	2.0063	18.9418	2.0063	200
	2.0099	167.369	2.0099	84.7287	2.0099	200.368	2.0099	99.0289	2.0099	0.997323	2.0099	171.233	2.0099	32.2924	2.0099	180.155	2.0099	170.721	2.0099	19.4709	2.0099	128.458	2.0099	19.4969	2.0099	101.728	2.0099	121.898	2.0099	290.572	2.0099	35.3425	2.0099	248.214	2.0099	477.372	2.0099	57.2317	2.0099	116.98	2.0099	244.447	2.0099	47.9123	2.0099	19.3513	2.0099	220
	2.0136	160.519	2.0136	88.8157	2.0136	171.468	2.0136	91.2334	2.0136	0.896383	2.0136	179.069	2.0136	33.4142	2.0136	186.648	2.0136	156.069	2.0136	19.9479	2.0136	120.016	2.0136	19.8059	2.0136	102.44	2.0136	137.024	2.0136	274.969	2.0136	32.5202	2.0136	247.375	2.0136	478.512	2.0136	60.4334	2.0136	135.34	2.0136	223.613	2.0136	40.3	2.0136	19.6067	2.0136	220
	2.0173	151.161	2.0173	94.7118	2.0173	162.892	2.0173	87.2171	2.0173	0.825138	2.0173	190.104	2.0173	34.4981	2.0173	194.696	2.0173	149.645	2.0173	20.6036	2.0173	112.59	2.0173	20.1678	2.0173	103.982	2.0173	149.239	2.0173	262.828	2.0173	30.3742	2.0173	246.166	2.0173	473.414	2.0173	63.7423	2.0173	148.611	2.0173	202.787	2.0173	31.2926	2.0173	19.4827	2.0173	160
	2.021	141.579	2.021	102.086	2.021	174.57	2.021	86.63	2.021	0.78871	2.021	195.004	2.021	35.6526	2.021	197.293	2.021	149.966	2.021	21.3555	2.021	107.47	2.021	20.5188	2.021	105.627	2.021	155.867	2.021	252.28	2.021	27.9286	2.021	243.924	2.021	462.41	2.021	67.1421	2.021	151.872	2.021	195.647	2.021	23.329	2.021	19.267	2.021	160
	2.0246	133.998	2.0246	109.989	2.0246	195.31	2.0246	87.8911	2.0246	0.783551	2.0246	196.745	2.0246	36.6363	2.0246	191.924	2.0246	152.196	2.0246	22.0163	2.0246	105.101	2.0246	20.7634	2.0246	106.868	2.0246	156.269	2.0246	240.339	2.0246	24.4815	2.0246	239.896	2.0246	448.25	2.0246	70.3521	2.0246	148.628	2.0246	206.673	2.0246	18.3904	2.0246	19.2866	2.0246	200
	2.0283	129.845	2.0283	116.654	2.0283	208.4	2.0283	88.8948	2.0283	0.802081	2.0283	203.271	2.0283	36.9631	2.0283	181.644	2.0283	152.448	2.0283	22.2045	2.0283	104.478	2.0283	20.7677	2.0283	107.513	2.0283	151.886	2.0283	226.413	2.0283	20.1897	2.0283	234.266	2.0283	435.449	2.0283	72.9722	2.0283	147.201	2.0283	222.602	2.0283	17.4502	2.0283	19.5337	2.0283	420
	2.032	129.401	2.032	120.032	2.032	207.745	2.032	88.0657	2.032	0.837568	2.032	209.189	2.032	36.2122	2.032	171.263	2.032	150.433	2.032	21.5966	2.032	103.208	2.032	20.4779	2.032	107.639	2.032	145.319	2.032	212.494	2.032	15.8963	2.032	228.822	2.032	428.099	2.032	74.7245	2.032	151.353	2.032	224.832	2.032	20.2736	2.032	19.8064	2.032	320
	2.0356	131.972	2.0356	118.741	2.0356	197.44	2.0356	85.221	2.0356	0.886893	2.0356	209.43	2.0356	34.363	2.0356	163.356	2.0356	148.67	2.0356	20.3179	2.0356	99.0098	2.0356	20.0294	2.0356	107.518	2.0356	139.084	2.0356	200.932	2.0356	12.521	2.0356	226.487	2.0356	427.234	2.0356	75.5014	2.0356	156.734	2.0356	208.687	2.0356	25.5596	2.0356	20.0378	2.0356	180
	2.0393	136.444	2.0393	112.714	2.0393	178.598	2.0393	81.429	2.0393	0.95024	2.0393	207.396	2.0393	31.9297	2.0393	158.146	2.0393	150.436	2.0393	18.9917	2.0393	91.6105	2.0393	19.6699	2.0393	107.555	2.0393	134.656	2.0393	193.209	2.0393	10.5809	2.0393	229.576	2.0393	429.655	2.0393	75.2874	2.0393	156.195	2.0393	184.533	2.0393	31.4232	2.0393	20.4548	2.0393	240
	2.043	141.899	2.043	103.16	2.043	152	2.043	78.1722	2.043	1.02816	2.043	210.128	2.043	29.7778	2.043	156.135	2.043	157.8	2.043	18.2771	2.043	83.52	2.043	19.5706	2.043	108.24	2.043	132.122	2.043	190.545	2.043	10.1458	2.043	237.847	2.043	429.632	2.043	74.1502	2.043	147.529	2.043	167.147	2.043	36.0968	2.043	21.2963	2.043	260
	2.0466	147.823	2.0466	92.2347	2.0466	131.386	2.0466	76.8029	2.0466	1.11636	2.0466	222.903	2.0466	28.7408	2.0466	159.023	2.0466	169.401	2.0466	18.2715	2.0466	78.8835	2.0466	19.7447	2.0466	109.998	2.0466	130.435	2.0466	194.081	2.0466	11.0791	2.0466	247.68	2.0466	423.373	2.0466	72.3154	2.0466	137.79	2.0466	168.747	2.0466	38.4979	2.0466	22.465	2.0466	180
	2.0503	154.223	2.0503	81.8898	2.0503	132.178	2.0503	78.1771	2.0503	1.20818	2.0503	233.164	2.0503	29.1392	2.0503	167.24	2.0503	180.332	2.0503	18.3199	2.0503	80.1714	2.0503	20.1334	2.0503	113.008	2.0503	128.012	2.0503	203.53	2.0503	13.2299	2.0503	253.96	2.0503	413.428	2.0503	70.0308	2.0503	138.973	2.0503	191.752	2.0503	38.7205	2.0503	23.6442	2.0503	240
	2.054	161.038	2.054	73.5274	2.054	152.045	2.054	82.3857	2.054	1.29609	2.054	227.306	2.054	30.7895	2.054	177.872	2.054	184.716	2.054	17.5409	2.054	86.3088	2.054	20.711	2.054	117.036	2.054	123.797	2.054	216.362	2.054	16.438	2.054	252.6	2.054	408.559	2.054	67.4098	2.054	157.599	2.054	224.699	2.054	37.697	2.054	24.5872	2.054	60
	2.0576	167.662	2.0576	67.8189	2.0576	170.31	2.0576	88.1608	2.0576	1.37594	2.0576	214.8	2.0576	33.3135	2.0576	186.2	2.0576	179.995	2.0576	15.5735	2.0576	93.6059	2.0576	21.4482	2.0576	121.395	2.0576	118.035	2.0576	228.619	2.0576	20.3856	2.0576	242.689	2.0576	418.094	2.0576	64.4428	2.0576	187.829	2.0576	249.075	2.0576	36.6536	2.0576	25.2275	2.0576	200
	2.0613	172.85	2.0613	64.8159	2.0613	172.471	2.0613	92.8626	2.0613	1.44833	2.0613	208.243	2.0613	36.4984	2.0613	189.584	2.0613	169.254	2.0613	12.9044	2.0613	98.7973	2.0613	22.2012	2.0613	125.114	2.0613	112.242	2.0613	237.006	2.0613	24.5288	2.0613	226.951	2.0613	445.003	2.0613	61.2654	2.0613	215.436	2.0613	254.395	2.0613	36.5359	2.0613	25.7464	2.0613	180
	2.065	175.158	2.065	64.1842	2.065	175.204	2.065	93.8785	2.065	1.51528	2.065	206.575	2.065	40.3319	2.065	189.383	2.065	158.914	2.065	10.5134	2.065	101.088	2.065	22.6929	2.065	127.217	2.065	108.219	2.065	240.905	2.065	28.1439	2.065	210.492	2.065	483.608	2.065	58.3528	2.065	227.945	2.065	246.698	2.065	37.6565	2.065	26.4405	2.065	200
	2.0686	173.608	2.0686	65.4063	2.0686	202.211	2.0686	90.7609	2.0686	1.57544	2.0686	198.634	2.0686	44.6458	2.0686	189.05	2.0686	153.471	2.0686	9.2114	2.0686	101.571	2.0686	22.6481	2.0686	127.037	2.0686	106.845	2.0686	243.046	2.0686	30.4428	2.0686	198.552	2.0686	523.075	2.0686	56.305	2.0686	222.702	2.0686	240.745	2.0686	39.6428	2.0686	27.3762	2.0686	280
	2.0723	168.129	2.0723	67.9549	2.0723	246.426	2.0723	85.8946	2.0723	1.62305	2.0723	180.654	2.0723	48.7282	2.0723	190.7	2.0723	152.849	2.0723	9.2082	2.0723	101.348	2.0723	21.9864	2.0723	124.426	2.0723	107.644	2.0723	247.792	2.0723	30.8068	2.0723	194.241	2.0723	553.045	2.0723	55.4109	2.0723	207.289	2.0723	243.148	2.0723	41.659	2.0723	28.2866	2.0723	220
	2.076	159.502	2.076	71.4377	2.076	285.496	2.076	82.5867	2.076	1.65199	2.076	167.254	2.076	51.3683	2.076	193.443	2.076	155.015	2.076	10.1004	2.076	100.546	2.076	20.9233	2.076	119.793	2.076	109.376	2.076	257.518	2.076	29.1458	2.076	197.199	2.076	567.55	2.076	55.5002	2.076	191.208	2.076	247.38	2.076	42.8266	2.076	28.7958	2.076	240
	2.0796	149.019	2.0796	75.5839	2.0796	302.878	2.0796	82.4585	2.0796	1.66122	2.0796	168.942	2.0796	51.436	2.0796	194.862	2.0796	159.62	2.0796	11.133	2.0796	98.7187	2.0796	19.8919	2.0796	113.947	2.0796	110.973	2.0796	269.89	2.0796	26.079	2.0796	203.881	2.0796	566.213	2.0796	56.204	2.0796	177.663	2.0796	245.134	2.0796	42.6721	2.0796	28.7851	2.0796	200
	2.0833	138.231	2.0833	79.9856	2.0833	282.781	2.0833	84.6654	2.0833	1.65624	2.0833	180.293	2.0833	48.5923	2.0833	194.256	2.0833	167.514	2.0833	11.5715	2.0833	95.5747	2.0833	19.3178	2.0833	107.802	2.0833	111.96	2.0833	278.776	2.0833	22.6148	2.0833	209.496	2.0833	553.361	2.0833	57.2217	2.0833	165.086	2.0833	236.459	2.0833	41.3487	2.0833	28.5488	2.0833	80
	2.087	128.878	2.087	83.8141	2.087	229.678	2.087	87.0311	2.087	1.64512	2.087	192.351	2.087	43.5735	2.087	194.35	2.087	177.541	2.087	11.0692	2.087	91.1088	2.087	19.3951	2.087	102.117	2.087	112.242	2.087	278.473	2.087	19.5343	2.087	210.655	2.087	535.535	2.087	58.3361	2.087	151.813	2.087	227.94	2.087	39.4765	2.087	28.3905	2.087	220
	2.0906	122.712	2.0906	85.9147	2.0906	180.433	2.0906	87.6639	2.0906	1.63342	2.0906	202.632	2.0906	37.8455	2.0906	199.13	2.0906	186.243	2.0906	9.8464	2.0906	85.4011	2.0906	20.0309	2.0906	97.4012	2.0906	111.748	2.0906	267.926	2.0906	17.0485	2.0906	207.245	2.0906	518.388	2.0906	59.4519	2.0906	136.063	2.0906	224.977	2.0906	37.7181	2.0906	28.3852	2.0906	160
	2.0943	120.999	2.0943	85.3651	2.0943	159.744	2.0943	86.3243	2.0943	1.62286	2.0943	216.834	2.0943	32.9221	2.0943	209.92	2.0943	191.232	2.0943	8.5179	2.0943	78.6758	2.0943	20.9856	2.0943	94.0024	2.0943	110.392	2.0943	251.525	2.0943	14.9654	2.0943	202.305	2.0943	504.803	2.0943	60.8558	2.0943	117.115	2.0943	226.542	2.0943	36.4208	2.0943	28.5565	2.0943	260
	2.098	123.919	2.098	82.0524	2.098	163.458	2.098	85.0164	2.098	1.61396	2.098	236.737	2.098	29.8519	2.098	224.399	2.098	192.939	2.098	7.6983	2.098	71.7393	2.098	22.0637	2.098	92.2662	2.098	108.348	2.098	235.919	2.098	13.078	2.098	200.02	2.098	495.307	2.098	63.2643	2.098	98.948	2.098	225.955	2.098	35.5902	2.098	28.7818	2.098	360
	2.1016	130.276	2.1016	76.8599	2.1016	183.634	2.1016	86.965	2.1016	1.60875	2.1016	249.964	2.1016	29.1369	2.1016	239.254	2.1016	192.231	2.1016	7.7208	2.1016	66.5457	2.1016	23.1572	2.1016	92.6073	2.1016	106.367	2.1016	225.744	2.1016	11.4314	2.1016	203.165	2.1016	490.001	2.1016	67.1129	2.1016	88.9396	2.1016	219.504	2.1016	35.1729	2.1016	28.7048	2.1016	160
	2.1053	138.171	2.1053	71.0429	2.1053	221.965	2.1053	94.3762	2.1053	1.60951	2.1053	244.597	2.1053	30.7096	2.1053	253.426	2.1053	188.211	2.1053	8.5783	2.1053	65.5731	2.1053	24.1931	2.1053	95.3078	2.1053	105.594	2.1053	220.505	2.1053	10.1982	2.1053	211.583	2.1053	489.741	2.1053	71.7941	2.1053	90.173	2.1053	212.829	2.1053	35.2956	2.1053	28.0362	2.1053	260
	2.109	145.919	2.109	65.659	2.109	284.665	2.109	107.22	2.109	1.61534	2.109	220.647	2.109	34.1112	2.109	266.25	2.109	180.07	2.109	10.0622	2.109	70.4282	2.109	24.9811	2.109	100.357	2.109	107.104	2.109	216.355	2.109	9.5027	2.109	222.898	2.109	496.681	2.109	75.7013	2.109	98.8494	2.109	213.677	2.109	36.2623	2.109	26.7284	2.109	240
	2.1126	152.691	2.1126	61.2699	2.1126	351.709	2.1126	123.448	2.1126	1.62026	2.1126	192.332	2.1126	38.5007	2.1126	274.428	2.1126	170.913	2.1126	11.8186	2.1126	79.9027	2.1126	25.2308	2.1126	107.285	2.1126	111.253	2.1126	209.827	2.1126	9.249	2.1126	234.481	2.1126	512.762	2.1126	77.5513	2.1126	109.341	2.1126	225.098	2.1126	38.1967	2.1126	24.9855	2.1126	100
	2.1163	158.39	2.1163	58.0753	2.1163	373.032	2.1163	139.708	2.1163	1.61572	2.1163	183.512	2.1163	42.7651	2.1163	273.196	2.1163	168.02	2.1163	13.3555	2.1163	89.966	2.1163	24.7435	2.1163	115.164	2.1163	117.323	2.1163	200.821	2.1163	9.1851	2.1163	245.183	2.1163	537.096	2.1163	77.7902	2.1163	119.29	2.1163	247.101	2.1163	40.6334	2.1163	23.2116	2.1163	100
	2.12	162.964	2.12	56.2448	2.12	332.647	2.12	152.255	2.12	1.59641	2.12	201.797	2.12	45.8286	2.12	261.732	2.12	177.341	2.12	14.1208	2.12	96.6857	2.12	23.592	2.12	122.777	2.12	123.731	2.12	192.43	2.12	9.1456	2.12	255.574	2.12	564.677	2.12	78.5593	2.12	127.391	2.12	271.663	2.12	42.4604	2.12	21.7366	2.12	160
	2.1237	165.938	2.1237	56.068	2.1237	274.501	2.1237	158.467	2.1237	1.56473	2.1237	225.037	2.1237	47.0296	2.1237	246.123	2.1237	196.482	2.1237	13.7279	2.1237	99.3622	2.1237	22.1015	2.1237	128.932	2.1237	128.624	2.1237	188.127	2.1237	9.1744	2.1237	266.76	2.1237	588.093	2.1237	81.9941	2.1237	131.06	2.1237	279.304	2.1237	42.4057	2.1237	20.6515	2.1237	160
	2.1273	166.629	2.1273	57.7839	2.1273	240.87	2.1273	158.095	2.1273	1.52989	2.1273	228.535	2.1273	46.2995	2.1273	235.521	2.1273	214.098	2.1273	12.2449	2.1273	100.282	2.1273	20.6871	2.1273	132.839	2.1273	130.465	2.1273	189.416	2.1273	9.3635	2.1273	278.899	2.1273	600.626	2.1273	88.2301	2.1273	129.493	2.1273	257.241	2.1273	39.8236	2.1273	19.8503	2.1273	200
	2.131	164.81	2.131	61.286	2.131	238.502	2.131	152.871	2.131	1.50167	2.131	216.434	2.131	44.03	2.131	235.392	2.131	218.789	2.131	10.3237	2.131	101.577	2.131	19.7386	2.131	134.42	2.131	128.416	2.131	196.208	2.131	9.624	2.131	290.477	2.131	598.245	2.131	94.8784	2.131	125.368	2.131	217.008	2.131	35.2277	2.131	19.1101	2.131	180
	2.1347	161.095	2.1347	65.9745	2.1347	254.482	2.1347	144.924	2.1347	1.48349	2.1347	206.584	2.1347	40.7766	2.1347	244.534	2.1347	209.759	2.1347	8.9641	2.1347	103.14	2.1347	19.5701	2.1347	134.361	2.1347	122.564	2.1347	208.214	2.1347	9.7085	2.1347	298.703	2.1347	580.761	2.1347	98.5393	2.1347	123.075	2.1347	183.324	2.1347	30.141	2.1347	18.2757	2.1347	320
	2.1383	156.629	2.1383	70.8146	2.1383	269.293	2.1383	135.844	2.1383	1.47026	2.1383	200.475	2.1383	37.0416	2.1383	257.381	2.1383	197.685	2.1383	8.9476	2.1383	103.555	2.1383	20.2977	2.1383	133.84	2.1383	113.999	2.1383	224.203	2.1383	9.4989	2.1383	300.814	2.1383	553.153	2.1383	97.1824	2.1383	126.153	2.1383	172.261	2.1383	26.3433	2.1383	17.3266	2.1383	200
	2.142	152.347	2.142	74.5278	2.142	271.635	2.142	126.936	2.142	1.45321	2.142	193.083	2.142	33.2305	2.142	268.016	2.142	194.803	2.142	10.2798	2.142	102.153	2.142	21.6873	2.142	134.027	2.142	104.582	2.142	240.069	2.142	9.2625	2.142	295.733	2.142	525.158	2.142	91.4785	2.142	133.565	2.142	185.35	2.142	25.0345	2.142	16.3602	2.142	240
	2.1456	148.456	2.1456	75.9335	2.1456	262.869	2.1456	119.395	2.1456	1.42756	2.1456	185.254	2.1456	29.6957	2.1456	272.585	2.1456	205.127	2.1456	12.074	2.1456	99.7112	2.1456	23.1887	2.1456	135.612	2.1456	96.3525	2.1456	250.003	2.1456	9.5986	2.1456	285.143	2.1456	506.491	2.1456	84.0997	2.1456	140.349	2.1456	216.394	2.1456	26.4163	2.1456	15.6604	2.1456	200
	2.1493	144.536	2.1493	74.4547	2.1493	258.969	2.1493	113.633	2.1493	1.39677	2.1493	182.893	2.1493	26.7479	2.1493	269.808	2.1493	223.512	2.1493	13.0584	2.1493	97.4835	2.1493	24.1935	2.1493	138.582	2.1493	90.845	2.1493	251.153	2.1493	11.0642	2.1493	272.938	2.1493	500.067	2.1493	77.7117	2.1493	146.024	2.1493	257.235	2.1493	29.8163	2.1493	15.5241	2.1493	280
	2.153	140.139	2.153	70.5328	2.153	277.527	2.153	108.666	2.153	1.36997	2.153	200.289	2.153	24.627	2.153	260.66	2.153	240.857	2.153	12.3917	2.153	95.9991	2.153	24.3	2.153	142.287	2.153	88.7632	2.153	246.476	2.153	13.7227	2.153	263.065	2.153	499.789	2.153	73.3466	2.153	156.683	2.153	297.333	2.153	34.1162	2.153	15.7781	2.153	120
	2.1567	135.458	2.1567	65.6771	2.1567	307.204	2.1567	102.923	2.1567	1.35556	2.1567	234.445	2.1567	23.4978	2.1567	248.202	2.1567	248.269	2.1567	10.2248	2.1567	95.0756	2.1567	23.4559	2.1567	145.62	2.1567	90.0925	2.1567	242.279	2.1567	16.8959	2.1567	257.386	2.1567	495.997	2.1567	70.382	2.1567	173.579	2.1567	322.093	2.1567	38.0862	2.1567	15.8596	2.1567	180
	2.1603	131.23	2.1603	61.6493	2.1603	317.156	2.1603	95.7098	2.1603	1.35438	2.1603	252.755	2.1603	23.3219	2.1603	236.706	2.1603	240.726	2.1603	7.5219	2.1603	94.8506	2.1603	21.9748	2.1603	147.513	2.1603	94.2506	2.1603	242.839	2.1603	19.5957	2.1603	254.656	2.1603	483.933	2.1603	67.6187	2.1603	188.34	2.1603	320.07	2.1603	40.8785	2.1603	15.4454	2.1603	160
	2.164	128.344	2.164	59.7203	2.164	292.206	2.164	88.2207	2.164	1.36012	2.164	240.806	2.164	23.8778	2.164	230.64	2.164	220.181	2.164	5.4218	2.164	96.4776	2.164	20.3774	2.164	147.19	2.164	100.3	2.164	248.11	2.164	21.1239	2.164	252.379	2.164	466.918	2.164	64.7418	2.164	192.679	2.164	288.995	2.164	42.1014	2.164	14.732	2.164	120
	2.1677	127.196	2.1677	60.1946	2.1677	250.933	2.1677	82.8285	2.1677	1.36362	2.1677	217.449	2.1677	24.7757	2.1677	232.178	2.1677	196.662	2.1677	4.6494	2.1677	101.353	2.1677	19.0719	2.1677	144.489	2.1677	107.043	2.1677	254.965	2.1677	21.5787	2.1677	249.089	2.1677	452.117	2.1677	62.6953	2.1677	186.114	2.1677	239.574	2.1677	41.8639	2.1677	14.2406	2.1677	160
	2.1713	127.38	2.1713	62.4721	2.1713	223.691	2.1713	81.6921	2.1713	1.35826	2.1713	200.817	2.1713	25.5883	2.1713	238.91	2.1713	182.176	2.1713	5.3183	2.1713	109.732	2.1713	18.1146	2.1713	140.071	2.1713	113.26	2.1713	259.261	2.1713	21.7985	2.1713	245.496	2.1713	443.966	2.1713	63.0206	2.1713	172.439	2.1713	193.785	2.1713	40.6577	2.1713	14.2793	2.1713	80
	2.175	127.94	2.175	65.4856	2.175	216.623	2.175	85.947	2.175	1.34269	2.175	201.487	2.175	26.0556	2.175	244.68	2.175	182.406	2.175	7.1206	2.175	120.3	2.175	17.3488	2.175	135.378	2.175	118.005	2.175	257.109	2.175	22.7309	2.175	243.879	2.175	441.487	2.175	66.8749	2.175	154.719	2.175	171.67	2.175	39.0745	2.175	14.6684	2.175	100
	2.1787	127.948	2.1787	68.1926	2.1787	217.819	2.1787	95.4246	2.1787	1.32017	2.1787	225.796	2.1787	26.2127	2.1787	243.624	2.1787	194.747	2.1787	9.6836	2.1787	131.052	2.1787	16.7417	2.1787	132.21	2.1787	120.798	2.1787	246.25	2.1787	24.6715	2.1787	246.606	2.1787	440.693	2.1787	74.3822	2.1787	135.619	2.1787	175.506	2.1787	37.4959	2.1787	15.2191	2.1787	80
	2.1823	126.941	2.1823	69.9172	2.1823	224.245	2.1823	108.182	2.1823	1.29636	2.1823	263.105	2.1823	26.317	2.1823	233.875	2.1823	212.206	2.1823	12.8505	2.1823	140.217	2.1823	16.4378	2.1823	132.046	2.1823	121.594	2.1823	228.005	2.1823	26.9579	2.1823	254.776	2.1823	438.441	2.1823	84.4711	2.1823	118.995	2.1823	191.327	2.1823	35.9587	2.1823	15.9812	2.1823	180
	2.186	124.947	2.186	70.4847	2.186	242.616	2.186	120.196	2.186	1.27744	2.186	293.229	2.186	26.621	2.186	218.187	2.186	227.689	2.186	16.6815	2.186	146.089	2.186	16.4655	2.186	135.406	2.186	120.66	2.186	207.895	2.186	28.4023	2.186	267.493	2.186	434.248	2.186	95.106	2.186	108.944	2.186	204.507	2.186	34.2789	2.186	16.9656	2.186	80
	2.1897	122.256	2.1897	70.1668	2.1897	271.295	2.1897	126.595	2.1897	1.26884	2.1897	305.43	2.1897	27.1779	2.1897	202.027	2.1897	236.848	2.1897	21.1494	2.1897	146.535	2.1897	16.5473	2.1897	141.639	2.1897	118.441	2.1897	193.2	2.1897	28.1282	2.1897	281.896	2.1897	430.106	2.1897	103.894	2.1897	108.65	2.1897	210.644	2.1897	32.2959	2.1897	17.98	2.1897	180
	2.1933	119.262	2.1933	69.4707	2.1933	295.262	2.1933	124.553	2.1933	1.27377	2.1933	298.258	2.1933	27.8281	2.1933	190.625	2.1933	238.977	2.1933	25.7827	2.1933	139.791	2.1933	16.308	2.1933	149.28	2.1933	115.457	2.1933	189.066	2.1933	26.1014	2.1933	294.081	2.1933	430.171	2.1933	108.963	2.1933	119.183	2.1933	215.288	2.1933	30.0131	2.1933	18.7723	2.1933	100
	2.197	116.495	2.197	68.8583	2.197	298.83	2.197	115.58	2.197	1.29161	2.197	277.867	2.197	28.3374	2.197	186.132	2.197	235.365	2.197	29.6064	2.197	126.207	2.197	15.6408	2.197	156.731	2.197	112.236	2.197	196.572	2.197	22.9717	2.197	300.744	2.197	440.216	2.197	109.658	2.197	137.11	2.197	225.194	2.197	27.5689	2.197	19.2739	2.197	140
	2.2007	114.647	2.2007	68.5479	2.2007	272.553	2.2007	104.838	2.2007	1.31818	2.2007	252.339	2.2007	28.5389	2.2007	186.707	2.2007	227.587	2.2007	31.5065	2.2007	108.793	2.2007	14.8436	2.2007	162.851	2.2007	109.317	2.2007	213.589	2.2007	19.5373	2.2007	300.783	2.2007	465.068	2.2007	106.551	2.2007	155.236	2.2007	238.343	2.2007	25.1672	2.2007	19.6043	2.2007	360
	2.2043	114.407	2.2043	68.5232	2.2043	223	2.2043	98.0604	2.2043	1.34854	2.2043	229.469	2.2043	28.3826	2.2043	188.937	2.2043	218.057	2.2043	30.7922	2.2043	91.6577	2.2043	14.4271	2.2043	167.13	2.2043	107.336	2.2043	236.129	2.2043	16.3999	2.2043	295.82	2.2043	504.526	2.2043	100.789	2.2043	167.407	2.2043	245.287	2.2043	23.092	2.2043	19.9224	2.2043	100
	2.208	116.136	2.208	68.6973	2.208	177.071	2.208	98.7131	2.208	1.37934	2.208	222.351	2.208	27.9384	2.208	191.524	2.208	210.941	2.208	27.6723	2.208	78.2561	2.208	14.7783	2.208	169.393	2.208	107.103	2.208	258.29	2.208	14.0044	2.208	289.339	2.208	550.315	2.208	93.5812	2.208	171.92	2.208	242.347	2.208	21.7823	2.208	20.3342	2.208	40
	2.2117	119.689	2.2117	69.0642	2.2117	158.283	2.2117	106.454	2.2117	1.41007	2.2117	231.747	2.2117	27.3904	2.2117	196.131	2.2117	209.692	2.2117	23.2682	2.2117	69.9806	2.2117	15.904	2.2117	169.651	2.2117	109.348	2.2117	274.425	2.2117	12.5282	2.2117	284.476	2.2117	590.228	2.2117	85.8203	2.2117	171.01	2.2117	237.755	2.2117	21.6439	2.2117	20.7273	2.2117	300
	2.2153	124.551	2.2153	69.7314	2.2153	168.819	2.2153	117.652	2.2153	1.43873	2.2153	235.057	2.2153	27.0142	2.2153	204.061	2.2153	213.734	2.2153	19.2016	2.2153	67.4337	2.2153	17.4704	2.2153	167.854	2.2153	114.374	2.2153	281.491	2.2153	11.8853	2.2153	282.537	2.2153	612.424	2.2153	78.398	2.2153	166.24	2.2153	240.292	2.2153	22.8741	2.2153	20.7442	2.2153	240
	2.219	130.12	2.219	70.8932	2.219	186.112	2.219	126.803	2.219	1.45859	2.219	218.5	2.219	27.0596	2.219	213.358	2.219	217.773	2.219	16.9082	2.219	71.1533	2.219	19.0117	2.219	163.997	2.219	121.697	2.219	281.18	2.219	11.7462	2.219	282.844	2.219	610.277	2.219	72.1459	2.219	157.508	2.219	248.255	2.219	25.3032	2.219	20.1747	2.219	200
	2.2227	135.864	2.2227	72.8286	2.2227	186.218	2.2227	129.175	2.2227	1.45984	2.2227	201.909	2.2227	27.5783	2.2227	220.47	2.2227	216.63	2.2227	16.984	2.2227	80.9971	2.2227	20.1354	2.2227	158.328	2.2227	130.129	2.2227	278.764	2.2227	11.7822	2.2227	283.775	2.2227	585.871	2.2227	67.3593	2.2227	147.467	2.2227	253.695	2.2227	28.5147	2.2227	19.3088	2.2227	240
	2.2264	141.247	2.2264	75.8859	2.2264	176.837	2.2264	123.923	2.2264	1.436	2.2264	205.692	2.2264	28.3566	2.2264	224.65	2.2264	211.346	2.2264	18.9646	2.2264	94.8334	2.2264	20.6463	2.2264	151.491	2.2264	138.377	2.2264	279.433	2.2264	11.914	2.2264	283.965	2.2264	550.466	2.2264	63.5732	2.2264	142.068	2.2264	253.292	2.2264	32.1878	2.2264	18.6934	2.2264	280
	2.23	145.589	2.23	80.3409	2.23	179.236	2.23	115.354	2.23	1.39024	2.23	214.882	2.23	29.0539	2.23	229.418	2.23	208.06	2.23	21.7116	2.23	108.327	2.23	20.6461	2.23	144.476	2.23	145.621	2.23	285.151	2.23	12.2532	2.23	282.854	2.23	520.26	2.23	60.1235	2.23	144.249	2.23	249.658	2.23	36.3206	2.23	18.508	2.23	280
	2.2337	148.13	2.2337	86.1183	2.2337	194.787	2.2337	110.349	2.2337	1.33565	2.2337	206.833	2.2337	29.4396	2.2337	239.08	2.2337	209.238	2.2337	24.1275	2.2337	116.912	2.2337	20.554	2.2337	138.386	2.2337	151.446	2.2337	293.73	2.2337	12.7945	2.2337	280.679	2.2337	509.15	2.2337	56.9697	2.2337	151.166	2.2337	245.501	2.2337	41.0242	2.2337	18.4271	2.2337	280
	2.2374	148.405	2.2374	92.5537	2.2374	210.078	2.2374	113.339	2.2374	1.28924	2.2374	192.516	2.2374	29.5106	2.2374	254.275	2.2374	208.642	2.2374	25.6112	2.2374	118.857	2.2374	20.8913	2.2374	134.1	2.2374	155.2	2.2374	300.1	2.2374	13.2608	2.2374	278.373	2.2374	522.905	2.2374	54.7162	2.2374	158.771	2.2374	243.389	2.2374	46.0124	2.2374	18.0603	2.2374	120
	2.241	146.66	2.241	98.4893	2.241	215.411	2.241	123.24	2.241	1.26394	2.241	195.113	2.241	29.4027	2.241	270.946	2.241	198.564	2.241	25.9625	2.241	116.635	2.241	21.9106	2.241	131.97	2.241	155.675	2.241	299.204	2.241	13.3421	2.241	277.361	2.241	556.801	2.241	53.6935	2.241	165.167	2.241	248.416	2.241	50.3465	2.241	17.3773	2.241	80
	2.2447	143.952	2.2447	102.863	2.2447	209.602	2.2447	135.172	2.2447	1.26397	2.2447	208.448	2.2447	29.2183	2.2447	282.808	2.2447	181.191	2.2447	25.0999	2.2447	114.92	2.2447	23.4097	2.2447	131.693	2.2447	151.733	2.2447	289.066	2.2447	13.0756	2.2447	278.937	2.2447	596.656	2.2447	53.1908	2.2447	169.069	2.2447	262.097	2.2447	52.8658	2.2447	16.6113	2.2447	220
	2.2483	141.721	2.2483	105.483	2.2483	200.105	2.2483	144.851	2.2483	1.28475	2.2483	210.009	2.2483	28.9459	2.2483	284.613	2.2483	168.718	2.2483	23.0942	2.2483	116.797	2.2483	24.8963	2.2483	132.439	2.2483	143.387	2.2483	271.658	2.2483	12.9048	2.2483	283.313	2.2483	624.277	2.2483	51.8435	2.2483	170.367	2.2483	274.264	2.2483	53.0542	2.2483	15.8133	2.2483	220
	2.252	141.07	2.252	107.255	2.252	198.578	2.252	150.914	2.252	1.31563	2.252	198.556	2.252	28.5016	2.252	274.523	2.252	171.293	2.252	20.4276	2.252	121.449	2.252	25.8864	2.252	133.169	2.252	132.289	2.252	250.879	2.252	13.2864	2.252	289.166	2.252	626.84	2.252	48.897	2.252	172.869	2.252	271.218	2.252	51.575	2.252	14.8649	2.252	280
	2.2557	142.224	2.2557	109.395	2.2557	205.216	2.2557	153.669	2.2557	1.34335	2.2557	199.52	2.2557	27.7956	2.2557	255.252	2.2557	187.454	2.2557	17.9356	2.2557	124.934	2.2557	26.0771	2.2557	132.999	2.2557	121.204	2.2557	230.002	2.2557	14.1985	2.2557	294.35	2.2557	604.33	2.2557	45.0819	2.2557	180.037	2.2557	253.451	2.2557	49.9335	2.2557	13.8278	2.2557	120
	2.2594	144.531	2.2594	112.228	2.2594	210.627	2.2594	153.218	2.2594	1.35569	2.2594	224.94	2.2594	26.7448	2.2594	233.403	2.2594	206.475	2.2594	16.2989	2.2594	123.114	2.2594	25.3707	2.2594	131.427	2.2594	113.129	2.2594	210.948	2.2594	15.0556	2.2594	297.375	2.2594	568.398	2.2594	42.2081	2.2594	188.985	2.2594	237.697	2.2594	49.4985	2.2594	12.9464	2.2594	220
	2.263	146.873	2.263	114.704	2.263	211.533	2.263	149.549	2.263	1.34545	2.263	241.753	2.263	25.2859	2.263	216.733	2.263	217.432	2.263	15.6122	2.263	114.755	2.263	23.8821	2.263	128.419	2.263	110.786	2.263	195.09	2.263	15.1818	2.263	298.367	2.263	534.289	2.263	41.8607	2.263	193.473	2.263	238.789	2.263	50.618	2.263	12.3938	2.263	180
	2.2667	148.371	2.2667	115.388	2.2667	209.504	2.2667	143.329	2.2667	1.31448	2.2667	223.757	2.2667	23.3552	2.2667	208.813	2.2667	217.625	2.2667	15.4012	2.2667	102.654	2.2667	21.8894	2.2667	124.256	2.2667	115.794	2.2667	182.577	2.2667	14.5309	2.2667	298.844	2.2667	510.169	2.2667	44.1405	2.2667	189.239	2.2667	251.58	2.2667	52.454	2.2667	12.2179	2.2667	180
	2.2704	148.685	2.2704	113.608	2.2704	206.351	2.2704	135.599	2.2704	1.27399	2.2704	199.668	2.2704	20.9644	2.2704	207.785	2.2704	212.417	2.2704	15.1602	2.2704	92.0363	2.2704	19.801	2.2704	119.423	2.2704	128.254	2.2704	173.231	2.2704	13.8855	2.2704	300.411	2.2704	495.794	2.2704	47.7447	2.2704	175.748	2.2704	257.86	2.2704	53.6576	2.2704	12.4158	2.2704	140
	2.274	148.047	2.274	109.725	2.274	207.481	2.274	126.978	2.274	1.24189	2.274	203.619	2.274	18.2415	2.274	208.98	2.274	208.95	2.274	14.7439	2.274	87.2565	2.274	18.0699	2.274	114.517	2.274	146.121	2.274	168.042	2.274	14.3797	2.274	303.928	2.274	486.834	2.274	50.9563	2.274	160.912	2.274	248.555	2.274	53.2983	2.274	12.8945	2.274	200
	2.2777	147.085	2.2777	104.372	2.2777	214.258	2.2777	117.747	2.2777	1.23725	2.2777	227.903	2.2777	15.4264	2.2777	209.289	2.2777	209.578	2.2777	14.4123	2.2777	89.2348	2.2777	17.0427	2.2777	110.171	2.2777	165.35	2.2777	169.662	2.2777	16.6835	2.2777	309.538	2.2777	479.761	2.2777	52.876	2.2777	158.076	2.2777	231.047	2.2777	51.4382	2.2777	13.4765	2.2777	200
	2.2814	146.594	2.2814	97.775	2.2814	213.783	2.2814	108.581	2.2814	1.27393	2.2814	248.252	2.2814	12.8475	2.2814	209.151	2.2814	211.133	2.2814	14.6606	2.2814	95.5913	2.2814	16.801	2.2814	106.941	2.2814	181.181	2.2814	179.915	2.2814	20.4789	2.2814	316.942	2.2814	472.946	2.2814	54.075	2.2814	170.744	2.2814	216.054	2.2814	49.0244	2.2814	14.0689	2.2814	160
	2.285	147.238	2.285	90.0307	2.285	198.958	2.285	100.858	2.285	1.35527	2.285	250.323	2.285	10.9006	2.285	210.863	2.285	208.53	2.285	16.0145	2.285	102.946	2.285	17.1354	2.285	105.15	2.285	189.978	2.285	196.506	2.285	24.6275	2.285	325.155	2.285	465.151	2.285	56.2344	2.285	188.863	2.285	207.342	2.285	47.2869	2.285	14.7912	2.285	220
	2.2887	149.227	2.2887	81.9645	2.2887	185.381	2.2887	96.2948	2.2887	1.47144	2.2887	232.095	2.2887	10.0034	2.2887	215.56	2.2887	198.016	2.2887	18.7722	2.2887	108.985	2.2887	17.7363	2.2887	104.752	2.2887	190.536	2.2887	212.998	2.2887	27.9508	2.2887	332.197	2.2887	455.36	2.2887	60.9472	2.2887	202.902	2.2887	203.532	2.2887	47.0855	2.2887	15.8056	2.2887	100
	2.2924	152.107	2.2924	75.3867	2.2924	186.833	2.2924	96.3185	2.2924	1.60143	2.2924	209.692	2.2924	10.4797	2.2924	222.078	2.2924	178.833	2.2924	22.692	2.2924	112.689	2.2924	18.4524	2.2924	105.307	2.2924	184.204	2.2924	222.492	2.2924	30.0539	2.2924	335.681	2.2924	444.7	2.2924	68.4466	2.2924	209.322	2.2924	204.181	2.2924	48.5424	2.2924	17.0128	2.2924	360
	2.296	154.919	2.296	72.2286	2.296	198.339	2.296	101.394	2.296	1.71985	2.296	205.135	2.296	12.3793	2.296	228.456	2.296	153.422	2.296	26.857	2.296	113.614	2.296	19.3223	2.296	106.147	2.296	174.027	2.296	221.54	2.296	31.4654	2.296	334.299	2.296	437.348	2.296	77.1249	2.296	203.759	2.296	212.013	2.296	51.0127	2.296	18.054	2.296	260
	2.2997	156.754	2.2997	73.2766	2.2997	214.089	2.2997	110.616	2.2997	1.8056	2.2997	212.297	2.2997	15.3368	2.2997	233.545	2.2997	126.28	2.2997	29.9737	2.2997	111.929	2.2997	20.3244	2.2997	106.655	2.2997	163.463	2.2997	211.262	2.2997	32.9228	2.2997	328.836	2.2997	438.215	2.2997	84.1674	2.2997	185.678	2.2997	226.172	2.2997	53.3012	2.2997	18.8175	2.2997	40
	2.3034	157.364	2.3034	77.6634	2.3034	226.578	2.3034	122.032	2.3034	1.84763	2.3034	202.806	2.3034	18.5945	2.3034	236.475	2.3034	102.935	2.3034	30.9962	2.3034	108.986	2.3034	21.1726	2.3034	106.503	2.3034	155.107	2.3034	195.674	2.3034	34.5108	2.3034	321.624	2.3034	449.422	2.3034	86.8976	2.3034	168.935	2.3034	236.282	2.3034	54.1086	2.3034	19.7036	2.3034	120
	2.307	157.37	2.307	83.5076	2.307	222.88	2.307	133.576	2.307	1.8451	2.307	179.277	2.307	21.2399	2.307	235.507	2.307	89.0991	2.307	29.6287	2.307	106.856	2.307	21.4783	2.307	105.723	2.307	149.809	2.307	179.148	2.307	35.5283	2.307	314.924	2.307	469.095	2.307	84.0446	2.307	170.661	2.307	232.342	2.307	52.6764	2.307	21.0468	2.307	120
	2.3107	157.899	2.3107	89.07	2.3107	205.384	2.3107	143.896	2.3107	1.80411	2.3107	176.428	2.3107	22.5731	2.3107	229.169	2.3107	88.1565	2.3107	26.3429	2.3107	106.815	2.3107	21.1751	2.3107	104.587	2.3107	146.595	2.3107	164.769	2.3107	35.129	2.3107	309.686	2.3107	493.006	2.3107	76.236	2.3107	188.204	2.3107	217.539	2.3107	49.3351	2.3107	22.5814	2.3107	120
	2.3144	159.923	2.3144	93.5197	2.3144	194.005	2.3144	152.554	2.3144	1.73482	2.3144	194.39	2.3144	22.4142	2.3144	219.147	2.3144	98.4658	2.3144	21.9756	2.3144	108.474	2.3144	20.7375	2.3144	103.403	2.3144	143.52	2.3144	154.266	2.3144	32.9981	2.3144	305.458	2.3144	516.431	2.3144	65.5652	2.3144	201.205	2.3144	202.599	2.3144	45.4728	2.3144	23.8284	2.3144	200
	2.318	163.646	2.318	96.905	2.318	200.342	2.318	159.312	2.318	1.65194	2.318	194.03	2.318	21.2159	2.318	211.131	2.318	114.217	2.318	17.3958	2.318	110.246	2.318	20.8562	2.318	102.392	2.318	138.97	2.318	149.024	2.318	29.5888	2.318	301.101	2.318	534.22	2.318	54.9381	2.318	198.512	2.318	193.172	2.318	42.8231	2.318	24.6722	2.318	160
	2.3217	168.368	2.3217	99.9265	2.3217	215.312	2.3217	163.327	2.3217	1.56977	2.3217	165.283	2.3217	19.8897	2.3217	210.391	2.3217	130.452	2.3217	13.1507	2.3217	110.535	2.3217	21.758	2.3217	101.598	2.3217	132.411	2.3217	150.031	2.3217	25.779	2.3217	295.318	2.3217	542.6	2.3217	46.7686	2.3217	190.155	2.3217	188.743	2.3217	42.1767	2.3217	25.3189	2.3217	340
	2.3254	172.593	2.3254	103.311	2.3254	227.839	2.3254	162.362	2.3254	1.49899	2.3254	137.191	2.3254	19.4722	2.3254	216.872	2.3254	145.239	2.3254	9.633	2.3254	108.587	2.3254	22.9241	2.3254	100.949	2.3254	124.559	2.3254	157.327	2.3254	22.5494	2.3254	287.355	2.3254	540.895	2.3254	42.6622	2.3254	188.16	2.3254	189.373	2.3254	42.8788	2.3254	25.9037	2.3254	260
	2.3291	174.434	2.3291	107.344	2.3291	230.499	2.3291	154.362	2.3291	1.44199	2.3291	132.561	2.3291	20.7767	2.3291	224.779	2.3291	157.975	2.3291	7.1496	2.3291	104.993	2.3291	23.485	2.3291	100.299	2.3291	117.036	2.3291	168.891	2.3291	20.6424	2.3291	277.669	2.3291	533.022	2.3291	43.1247	2.3291	191.791	2.3291	196.116	2.3291	43.2118	2.3291	26.3203	2.3291	160
	2.3327	172.285	2.3327	111.548	2.3327	217.684	2.3327	140.363	2.3327	1.39196	2.3327	150.912	2.3327	24.1073	2.3327	228.232	2.3327	167.602	2.3327	5.8602	2.3327	101.601	2.3327	22.9107	2.3327	99.4283	2.3327	111.958	2.3327	180.982	2.3327	20.2528	2.3327	268.242	2.3327	525.432	2.3327	47.6294	2.3327	196.04	2.3327	206.247	2.3327	41.5284	2.3327	26.3332	2.3327	120
	2.3364	165.584	2.3364	114.723	2.3364	193.717	2.3364	125.206	2.3364	1.33788	2.3364	176.928	2.3364	29.0995	2.3364	227.142	2.3364	173.061	2.3364	5.7141	2.3364	100.61	2.3364	21.3678	2.3364	98.0709	2.3364	111.397	2.3364	190.227	2.3364	20.9063	2.3364	261.892	2.3364	523.183	2.3364	55.1394	2.3364	200.984	2.3364	210.467	2.3364	37.3916	2.3364	25.7973	2.3364	300
	2.3401	155.328	2.3401	115.458	2.3401	172.498	2.3401	114.447	2.3401	1.27242	2.3401	191.641	2.3401	34.7471	2.3401	226.714	2.3401	173.987	2.3401	6.508	2.3401	103.351	2.3401	19.5505	2.3401	95.9901	2.3401	116.531	2.3401	195.808	2.3401	21.6727	2.3401	260.56	2.3401	527.91	2.3401	64.6404	2.3401	206.851	2.3401	199.448	2.3401	31.9869	2.3401	24.8065	2.3401	300
	2.3437	143.921	2.3437	112.942	2.3437	168.579	2.3437	110.417	2.3437	1.19782	2.3437	194.231	2.3437	39.6806	2.3437	231.343	2.3437	170.421	2.3437	7.9903	2.3437	109.552	2.3437	18.2402	2.3437	93.1135	2.3437	126.751	2.3437	199.851	2.3437	21.6706	2.3437	263.761	2.3437	537.999	2.3437	75.0391	2.3437	209.316	2.3437	176.443	2.3437	27.5548	2.3437	23.5823	2.3437	300
	2.3474	134.278	2.3474	107.61	2.3474	187.027	2.3474	111.476	2.3474	1.12619	2.3474	195.609	2.3474	42.669	2.3474	239.754	2.3474	162.851	2.3474	9.8815	2.3474	117.58	2.3474	17.9008	2.3474	89.6407	2.3474	139.511	2.3474	205.258	2.3474	20.5608	2.3474	268.539	2.3474	549.058	2.3474	84.5342	2.3474	204.87	2.3474	159.087	2.3474	26.1878	2.3474	22.2707	2.3474	120
	2.351	128.642	2.351	101.198	2.351	213.378	2.351	114.677	2.351	1.07424	2.351	199.445	2.351	43.15	2.351	246.064	2.351	152.836	2.351	11.8905	2.351	125.569	2.351	18.4896	2.351	86.0349	2.351	151.336	2.351	212.215	2.351	18.6613	2.351	271.161	2.351	555.329	2.351	90.5317	2.351	195.412	2.351	165.15	2.351	28.7025	2.351	20.9354	2.351	240
	2.3547	127.829	2.3547	96.1183	2.3547	223.626	2.3547	118.551	2.3547	1.05619	2.3547	209.203	2.3547	41.5074	2.3547	244.614	2.3547	143.025	2.3547	13.9071	2.3547	132.601	2.3547	19.557	2.3547	82.8831	2.3547	159.375	2.3547	216.717	2.3547	16.6112	2.3547	269.325	2.3547	553.499	2.3547	90.8755	2.3547	186.486	2.3547	196.069	2.3547	34.217	2.3547	19.5617	2.3547	80
	2.3584	131.27	2.3584	94.4031	2.3584	208.006	2.3584	123.263	2.3584	1.07888	2.3584	223.754	2.3584	38.9192	2.3584	233.463	2.3584	136.691	2.3584	16.2443	2.3584	138.798	2.3584	20.5773	2.3584	80.6998	2.3584	162.393	2.3584	213.515	2.3584	14.9407	2.3584	263.332	2.3584	546.23	2.3584	85.5995	2.3584	185.609	2.3584	233.118	2.3584	40.6193	2.3584	18.073	2.3584	180
	2.3621	137.648	2.3621	96.7427	2.3621	181.094	2.3621	128.789	2.3621	1.14076	2.3621	224.918	2.3621	36.8145	2.3621	214.59	2.3621	137.105	2.3621	19.4758	2.3621	144.023	2.3621	21.2784	2.3621	79.7796	2.3621	160.742	2.3621	200.994	2.3621	13.9831	2.3621	255.495	2.3621	540.933	2.3621	77.451	2.3621	197.738	2.3621	252.522	2.3621	45.6036	2.3621	16.5552	2.3621	100
	2.3657	145.53	2.3657	102.103	2.3657	169.851	2.3657	133.857	2.3657	1.23357	2.3657	205.692	2.3657	36.1871	2.3657	192.562	2.3657	146.053	2.3657	23.753	2.3657	146.687	2.3657	21.7025	2.3657	80.1572	2.3657	155.765	2.3657	182.837	2.3657	14.1365	2.3657	248.429	2.3657	544.218	2.3657	70.4294	2.3657	216.752	2.3657	245.812	2.3657	47.677	2.3657	15.3139	2.3657	340
	2.3694	153.605	2.3694	108.169	2.3694	180.115	2.3694	137.07	2.3694	1.34467	2.3694	185.993	2.3694	37.1062	2.3694	173.085	2.3694	162.472	2.3694	28.2197	2.3694	144.483	2.3694	21.9733	2.3694	81.6617	2.3694	149.34	2.3694	165.401	2.3694	16.0694	2.3694	243.623	2.3694	557.202	2.3694	67.4812	2.3694	227.798	2.3694	221.651	2.3694	46.6306	2.3694	14.4068	2.3694	100
	2.3731	160.463	2.3731	112.329	2.3731	196.501	2.3731	138.786	2.3731	1.45711	2.3731	178.665	2.3731	38.6569	2.3731	161.152	2.3731	183.132	2.3731	31.2181	2.3731	136.754	2.3731	22.0364	2.3731	83.9687	2.3731	143.756	2.3731	154.666	2.3731	20.4271	2.3731	241.318	2.3731	574.844	2.3731	69.0674	2.3731	221.575	2.3731	193.558	2.3731	43.4559	2.3731	13.3621	2.3731	160
	2.3767	164.965	2.3767	113.204	2.3767	212.319	2.3767	141.564	2.3767	1.55815	2.3767	175.334	2.3767	39.4939	2.3767	157.553	2.3767	205.757	2.3767	31.6168	2.3767	125.705	2.3767	21.6574	2.3767	86.7766	2.3767	140.873	2.3767	153.584	2.3767	27.3121	2.3767	241.104	2.3767	589.795	2.3767	73.2156	2.3767	201.708	2.3767	172.026	2.3767	39.784	2.3767	11.7993	2.3767	120
	2.3804	166.289	2.3804	111.213	2.3804	218.967	2.3804	147.828	2.3804	1.64121	2.3804	175.393	2.3804	38.5998	2.3804	159.12	2.3804	228.433	2.3804	29.622	2.3804	115.198	2.3804	20.633	2.3804	89.8906	2.3804	141.4	2.3804	161.578	2.3804	35.8072	2.3804	242.795	2.3804	595.887	2.3804	76.9682	2.3804	179.131	2.3804	164.624	2.3804	37.3099	2.3804	10.1552	2.3804	260
	2.3841	164.165	2.3841	108.389	2.3841	200.056	2.3841	156.769	2.3841	1.70814	2.3841	192.959	2.3841	35.8571	2.3841	162.036	2.3841	247.084	2.3841	26.6101	2.3841	108.35	2.3841	19.0174	2.3841	93.2749	2.3841	144.387	2.3841	174.243	2.3841	44.0981	2.3841	246.493	2.3841	590.237	2.3841	77.921	2.3841	166.548	2.3841	173.325	2.3841	37.2668	2.3841	9.1568	2.3841	100
	2.3877	158.893	2.3877	107.389	2.3877	167.286	2.3877	163.534	2.3877	1.76696	2.3877	228.893	2.3877	32.0697	2.3877	165.349	2.3877	255.618	2.3877	24.0433	2.3877	106.092	2.3877	17.1552	2.3877	96.9769	2.3877	147.832	2.3877	185.085	2.3877	50.2099	2.3877	252.289	2.3877	573.673	2.3877	75.249	2.3877	173.257	2.3877	192.737	2.3877	39.9662	2.3877	8.9151	2.3877	300
	2.3914	151.181	2.3914	110.195	2.3914	156.774	2.3914	162.367	2.3914	1.82578	2.3914	260.594	2.3914	28.4534	2.3914	170.544	2.3914	250.501	2.3914	22.4506	2.3914	107.438	2.3914	15.5034	2.3914	100.91	2.3914	150.092	2.3914	189.459	2.3914	52.8898	2.3914	260.204	2.3914	550.295	2.3914	69.8501	2.3914	197.409	2.3914	214.505	2.3914	44.5754	2.3914	9.033	2.3914	120
	2.3951	142.033	2.3951	117.076	2.3951	181.773	2.3951	151.436	2.3951	1.88686	2.3951	269.695	2.3951	25.9691	2.3951	178.073	2.3951	235.435	2.3951	21.2709	2.3951	110.749	2.3951	14.3804	2.3951	104.65	2.3951	150.966	2.3951	187.946	2.3951	52.1097	2.3951	270.43	2.3951	526.451	2.3951	63.6837	2.3951	224.015	2.3951	235.483	2.3951	49.3631	2.3951	9.2135	2.3951	80
	2.3987	132.713	2.3987	126.254	2.3987	222.892	2.3987	134.646	2.3987	1.94409	2.3987	254.263	2.3987	24.9105	2.3987	185.756	2.3987	220.351	2.3987	19.5281	2.3987	114.909	2.3987	13.8188	2.3987	107.45	2.3987	151.576	2.3987	185.744	2.3987	48.9642	2.3987	283.362	2.3987	508.567	2.3987	58.726	2.3987	236.838	2.3987	259.031	2.3987	52.4334	2.3987	9.4764	2.3987	200
	2.4024	124.639	2.4024	134.51	2.4024	256.656	2.4024	118.401	2.4024	1.98464	2.4024	220.535	2.4024	24.9036	2.4024	191.258	2.4024	214.394	2.4024	16.6946	2.4024	119.71	2.4024	13.6221	2.4024	108.59	2.4024	153.312	2.4024	188.082	2.4024	45.056	2.4024	299.054	2.4024	500.382	2.4024	56.1612	2.4024	232.528	2.4024	285.294	2.4024	52.5893	2.4024	9.9166	2.4024	220
	2.4061	119.141	2.4061	138.664	2.4061	273.95	2.4061	106.748	2.4061	1.99368	2.4061	188.737	2.4061	25.2081	2.4061	195.316	2.4061	219.364	2.4061	13.0991	2.4061	125.342	2.4061	13.5929	2.4061	107.855	2.4061	156.796	2.4061	195.872	2.4061	41.6361	2.4061	316.467	2.4061	502.02	2.4061	56.2632	2.4061	217.407	2.4061	304.654	2.4061	49.8376	2.4061	10.4672	2.4061	220
	2.4097	117.182	2.4097	137.23	2.4097	270.472	2.4097	99.9101	2.4097	1.96032	2.4097	177.417	2.4097	25.0929	2.4097	201.629	2.4097	229.82	2.4097	9.6792	2.4097	131.455	2.4097	13.7596	2.4097	105.809	2.4097	161.544	2.4097	205.662	2.4097	38.9607	2.4097	333.225	2.4097	512.185	2.4097	58.853	2.4097	195.043	2.4097	305.683	2.4097	45.3073	2.4097	11.0685	2.4097	220
	2.4134	119.192	2.4134	131.159	2.4134	243.44	2.4134	96.6691	2.4134	1.88319	2.4134	177.73	2.4134	24.1234	2.4134	213.638	2.4134	238.508	2.4134	7.3532	2.4134	136.734	2.4134	14.3997	2.4134	103.616	2.4134	166.398	2.4134	213.291	2.4134	36.3855	2.4134	346.315	2.4134	530.653	2.4134	63.716	2.4134	167.453	2.4134	287.439	2.4134	40.7252	2.4134	11.8352	2.4134	160
	2.4171	124.989	2.4171	123.105	2.4171	209.68	2.4171	96.5878	2.4171	1.77308	2.4171	171.693	2.4171	22.3004	2.4171	231.708	2.4171	240.815	2.4171	6.4821	2.4171	139.586	2.4171	15.8234	2.4171	102.486	2.4171	170.218	2.4171	217.208	2.4171	33.261	2.4171	353.385	2.4171	557.125	2.4171	70.5306	2.4171	143.437	2.4171	261.109	2.4171	37.7541	2.4171	12.8654	2.4171	180
	2.4207	133.703	2.4207	115.761	2.4207	192.09	2.4207	99.4343	2.4207	1.65075	2.4207	158.845	2.4207	20.043	2.4207	253.003	2.4207	235.117	2.4207	6.7525	2.4207	139.234	2.4207	18.0754	2.4207	103.083	2.4207	172.381	2.4207	218.454	2.4207	29.9005	2.4207	353.783	2.4207	588.008	2.4207	78.5341	2.4207	134.161	2.4207	240.426	2.4207	37.4345	2.4207	14.0791	2.4207	260
	2.4244	143.724	2.4244	110.51	2.4244	189.1	2.4244	103.597	2.4244	1.53985	2.4244	146.474	2.4244	18.0399	2.4244	273.234	2.4244	221.766	2.4244	7.4988	2.4244	135.87	2.4244	20.7564	2.4244	105.263	2.4244	172.843	2.4244	218.189	2.4244	27.6864	2.4244	348.519	2.4244	616.521	2.4244	86.4472	2.4244	141.625	2.4244	231.53	2.4244	39.8817	2.4244	15.2806	2.4244	140
	2.4281	152.64	2.4281	107.271	2.4281	182.158	2.4281	106.35	2.4281	1.46082	2.4281	139.515	2.4281	17.0504	2.4281	287.899	2.4281	204.113	2.4281	8.1657	2.4281	130.114	2.4281	23.0457	2.4281	108.168	2.4281	171.978	2.4281	215.939	2.4281	28.1558	2.4281	339.409	2.4281	636.114	2.4281	92.6787	2.4281	156.136	2.4281	232.369	2.4281	44.2149	2.4281	16.2383	2.4281	80
	2.4318	158.235	2.4318	104.981	2.4318	169.845	2.4318	106.258	2.4318	1.42094	2.4318	141.124	2.4318	17.5766	2.4318	293.923	2.4318	188.427	2.4318	8.6119	2.4318	122.852	2.4318	24.2011	2.4318	110.787	2.4318	170.473	2.4318	210.245	2.4318	31.7125	2.4318	327.703	2.4318	644.085	2.4318	96.2106	2.4318	166.342	2.4318	238.482	2.4318	49.0177	2.4318	16.7738	2.4318	200
	2.4354	159.084	2.4354	102.632	2.4354	168.494	2.4354	104.397	2.4354	1.41749	2.4354	153.256	2.4354	19.7748	2.4354	289.6	2.4354	181.405	2.4354	8.9579	2.4354	116.057	2.4354	23.9555	2.4354	112.428	2.4354	169.286	2.4354	200.618	2.4354	37.325	2.4354	313.952	2.4354	639.403	2.4354	96.7602	2.4354	169.277	2.4354	245.364	2.4354	52.8789	2.4354	16.8874	2.4354	240
	2.4391	155.231	2.4391	99.7632	2.4391	181.046	2.4391	103.407	2.4391	1.44213	2.4391	178.404	2.4391	23.4248	2.4391	275.483	2.4391	185.712	2.4391	9.2533	2.4391	112.709	2.4391	22.6845	2.4391	113.058	2.4391	169.517	2.4391	189.039	2.4391	43.1652	2.4391	298.873	2.4391	621.578	2.4391	94.8391	2.4391	169.278	2.4391	249.226	2.4391	54.9154	2.4391	16.8275	2.4391	100
	2.4428	148.281	2.4428	96.5171	2.4428	192.071	2.4428	105.466	2.4428	1.48574	2.4428	213.338	2.4428	27.9685	2.4428	255.435	2.4428	198.057	2.4428	9.3201	2.4428	115.042	2.4428	21.1421	2.4428	113.365	2.4428	171.914	2.4428	179.919	2.4428	47.6058	2.4428	284.34	2.4428	592.258	2.4428	91.634	2.4428	169.525	2.4428	250.365	2.4428	54.9756	2.4428	16.944	2.4428	280
	2.4464	140.81	2.4464	93.5194	2.4464	192.792	2.4464	111.062	2.4464	1.5406	2.4464	239.161	2.4464	32.5914	2.4464	236.271	2.4464	211.732	2.4464	8.9034	2.4464	122.653	2.4464	20.0173	2.4464	114.464	2.4464	176.193	2.4464	178.21	2.4464	49.7661	2.4464	273.306	2.4464	556.522	2.4464	88.7549	2.4464	168.523	2.4464	251.122	2.4464	53.4426	2.4464	17.3384	2.4464	180
	2.4501	135.435	2.4501	91.7661	2.4501	188.485	2.4501	119.248	2.4501	1.59985	2.4501	238.067	2.4501	36.3876	2.4501	224.814	2.4501	221.069	2.4501	7.9134	2.4501	132.486	2.4501	19.6572	2.4501	117.362	2.4501	180.7	2.4501	186.521	2.4501	49.4317	2.4501	268.423	2.4501	521.58	2.4501	87.6745	2.4501	162.95	2.4501	250.673	2.4501	50.8589	2.4501	17.7755	2.4501	300
	2.4537	134.01	2.4537	92.3363	2.4537	184.799	2.4537	128.674	2.4537	1.65617	2.4537	221.517	2.4537	38.6412	2.4537	223.743	2.4537	223.439	2.4537	6.5151	2.4537	140.74	2.4537	20.0469	2.4537	122.398	2.4537	182.915	2.4537	203.332	2.4537	46.759	2.4537	270.33	2.4537	494.551	2.4537	88.8422	2.4537	152.607	2.4537	245.73	2.4537	47.6772	2.4537	18.12	2.4537	300
	2.4574	137.232	2.4574	95.7411	2.4574	184.172	2.4574	138.204	2.4574	1.70142	2.4574	213.898	2.4574	39.1275	2.4574	229.876	2.4574	218.091	2.4574	5.0599	2.4574	144.921	2.4574	20.9311	2.4574	128.969	2.4574	180.727	2.4574	223.52	2.4574	42.1332	2.4574	276.989	2.4574	480.972	2.4574	91.1065	2.4574	142.946	2.4574	235.525	2.4574	44.2701	2.4574	18.4977	2.4574	80
	2.4611	144.631	2.4611	101.205	2.4611	185.931	2.4611	146.686	2.4611	1.72786	2.4611	214.79	2.4611	38.2433	2.4611	236.93	2.4611	205.864	2.4611	3.9743	2.4611	144.416	2.4611	21.9437	2.4611	135.702	2.4611	173.711	2.4611	240.241	2.4611	36.1437	2.4611	284.633	2.4611	483.229	2.4611	92.266	2.4611	139.757	2.4611	223.944	2.4611	41.0828	2.4611	18.8952	2.4611	140
	2.4648	154.746	2.4648	106.581	2.4648	192.183	2.4648	152.691	2.4648	1.73015	2.4648	209.191	2.4648	36.8462	2.4648	240.569	2.4648	190.999	2.4648	3.6452	2.4648	139.821	2.4648	22.6944	2.4648	141.008	2.4648	163.471	2.4648	247.099	2.4648	29.4928	2.4648	289.684	2.4648	498.743	2.4648	90.585	2.4648	142.907	2.4648	216.409	2.4648	38.7023	2.4648	19.0982	2.4648	80
	2.4684	165.431	2.4684	109.306	2.4684	209.209	2.4684	155	2.4684	1.70727	2.4684	206.03	2.4684	35.8602	2.4684	241.504	2.4684	179.994	2.4684	4.2866	2.4684	132.351	2.4684	22.8537	2.4684	143.722	2.4684	152.706	2.4684	240.822	2.4684	22.8668	2.4684	290.329	2.4684	519.998	2.4684	85.9676	2.4684	150.167	2.4684	216.919	2.4684	37.7297	2.4684	19.1502	2.4684	320
	2.4721	174.349	2.4721	107.923	2.4721	229.89	2.4721	153.343	2.4721	1.66411	2.4721	227.41	2.4721	35.8422	2.4721	244.174	2.4721	175.797	2.4721	5.8497	2.4721	123.866	2.4721	22.2866	2.4721	143.504	2.4721	143.675	2.4721	224.022	2.4721	16.8948	2.4721	286.8	2.4721	537.961	2.4721	79.7385	2.4721	164.261	2.4721	227.47	2.4721	38.5316	2.4721	19.4261	2.4721	180
	2.4758	179.662	2.4758	103.058	2.4758	242.488	2.4758	148.702	2.4758	1.6119	2.4758	266.969	2.4758	36.7153	2.4758	251.974	2.4758	174.462	2.4758	8.1005	2.4758	116.778	2.4758	21.1615	2.4758	140.866	2.4758	137.134	2.4758	205.234	2.4758	12.1417	2.4758	280.465	2.4758	546.985	2.4758	73.4547	2.4758	188.64	2.4758	244.726	2.4758	41.0315	2.4758	20.1109	2.4758	260
	2.4794	180.626	2.4794	97.0441	2.4794	250.279	2.4794	143.147	2.4794	1.56656	2.4794	295.447	2.4794	37.8033	2.4794	262.939	2.4794	169.796	2.4794	10.8406	2.4794	113.435	2.4794	19.8825	2.4794	136.876	2.4794	132.461	2.4794	194.222	2.4794	9.0279	2.4794	272.679	2.4794	547.232	2.4794	68.0491	2.4794	217.607	2.4794	257.773	2.4794	44.6581	2.4794	20.8829	2.4794	60
	2.4831	177.743	2.4831	92.5029	2.4831	258.172	2.4831	139.311	2.4831	1.54524	2.4831	297.614	2.4831	38.1678	2.4831	269.86	2.4831	160.833	2.4831	13.9501	2.4831	115.282	2.4831	18.8585	2.4831	132.833	2.4831	128.787	2.4831	195.058	2.4831	7.7923	2.4831	264.453	2.4831	542.823	2.4831	64.0142	2.4831	239.186	2.4831	255.619	2.4831	48.4139	2.4831	21.3483	2.4831	120
	2.4868	172.337	2.4868	90.476	2.4868	265.789	2.4868	138.752	2.4868	1.55797	2.4868	280.367	2.4868	37.2145	2.4868	266.393	2.4868	152.063	2.4868	17.2709	2.4868	121.962	2.4868	18.2281	2.4868	129.713	2.4868	125.849	2.4868	202.362	2.4868	8.443	2.4868	256.307	2.4868	537.663	2.4868	61.7123	2.4868	251.587	2.4868	238.95	2.4868	51.3797	2.4868	21.4897	2.4868	240
	2.4904	165.789	2.4904	90.1142	2.4904	271.742	2.4904	140.699	2.4904	1.60384	2.4904	256.092	2.4904	35.091	2.4904	252.698	2.4904	146.853	2.4904	20.2068	2.4904	131.143	2.4904	17.9412	2.4904	128.047	2.4904	124.258	2.4904	206.231	2.4904	11.0312	2.4904	248.83	2.4904	533.219	2.4904	61.7678	2.4904	265.221	2.4904	220.305	2.4904	52.988	2.4904	21.6194	2.4904	420
	2.4941	159.106	2.4941	89.6141	2.4941	266.878	2.4941	142.223	2.4941	1.67016	2.4941	237.877	2.4941	32.7079	2.4941	235.928	2.4941	143.616	2.4941	21.8022	2.4941	139.273	2.4941	17.9733	2.4941	127.889	2.4941	124.748	2.4941	201.633	2.4941	15.6434	2.4941	242.905	2.4941	529.828	2.4941	64.7537	2.4941	284.868	2.4941	214.153	2.4941	53.1229	2.4941	22.1733	2.4941	80
	2.4978	153.009	2.4978	87.7158	2.4978	241.625	2.4978	140.44	2.4978	1.73732	2.4978	238.846	2.4978	31.2869	2.4978	224.699	2.4978	139.34	2.4978	21.3998	2.4978	143.3	2.4978	18.3737	2.4978	128.928	2.4978	127.298	2.4978	194.236	2.4978	22.0558	2.4978	239.726	2.4978	528.617	2.4978	70.5126	2.4978	296.332	2.4978	227.771	2.4978	51.9168	2.4978	23.4135	2.4978	240
	2.5014	148.271	2.5014	84.5482	2.5014	208.237	2.5014	134.772	2.5014	1.78669	2.5014	260.024	2.5014	31.6841	2.5014	222.779	2.5014	134.12	2.5014	19.2814	2.5014	142.082	2.5014	19.0833	2.5014	130.67	2.5014	130.924	2.5014	196.432	2.5014	29.323	2.5014	240.655	2.5014	531.106	2.5014	77.7194	2.5014	280.949	2.5014	257.32	2.5014	49.5081	2.5014	25.1035	2.5014	220
	2.5051	145.745	2.5051	81.2383	2.5051	198.96	2.5051	126.987	2.5051	1.80656	2.5051	283.361	2.5051	33.8796	2.5051	227.5	2.5051	131.283	2.5051	16.6049	2.5051	136.556	2.5051	19.8252	2.5051	132.608	2.5051	134.274	2.5051	216.552	2.5051	35.7714	2.5051	246.806	2.5051	537.539	2.5051	84.3493	2.5051	241.781	2.5051	288.637	2.5051	46.0775	2.5051	26.6087	2.5051	120
	2.5088	145.881	2.5088	78.8215	2.5088	230.401	2.5088	119.402	2.5088	1.79266	2.5088	289.916	2.5088	36.9494	2.5088	233.29	2.5088	135.018	2.5088	14.6684	2.5088	129.089	2.5088	20.2845	2.5088	134.362	2.5088	136.564	2.5088	250.935	2.5088	39.5668	2.5088	258.389	2.5088	546.735	2.5088	88.9592	2.5088	204.646	2.5088	307.81	2.5088	42.1238	2.5088	27.4124	2.5088	140
	2.5124	148.12	2.5124	77.5389	2.5124	277.613	2.5124	113.784	2.5124	1.74514	2.5124	278.98	2.5124	39.5686	2.5124	236.456	2.5124	147.637	2.5124	14.1548	2.5124	122.623	2.5124	20.3915	2.5124	135.77	2.5124	138.142	2.5124	285.606	2.5124	39.5274	2.5124	274.166	2.5124	557.782	2.5124	91.6498	2.5124	188.331	2.5124	313.339	2.5124	38.5977	2.5124	27.4529	2.5124	180
	2.5161	150.887	2.5161	77.0918	2.5161	301.543	2.5161	111.734	2.5161	1.66701	2.5161	270.201	2.5161	40.7814	2.5161	237.472	2.5161	167.155	2.5161	14.8599	2.5161	119.748	2.5161	20.3985	2.5161	136.913	2.5161	140.265	2.5161	305.548	2.5161	35.6738	2.5161	291.449	2.5161	571.571	2.5161	93.6764	2.5161	184.191	2.5161	313.343	2.5161	36.5902	2.5161	27.0566	2.5161	200
	2.5198	152.43	2.5198	77.388	2.5198	294.872	2.5198	114.835	2.5198	1.56675	2.5198	285.035	2.5198	40.5603	2.5198	239.723	2.5198	187.974	2.5198	15.9169	2.5198	121.911	2.5198	20.6934	2.5198	138.015	2.5198	144.171	2.5198	303.871	2.5198	29.2378	2.5198	306.897	2.5198	590.181	2.5198	96.0839	2.5198	175.383	2.5198	314.607	2.5198	36.6857	2.5198	26.6149	2.5198	160
	2.5234	152.035	2.5234	78.8478	2.5234	270.114	2.5234	123.482	2.5234	1.46212	2.5234	315.178	2.5234	39.768	2.5234	246.165	2.5234	205.445	2.5234	16.3064	2.5234	129.253	2.5234	21.5235	2.5234	139.218	2.5234	150.051	2.5234	284.732	2.5234	22.1564	2.5234	317.802	2.5234	613.869	2.5234	98.712	2.5234	163.892	2.5234	319.399	2.5234	38.4535	2.5234	26.2435	2.5234	220
	2.5271	150.678	2.5271	81.8936	2.5271	238.423	2.5271	135.708	2.5271	1.37908	2.5271	329.405	2.5271	39.5264	2.5271	256.5	2.5271	218.897	2.5271	15.4211	2.5271	140.795	2.5271	22.839	2.5271	140.349	2.5271	156.702	2.5271	259.45	2.5271	16.2724	2.5271	323.112	2.5271	638.192	2.5271	100.314	2.5271	163.393	2.5271	326.794	2.5271	40.5248	2.5271	25.8428	2.5271	260
	2.5308	150.541	2.5308	86.1703	2.5308	215.894	2.5308	147.47	2.5308	1.34415	2.5308	317.601	2.5308	40.437	2.5308	266.994	2.5308	229.15	2.5308	13.384	2.5308	154.279	2.5308	24.3522	2.5308	140.853	2.5308	162.111	2.5308	239.65	2.5308	12.6408	2.5308	323.545	2.5308	654.67	2.5308	99.3792	2.5308	176.38	2.5308	328.804	2.5308	41.2953	2.5308	25.3706	2.5308	100
	2.5345	153.598	2.5345	90.263	2.5345	209.949	2.5345	153.993	2.5345	1.3734	2.5345	303.272	2.5345	42.1589	2.5345	273.077	2.5345	234.927	2.5345	10.9449	2.5345	165.816	2.5345	25.7094	2.5345	139.986	2.5345	164.446	2.5345	232.064	2.5345	11.372	2.5345	320.923	2.5345	655.321	2.5345	95.0675	2.5345	191.76	2.5345	310.913	2.5345	39.8307	2.5345	24.8372	2.5345	320
	2.5381	160.179	2.5381	92.6379	2.5381	209.75	2.5381	152.197	2.5381	1.4625	2.5381	313.375	2.5381	43.7045	2.5381	273.683	2.5381	234.5	2.5381	8.8691	2.5381	171.678	2.5381	26.7283	2.5381	137.229	2.5381	163.197	2.5381	235.952	2.5381	11.8363	2.5381	317.383	2.5381	638.548	2.5381	87.7669	2.5381	199.622	2.5381	269.255	2.5381	36.4082	2.5381	24.1108	2.5381	220
	2.5418	168.574	2.5418	92.6331	2.5418	206.703	2.5418	141.875	2.5418	1.58752	2.5418	342.604	2.5418	44.0998	2.5418	272.356	2.5418	228.848	2.5418	7.5365	2.5418	169.983	2.5418	27.3776	2.5418	132.577	2.5418	159.261	2.5418	246.15	2.5418	13.3078	2.5418	314.847	2.5418	609.506	2.5418	79.0977	2.5418	197.589	2.5418	223.067	2.5418	32.2489	2.5418	23.0621	2.5418	180
	2.5455	175.821	2.5455	90.9731	2.5455	209.368	2.5455	126.157	2.5455	1.71264	2.5455	350.531	2.5455	42.9756	2.5455	274.105	2.5455	221.922	2.5455	6.8847	2.5455	161.674	2.5455	27.6591	2.5455	126.59	2.5455	154.493	2.5455	257.31	2.5455	15.2269	2.5455	314.56	2.5455	576.189	2.5455	71.1765	2.5455	187.954	2.5455	199.031	2.5455	28.8086	2.5455	21.9903	2.5455	80
	2.5491	179.185	2.5491	89.3534	2.5491	228.885	2.5491	110.284	2.5491	1.80272	2.5491	317.893	2.5491	40.7042	2.5491	280.055	2.5491	217.452	2.5491	6.6297	2.5491	149.631	2.5491	27.5013	2.5491	120.127	2.5491	150.784	2.5491	266.145	2.5491	17.1465	2.5491	316.488	2.5491	544.86	2.5491	65.4708	2.5491	176.46	2.5491	206.075	2.5491	27.0941	2.5491	21.4903	2.5491	260
	2.5528	177.383	2.5528	89.518	2.5528	249.449	2.5528	99.0489	2.5528	1.83488	2.5528	275.422	2.5528	38.0712	2.5528	285.331	2.5528	216.076	2.5528	6.4934	2.5528	136.925	2.5528	26.8175	2.5528	113.999	2.5528	149.104	2.5528	270.477	2.5528	18.6788	2.5528	319.254	2.5528	519.382	2.5528	62.1157	2.5528	170.324	2.5528	231.601	2.5528	27.3613	2.5528	21.6538	2.5528	120
	2.5564	170.979	2.5564	92.4735	2.5564	242.726	2.5564	94.5709	2.5564	1.80421	2.5564	256.685	2.5564	35.8063	2.5564	283.122	2.5564	215.977	2.5564	6.2918	2.5564	125.748	2.5564	25.7	2.5564	108.753	2.5564	149.093	2.5564	268.258	2.5564	19.6281	2.5564	321.218	2.5564	503.484	2.5564	60.1761	2.5564	170.826	2.5564	257.457	2.5564	29.1838	2.5564	21.9562	2.5564	160
	2.5601	161.938	2.5601	98.0889	2.5601	219.441	2.5601	95.9357	2.5601	1.72268	2.5601	266.897	2.5601	34.3071	2.5601	271.244	2.5601	216.712	2.5601	5.943	2.5601	117.538	2.5601	24.4919	2.5601	104.706	2.5601	149.475	2.5601	259.236	2.5601	20.0958	2.5601	322.029	2.5601	500.958	2.5601	58.5006	2.5601	172.364	2.5601	275.044	2.5601	31.7173	2.5601	21.9347	2.5601	340
	2.5638	152.712	2.5638	105.031	2.5638	218.578	2.5638	100.758	2.5638	1.6141	2.5638	294.223	2.5638	33.646	2.5638	254.376	2.5638	221.413	2.5638	5.4908	2.5638	113.301	2.5638	23.5792	2.5638	102.112	2.5638	148.97	2.5638	246.752	2.5638	20.3182	2.5638	323.13	2.5638	512.456	2.5638	56.4629	2.5638	171.485	2.5638	287.75	2.5638	34.0306	2.5638	21.3993	2.5638	200
	2.5675	145.3	2.5675	111.097	2.5675	246.184	2.5675	107.292	2.5675	1.50866	2.5675	318.953	2.5675	33.715	2.5675	239.886	2.5675	233.22	2.5675	5.1483	2.5675	113.117	2.5675	23.1086	2.5675	101.279	2.5675	147.014	2.5675	236.007	2.5675	20.4071	2.5675	326.575	2.5675	533.397	2.5675	54.2005	2.5675	169.207	2.5675	302.94	2.5675	35.4279	2.5675	20.3869	2.5675	200
	2.5711	140.6	2.5711	114.063	2.5711	264.799	2.5711	115.37	2.5711	1.43829	2.5711	322.116	2.5711	34.3273	2.5711	232.422	2.5711	249.267	2.5711	5.2701	2.5711	115.539	2.5711	22.9365	2.5711	102.523	2.5711	143.891	2.5711	230.086	2.5711	20.3588	2.5711	333.19	2.5711	556.71	2.5711	52.3663	2.5711	165.418	2.5711	321.282	2.5711	35.6828	2.5711	19.2784	2.5711	140
	2.5748	138.282	2.5748	112.766	2.5748	248.692	2.5748	125.562	2.5748	1.43134	2.5748	300.178	2.5748	35.2387	2.5748	233.015	2.5748	260.407	2.5748	6.1823	2.5748	118.409	2.5748	22.822	2.5748	106.03	2.5748	140.406	2.5748	228.444	2.5748	20.3381	2.5748	341.755	2.5748	578.139	2.5748	51.6357	2.5748	159.816	2.5748	333.099	2.5748	35.0924	2.5748	18.595	2.5748	180
	2.5785	137.3	2.5785	107.75	2.5785	215.987	2.5785	137.514	2.5785	1.50467	2.5785	270.32	2.5785	36.1795	2.5785	241.761	2.5785	259.082	2.5785	7.9407	2.5785	120.738	2.5785	22.6254	2.5785	111.768	2.5785	137.421	2.5785	229.242	2.5785	20.8573	2.5785	349.796	2.5785	598.709	2.5785	52.3159	2.5785	155.984	2.5785	329.115	2.5785	34.3056	2.5785	18.5653	2.5785	80
	2.5821	136.798	2.5821	100.958	2.5821	192.661	2.5821	149.09	2.5821	1.65557	2.5821	248.481	2.5821	36.9569	2.5821	258.741	2.5821	247.173	2.5821	10.2142	2.5821	123.475	2.5821	22.3687	2.5821	119.567	2.5821	135.399	2.5821	232.149	2.5821	22.5735	2.5821	355.185	2.5821	621.521	2.5821	54.3145	2.5821	157.804	2.5821	312.747	2.5821	33.9767	2.5821	19.0508	2.5821	240
	2.5858	136.923	2.5858	94.674	2.5858	190.042	2.5858	157.1	2.5858	1.858	2.5858	234.887	2.5858	37.5554	2.5858	281.636	2.5858	233.856	2.5858	12.4391	2.5858	128.086	2.5858	22.2042	2.5858	129.265	2.5858	134.064	2.5858	238.478	2.5858	25.8425	2.5858	357.158	2.5858	645.464	2.5858	57.3354	2.5858	164.857	2.5858	294.909	2.5858	34.4145	2.5858	19.83	2.5858	200
	2.5895	138.93	2.5895	90.5364	2.5895	215.183	2.5895	158.925	2.5895	2.06279	2.5895	230.742	2.5895	38.082	2.5895	303.669	2.5895	225.736	2.5895	14.1549	2.5895	134.438	2.5895	22.3337	2.5895	140.477	2.5895	132.457	2.5895	249.111	2.5895	30.2631	2.5895	356.137	2.5895	661.988	2.5895	60.8639	2.5895	175.276	2.5895	282.942	2.5895	35.4226	2.5895	20.6972	2.5895	160
	2.5931	144.422	2.5931	88.6855	2.5931	262.981	2.5931	154.287	2.5931	2.22021	2.5931	243.625	2.5931	38.5645	2.5931	317.173	2.5931	221.128	2.5931	15.4321	2.5931	140.787	2.5931	22.8599	2.5931	152.776	2.5931	129.522	2.5931	263.15	2.5931	34.8106	2.5931	352.87	2.5931	661.534	2.5931	64.1656	2.5931	188.519	2.5931	281.098	2.5931	36.5094	2.5931	21.4158	2.5931	180
	2.5968	154.164	2.5968	88.1482	2.5968	305.194	2.5968	145.239	2.5968	2.29287	2.5968	265.431	2.5968	38.7052	2.5968	317.531	2.5968	216.266	2.5968	16.7685	2.5968	145.675	2.5968	23.6919	2.5968	165.188	2.5968	125.031	2.5968	277.479	2.5968	38.2374	2.5968	347.595	2.5968	641.998	2.5968	66.2619	2.5968	201.964	2.5968	295.379	2.5968	37.2875	2.5968	21.8995	2.5968	340
	2.6005	167.233	2.6005	87.7443	2.6005	312.516	2.6005	135.572	2.6005	2.26835	2.6005	276.396	2.6005	37.9055	2.6005	305.868	2.6005	212.382	2.6005	18.6149	2.6005	149.868	2.6005	24.5886	2.6005	176.101	2.6005	120.03	2.6005	287.999	2.6005	39.7516	2.6005	339.976	2.6005	611.721	2.6005	66.35	2.6005	212.331	2.6005	328.349	2.6005	37.7716	2.6005	22.3844	2.6005	200
	2.6041	181.115	2.6041	87.1749	2.6041	291.658	2.6041	129.589	2.6041	2.16146	2.6041	277.404	2.6041	35.6451	2.6041	288.647	2.6041	214.009	2.6041	20.868	2.6041	155.696	2.6041	25.2821	2.6041	183.585	2.6041	116.411	2.6041	292.649	2.6041	39.396	2.6041	329.567	2.6041	583.123	2.6041	64.3317	2.6041	219.967	2.6041	373.027	2.6041	38.3171	2.6041	23.0391	2.6041	180
	2.6078	192.737	2.6078	87.4989	2.6078	273.581	2.6078	129.92	2.6078	2.00488	2.6078	290.915	2.6078	32.0193	2.6078	274.111	2.6078	222.005	2.6078	22.8235	2.6078	163.991	2.6078	25.5686	2.6078	186.061	2.6078	115.922	2.6078	293.828	2.6078	37.7939	2.6078	316.417	2.6078	564.357	2.6078	60.977	2.6078	223.308	2.6078	417.143	2.6078	39.2621	2.6078	23.6379	2.6078	160
	2.6115	199.795	2.6115	90.4866	2.6115	271.68	2.6115	135.242	2.6115	1.83438	2.6115	328.249	2.6115	28.0701	2.6115	266.906	2.6115	231.28	2.6115	23.6568	2.6115	172.207	2.6115	25.408	2.6115	182.992	2.6115	119.349	2.6115	296.82	2.6115	35.5632	2.6115	301.513	2.6115	556.901	2.6115	57.5777	2.6115	215.031	2.6115	453.844	2.6115	40.6228	2.6115	23.9375	2.6115	180
	2.6151	201.632	2.6151	97.2048	2.6151	276.971	2.6151	140.498	2.6151	1.67684	2.6151	370.368	2.6151	25.6574	2.6151	264.845	2.6151	235.668	2.6151	22.9974	2.6151	176.593	2.6151	25.0672	2.6151	175.213	2.6151	126.317	2.6151	305.049	2.6151	32.9631	2.6151	286.842	2.6151	558.382	2.6151	55.3949	2.6151	193.877	2.6151	482.646	2.6151	42.1161	2.6151	23.9111	2.6151	360
	2.6188	199.22	2.6188	106.894	2.6188	274.734	2.6188	140.511	2.6188	1.54669	2.6188	396.145	2.6188	26.8625	2.6188	261.395	2.6188	232.907	2.6188	21.1448	2.6188	176.284	2.6188	25.1431	2.6188	164.709	2.6188	135.569	2.6188	317.432	2.6188	29.9767	2.6188	274.881	2.6188	565.483	2.6188	55.3369	2.6188	172.197	2.6188	498.823	2.6188	43.4524	2.6188	23.611	2.6188	200
	2.6225	194.402	2.6225	117.033	2.6225	259.372	2.6225	133.862	2.6225	1.44983	2.6225	402.296	2.6225	33.1156	2.6225	251.853	2.6225	223.708	2.6225	18.8641	2.6225	174.438	2.6225	26.2927	2.6225	153.949	2.6225	145.343	2.6225	330.734	2.6225	26.5975	2.6225	267.7	2.6225	574.939	2.6225	57.9857	2.6225	162.51	2.6225	493.418	2.6225	44.6367	2.6225	23.1823	2.6225	120
	2.6261	188.937	2.6261	124.604	2.6261	240.548	2.6261	123.243	2.6261	1.38955	2.6261	386.962	2.6261	44.3616	2.6261	237.067	2.6261	208.419	2.6261	17.0089	2.6261	174.957	2.6261	28.7743	2.6261	145.118	2.6261	153.699	2.6261	343.66	2.6261	23.0286	2.6261	266.297	2.6261	583.861	2.6261	63.6758	2.6261	163.387	2.6261	468.689	2.6261	46.0435	2.6261	22.7989	2.6261	100
	2.6298	183.849	2.6298	127.698	2.6298	235.679	2.6298	112.632	2.6298	1.3691	2.6298	359.918	2.6298	58.6694	2.6298	221.927	2.6298	188.347	2.6298	16.2124	2.6298	178.359	2.6298	32.1512	2.6298	139.547	2.6298	158.869	2.6298	357.532	2.6298	19.6832	2.6298	270.649	2.6298	590.5	2.6298	72.3026	2.6298	165.063	2.6298	444.404	2.6298	48.1633	2.6298	22.406	2.6298	60
	2.6335	179.37	2.6335	126.45	2.6335	257.393	2.6335	104.712	2.6335	1.38955	2.6335	343.606	2.6335	72.6532	2.6335	211.561	2.6335	169.967	2.6335	16.7156	2.6335	181.017	2.6335	35.4537	2.6335	137.495	2.6335	159.726	2.6335	372.796	2.6335	17.0306	2.6335	280.223	2.6335	595.759	2.6335	82.9736	2.6335	163.77	2.6335	441.822	2.6335	51.1242	2.6335	21.8705	2.6335	160
	2.6371	175.359	2.6371	122.794	2.6371	285.829	2.6371	100.398	2.6371	1.44514	2.6371	338.904	2.6371	82.7378	2.6371	208.837	2.6371	163.562	2.6371	18.3165	2.6371	178.311	2.6371	37.7255	2.6371	138.268	2.6371	156.255	2.6371	385.932	2.6371	15.4056	2.6371	294.285	2.6371	604.007	2.6371	93.9848	2.6371	165.444	2.6371	458.227	2.6371	54.3512	2.6371	21.2348	2.6371	140
	2.6408	171.836	2.6408	119.295	2.6408	276.622	2.6408	99.4991	2.6408	1.52019	2.6408	329.143	2.6408	86.6562	2.6408	213.723	2.6408	175.52	2.6408	20.4251	2.6408	168.607	2.6408	38.507	2.6408	140.587	2.6408	149.766	2.6408	390.874	2.6408	14.9288	2.6408	311.697	2.6408	619.883	2.6408	103.358	2.6408	176.859	2.6408	461.833	2.6408	56.7357	2.6408	20.6358	2.6408	240
	2.6445	169.343	2.6445	117.86	2.6445	236.704	2.6445	101.116	2.6445	1.58923	2.6445	312.073	2.6445	84.3418	2.6445	223.467	2.6445	202.233	2.6445	22.1628	2.6445	154.953	2.6445	37.9074	2.6445	142.991	2.6445	142.748	2.6445	383.583	2.6445	15.6013	2.6445	330.109	2.6445	640.852	2.6445	109.482	2.6445	195.217	2.6445	425.189	2.6445	57.2467	2.6445	20.1496	2.6445	180
	2.6481	168.642	2.6481	118.79	2.6481	232.58	2.6481	103.782	2.6481	1.62808	2.6481	303.806	2.6481	77.8662	2.6481	234.011	2.6481	232.671	2.6481	22.6861	2.6481	142.552	2.6481	36.3674	2.6481	144.393	2.6481	137.696	2.6481	365.006	2.6481	17.4713	2.6481	346.641	2.6481	655.24	2.6481	112.045	2.6481	208.923	2.6481	359.648	2.6481	55.6311	2.6481	19.81	2.6481	280
	2.6518	170.365	2.6518	121.044	2.6518	293.551	2.6518	106.068	2.6518	1.62215	2.6518	317.634	2.6518	70.1345	2.6518	241.542	2.6518	255.774	2.6518	21.4246	2.6518	135.121	2.6518	34.3378	2.6518	144.29	2.6518	136.178	2.6518	339.32	2.6518	20.6872	2.6518	358.008	2.6518	650.583	2.6518	111.717	2.6518	209.157	2.6518	300.792	2.6518	52.3836	2.6518	19.782	2.6518	160
	2.6555	174.624	2.6555	123.125	2.6555	375.861	2.6555	107.41	2.6555	1.57302	2.6555	342.646	2.6555	63.5475	2.6555	243.742	2.6555	267.873	2.6555	18.3714	2.6555	132.281	2.6555	32.1536	2.6555	142.79	2.6555	138.233	2.6555	311.019	2.6555	25.1911	2.6555	361.392	2.6555	626.727	2.6555	109.652	2.6555	199.411	2.6555	268.914	2.6555	48.352	2.6555	20.2805	2.6555	440
	2.6591	180.931	2.6591	123.996	2.6591	423.184	2.6591	108.405	2.6591	1.49769	2.6591	338.706	2.6591	59.1648	2.6591	240.351	2.6591	274.326	2.6591	14.2107	2.6591	130.338	2.6591	30.0774	2.6591	140.425	2.6591	142.565	2.6591	284.147	2.6591	30.2983	2.6591	355.449	2.6591	598.907	2.6591	107.006	2.6591	189.583	2.6591	256.679	2.6591	44.3898	2.6591	21.1904	2.6591	180
	2.6628	188.411	2.6628	123.363	2.6628	427.8	2.6628	110.141	2.6628	1.42134	2.6628	287.736	2.6628	56.6916	2.6628	233.207	2.6628	283.277	2.6628	10.1124	2.6628	126.232	2.6628	28.4339	2.6628	137.873	2.6628	147.365	2.6628	263.512	2.6628	34.7386	2.6628	341.034	2.6628	586.759	2.6628	104.737	2.6628	183.071	2.6628	248.545	2.6628	41.2836	2.6628	22.0025	2.6628	160
	2.6665	196.087	2.6665	121.371	2.6665	418.8	2.6665	113.273	2.6665	1.368	2.6665	232.588	2.6665	55.0786	2.6665	225.959	2.6665	297.331	2.6665	7.2561	2.6665	121.144	2.6665	27.6083	2.6665	135.727	2.6665	151.159	2.6665	254.368	2.6665	37.4596	2.6665	321.188	2.6665	600.308	2.6665	103.636	2.6665	176.188	2.6665	239.846	2.6665	39.7421	2.6665	22.2436	2.6665	60
	2.6702	203.046	2.6702	118.221	2.6702	405.678	2.6702	117.827	2.6702	1.35394	2.6702	212.255	2.6702	53.2828	2.6702	223.186	2.6702	311.159	2.6702	6.3593	2.6702	119.953	2.6702	27.7656	2.6702	134.405	2.6702	153.207	2.6702	258.75	2.6702	38.6123	2.6702	300.053	2.6702	634.892	2.6702	104.367	2.6702	169.248	2.6702	236.573	2.6702	40.2248	2.6702	21.7948	2.6702	300
	2.6738	208.49	2.6738	114.171	2.6738	375.17	2.6738	123.735	2.6738	1.38551	2.6738	219.162	2.6738	50.7874	2.6738	228.317	2.6738	316.801	2.6738	7.4417	2.6738	126.619	2.6738	28.5469	2.6738	134.167	2.6738	153.35	2.6738	271.683	2.6738	39.6725	2.6738	281.216	2.6738	676.472	2.6738	107.228	2.6738	169.176	2.6738	244.334	2.6738	42.6985	2.6738	20.964	2.6738	240
	2.6775	211.862	2.6775	109.8	2.6775	332.134	2.6775	131.218	2.6775	1.46062	2.6775	228.991	2.6775	47.7023	2.6775	240.817	2.6775	310.6	2.6775	9.8576	2.6775	139.773	2.6775	29.1811	2.6775	135.159	2.6775	151.605	2.6775	282.434	2.6775	42.338	2.6775	266.688	2.6775	710.611	2.6775	111.62	2.6775	179.036	2.6775	262.306	2.6775	46.5385	2.6775	20.3026	2.6775	80
	2.6812	213.088	2.6812	106.147	2.6812	310.52	2.6812	140.49	2.6812	1.57157	2.6812	232.625	2.6812	44.518	2.6812	255.014	2.6812	294.767	2.6812	12.5428	2.6812	152.828	2.6812	29.0088	2.6812	137.36	2.6812	147.964	2.6812	281.326	2.6812	47.0448	2.6812	257.282	2.6812	728.171	2.6812	115.722	2.6812	193.77	2.6812	283.349	2.6812	50.6521	2.6812	20.118	2.6812	280
	2.6848	212.753	2.6848	104.435	2.6848	314.906	2.6848	151.18	2.6848	1.70738	2.6848	242.68	2.6848	41.7278	2.6848	262.669	2.6848	274.113	2.6848	14.4233	2.6848	158.943	2.6848	27.9491	2.6848	140.45	2.6848	142.645	2.6848	266.654	2.6848	52.3691	2.6848	253.773	2.6848	725.698	2.6848	117.126	2.6848	208.649	2.6848	296.732	2.6848	53.7918	2.6848	20.2437	2.6848	140
	2.6885	211.941	2.6885	105.438	2.6885	306.883	2.6885	162.238	2.6885	1.85527	2.6885	267.443	2.6885	39.53	2.6885	257.967	2.6885	253.857	2.6885	14.865	2.6885	156.639	2.6885	26.5438	2.6885	143.737	2.6885	136.56	2.6885	246.028	2.6885	55.8456	2.6885	257.294	2.6885	703.574	2.6885	114.478	2.6885	223.265	2.6885	296.49	2.6885	54.984	2.6885	20.2754	2.6885	320
	2.6921	211.739	2.6921	108.88	2.6921	281.63	2.6921	172.47	2.6921	2.00185	2.6921	292.647	2.6921	37.7187	2.6921	241.07	2.6921	240.056	2.6921	13.9475	2.6921	150.986	2.6921	25.6288	2.6921	146.329	2.6921	131.445	2.6921	231.47	2.6921	55.5617	2.6921	268.282	2.6921	665.57	2.6921	108.876	2.6921	234.738	2.6921	289.641	2.6921	53.8921	2.6921	19.9945	2.6921	140
	2.6958	212.696	2.6958	113.291	2.6958	273.534	2.6958	181.093	2.6958	2.13369	2.6958	305.2	2.6958	35.7902	2.6958	217.919	2.6958	238.672	2.6958	12.3919	2.6958	149.402	2.6958	25.9022	2.6958	147.556	2.6958	129.412	2.6958	231.937	2.6958	51.2676	2.6958	284.9	2.6958	619.495	2.6958	103.451	2.6958	236.427	2.6958	292.117	2.6958	50.855	2.6958	19.6237	2.6958	320
	2.6995	214.544	2.6995	116.4	2.6995	283.778	2.6995	187.825	2.6995	2.23511	2.6995	317.047	2.6995	33.2727	2.6995	197.691	2.6995	251.073	2.6995	11.2042	2.6995	156.081	2.6995	27.5794	2.6995	147.418	2.6995	132.043	2.6995	247.623	2.6995	44.3668	2.6995	302.276	2.6995	576.879	2.6995	101.284	2.6995	228.464	2.6995	312.317	2.6995	46.6604	2.6995	19.6418	2.6995	140
	2.7032	216.387	2.7032	116.247	2.7032	273.18	2.7032	193.353	2.7032	2.29515	2.7032	338.13	2.7032	30.0065	2.7032	187.788	2.7032	270.153	2.7032	11.1084	2.7032	169.547	2.7032	30.3143	2.7032	146.808	2.7032	139.42	2.7032	269.993	2.7032	36.6541	2.7032	314.927	2.7032	546.669	2.7032	103.016	2.7032	219.23	2.7032	340.508	2.7032	42.056	2.7032	20.3117	2.7032	260
	2.7068	217.162	2.7068	111.959	2.7068	235.083	2.7068	198.962	2.7068	2.30713	2.7068	351.227	2.7068	26.4127	2.7068	191.487	2.7068	282.947	2.7068	12.2952	2.7068	184.536	2.7068	33.3812	2.7068	147.116	2.7068	150.014	2.7068	287.863	2.7068	29.4581	2.7068	319.092	2.7068	532.39	2.7068	106.713	2.7068	211.377	2.7068	360.492	2.7068	37.712	2.7068	21.3753	2.7068	120
	2.7105	216.201	2.7105	104.184	2.7105	216.715	2.7105	205.76	2.7105	2.2713	2.7105	342.344	2.7105	23.4405	2.7105	207.291	2.7105	279.461	2.7105	14.494	2.7105	195.426	2.7105	36.0024	2.7105	149.476	2.7105	161.448	2.7105	294.872	2.7105	23.5356	2.7105	314.535	2.7105	532.483	2.7105	109.295	2.7105	199.002	2.7105	367.045	2.7105	34.3208	2.7105	22.3366	2.7105	220
	2.7142	213.597	2.7142	94.8683	2.7142	248.431	2.7142	213.422	2.7142	2.19548	2.7142	326.216	2.7142	22.2069	2.7142	230.177	2.7142	261.061	2.7142	17.3034	2.7142	198.869	2.7142	37.6431	2.7142	154.025	2.7142	171.903	2.7142	292.586	2.7142	19.4776	2.7142	304.404	2.7142	544.407	2.7142	108.318	2.7142	181.656	2.7142	363.705	2.7142	32.563	2.7142	23.0028	2.7142	220
	2.7178	210.148	2.7178	86.4509	2.7178	304.212	2.7178	219.308	2.7178	2.09368	2.7178	324.6	2.7178	23.5096	2.7178	253.269	2.7178	240.31	2.7178	20.5116	2.7178	194.57	2.7178	38.092	2.7178	159.666	2.7178	181.072	2.7178	287.252	2.7178	17.9422	2.7178	293.595	2.7178	567.477	2.7178	103.101	2.7178	168.491	2.7178	352.418	2.7178	32.8456	2.7178	23.3841	2.7178	140
	2.7215	206.877	2.7215	80.8742	2.7215	343.413	2.7215	219.016	2.7215	1.98394	2.7215	328.932	2.7215	27.4918	2.7215	269.63	2.7215	231.844	2.7215	24.1696	2.7215	184.725	2.7215	37.347	2.7215	164.532	2.7215	189.817	2.7215	284.427	2.7215	19.3546	2.7215	286.76	2.7215	601.107	2.7215	94.9684	2.7215	166.566	2.7215	335.148	2.7215	35.0385	2.7215	23.3216	2.7215	140
	2.7252	204.425	2.7252	78.9365	2.7252	344.196	2.7252	208.78	2.7252	1.8856	2.7252	311.614	2.7252	33.6474	2.7252	275.209	2.7252	242.773	2.7252	28.3737	2.7252	173.075	2.7252	35.5249	2.7252	166.893	2.7252	198.785	2.7252	286.08	2.7252	23.3248	2.7252	286.667	2.7252	641.995	2.7252	86.671	2.7252	174.293	2.7252	319.071	2.7252	38.5074	2.7252	22.6662	2.7252	380
	2.7288	202.725	2.7288	80.2646	2.7288	309.955	2.7288	188.374	2.7288	1.81489	2.7288	271.277	2.7288	41.1195	2.7288	271.711	2.7288	270.69	2.7288	32.9136	2.7288	163.854	2.7288	32.9386	2.7288	165.996	2.7288	207.199	2.7288	290.505	2.7288	28.374	2.7288	293.133	2.7288	685.204	2.7288	81.1338	2.7288	186.776	2.7288	311.43	2.7288	42.4668	2.7288	21.7139	2.7288	200
	2.7325	201.184	2.7325	83.7275	2.7325	272.4	2.7325	162.184	2.7325	1.77947	2.7325	241.008	2.7325	49.0335	2.7325	265.462	2.7325	308.151	2.7325	37.0486	2.7325	160.254	2.7325	30.1897	2.7325	162.336	2.7325	212.921	2.7325	293.524	2.7325	32.4353	2.7325	302.912	2.7325	727.266	2.7325	80.0327	2.7325	201.894	2.7325	310.335	2.7325	46.3945	2.7325	21.1643	2.7325	100
	2.7362	199.216	2.7362	87.8967	2.7362	255.899	2.7362	137.414	2.7362	1.77525	2.7362	254.521	2.7362	56.6122	2.7362	261.494	2.7362	346.477	2.7362	39.648	2.7362	162.728	2.7362	28.0014	2.7362	157.281	2.7362	213.796	2.7362	291.207	2.7362	33.9858	2.7362	311.036	2.7362	765.918	2.7362	82.9506	2.7362	219.978	2.7362	309.218	2.7362	50.2109	2.7362	21.486	2.7362	220
	2.7398	196.72	2.7398	91.3612	2.7398	252.898	2.7398	120.598	2.7398	1.78806	2.7398	311.173	2.7398	63.0537	2.7398	258.677	2.7398	376.227	2.7398	39.7031	2.7398	168.575	2.7398	26.7918	2.7398	152.34	2.7398	209.343	2.7398	283.6	2.7398	32.9766	2.7398	313.343	2.7398	796.891	2.7398	87.6524	2.7398	239.308	2.7398	309.731	2.7398	54.1182	2.7398	22.5116	2.7398	220
	2.7435	194.184	2.7435	92.9989	2.7435	256.665	2.7435	114.642	2.7435	1.79957	2.7435	380.166	2.7435	67.4216	2.7435	251.8	2.7435	388.507	2.7435	36.8905	2.7435	173.718	2.7435	26.3609	2.7435	148.536	2.7435	201.528	2.7435	275.808	2.7435	30.7211	2.7435	308.82	2.7435	813.642	2.7435	91.3658	2.7435	252.162	2.7435	320.589	2.7435	58.2363	2.7435	23.7343	2.7435	320
	2.7472	192.405	2.7472	92.2734	2.7472	271.858	2.7472	118.123	2.7472	1.79397	2.7472	433.548	2.7472	68.8178	2.7472	238.415	2.7472	379.511	2.7472	31.7505	2.7472	175.507	2.7472	26.0676	2.7472	146.217	2.7472	193.994	2.7472	274.149	2.7472	28.7894	2.7472	300.091	2.7472	812.029	2.7472	92.2494	2.7472	246.766	2.7472	344.457	2.7472	62.2896	2.7472	24.7662	2.7472	220
	2.7508	192.113	2.7508	89.3833	2.7508	299.097	2.7508	126.803	2.7508	1.76265	2.7508	459.685	2.7508	66.8245	2.7508	222.478	2.7508	354.124	2.7508	25.3685	2.7508	174.141	2.7508	25.3957	2.7508	145.275	2.7508	190.204	2.7508	281.251	2.7508	27.9092	2.7508	291.714	2.7508	795.149	2.7508	90.0915	2.7508	218.321	2.7508	371.397	2.7508	65.5451	2.7508	25.3933	2.7508	100
	2.7545	193.711	2.7545	85.2054	2.7545	325.809	2.7545	135.513	2.7545	1.70761	2.7545	458.711	2.7545	62.0078	2.7545	211.454	2.7545	324.978	2.7545	19.0255	2.7545	171.69	2.7545	24.403	2.7545	145.505	2.7545	191.792	2.7545	295.38	2.7545	27.8198	2.7545	287.754	2.7545	773.64	2.7545	86.1099	2.7545	178.81	2.7545	385.02	2.7545	67.0091	2.7545	25.4849	2.7545	80
	2.7582	197.151	2.7582	80.8455	2.7582	328.791	2.7582	140.106	2.7582	1.64019	2.7582	443.282	2.7582	55.8629	2.7582	209.624	2.7582	305.149	2.7582	13.5994	2.7582	169.859	2.7582	23.6081	2.7582	146.747	2.7582	197.965	2.7582	314.795	2.7582	27.9888	2.7582	289.794	2.7582	759.203	2.7582	82.1575	2.7582	148.715	2.7582	377.616	2.7582	66.0131	2.7582	25.1844	2.7582	160
	2.7618	201.879	2.7618	77.4221	2.7618	306.18	2.7618	138.463	2.7618	1.57825	2.7618	431.343	2.7618	50.3297	2.7618	215.663	2.7618	302.202	2.7618	9.6067	2.7618	168.93	2.7618	23.5784	2.7618	148.823	2.7618	206.519	2.7618	340.769	2.7618	28.3714	2.7618	297.338	2.7618	758.253	2.7618	80.189	2.7618	141.743	2.7618	355.457	2.7618	62.4814	2.7618	24.9477	2.7618	180
	2.7655	206.761	2.7655	75.8948	2.7655	294.229	2.7655	131.44	2.7655	1.53905	2.7655	426.776	2.7655	47.0002	2.7655	224.312	2.7655	314.608	2.7655	7.1821	2.7655	168.291	2.7655	24.5756	2.7655	151.305	2.7655	215.099	2.7655	375.669	2.7655	29.4048	2.7655	308.918	2.7655	769.12	2.7655	81.7893	2.7655	156.81	2.7655	331.334	2.7655	57.0187	2.7655	25.1411	2.7655	80
	2.7692	210.159	2.7692	76.8617	2.7692	317.233	2.7692	122.517	2.7692	1.53145	2.7692	416.816	2.7692	46.4845	2.7692	230.292	2.7692	331.975	2.7692	6.0847	2.7692	167.394	2.7692	26.4193	2.7692	153.397	2.7692	221.92	2.7692	417.581	2.7692	31.4577	2.7692	322.77	2.7692	784.469	2.7692	87.6018	2.7692	183.442	2.7692	315.516	2.7692	50.7299	2.7692	25.6903	2.7692	180
	2.7729	210.236	2.7729	80.3615	2.7729	349.864	2.7729	115.869	2.7729	1.55263	2.7729	401.543	2.7729	48.3526	2.7729	231.728	2.7729	340.423	2.7729	5.8221	2.7729	166.179	2.7729	28.5405	2.7729	154.104	2.7729	225.836	2.7729	457.136	2.7729	34.4403	2.7729	336.641	2.7729	796.668	2.7729	96.9316	2.7729	211.472	2.7729	310.914	2.7729	44.9008	2.7729	26.2091	2.7729	140
	2.7765	205.484	2.7765	85.837	2.7765	355.497	2.7765	114.631	2.7765	1.59236	2.7765	398.357	2.7765	51.6366	2.7765	231.041	2.7765	332.994	2.7765	5.8798	2.7765	164.904	2.7765	30.2623	2.7765	152.662	2.7765	226.216	2.7765	481.089	2.7765	37.919	2.7765	347.521	2.7765	802.518	2.7765	107.881	2.7765	233.425	2.7765	312.783	2.7765	40.632	2.7765	26.5176	2.7765	280
	2.7802	195.308	2.7802	92.3287	2.7802	340.176	2.7802	120.686	2.7802	1.64183	2.7802	406.863	2.7802	55.4515	2.7802	232.648	2.7802	316.274	2.7802	5.9318	2.7802	163.722	2.7802	31.259	2.7802	148.975	2.7802	222.971	2.7802	480.911	2.7802	41.4109	2.7802	352.204	2.7802	804.32	2.7802	117.96	2.7802	243.168	2.7802	316.773	2.7802	38.4865	2.7802	26.7717	2.7802	220
	2.7839	180.482	2.7839	98.7716	2.7839	344.781	2.7839	134.841	2.7839	1.70017	2.7839	411.318	2.7839	59.2257	2.7839	238.936	2.7839	302.829	2.7839	5.9285	2.7839	162.346	2.7839	31.7955	2.7839	143.786	2.7839	216.574	2.7839	459.432	2.7839	44.4373	2.7839	348.672	2.7839	806.339	2.7839	124.799	2.7839	238.792	2.7839	323.988	2.7839	38.287	2.7839	26.957	2.7839	400
	2.7875	163.273	2.7875	104.223	2.7875	394.272	2.7875	155.963	2.7875	1.77302	2.7875	414.309	2.7875	62.4535	2.7875	247.537	2.7875	296.882	2.7875	6.0587	2.7875	160.104	2.7875	32.373	2.7875	138.432	2.7875	207.902	2.7875	430.368	2.7875	46.383	2.7875	337.413	2.7875	809.883	2.7875	126.764	2.7875	225.335	2.7875	334.876	2.7875	39.2495	2.7875	26.8511	2.7875	200
	2.7912	147.067	2.7912	107.962	2.7912	481.023	2.7912	179.93	2.7912	1.86445	2.7912	425.884	2.7912	64.3934	2.7912	252.484	2.7912	292.062	2.7912	6.6262	2.7912	156.45	2.7912	33.0694	2.7912	134.282	2.7912	198.044	2.7912	411.599	2.7912	46.5283	2.7912	321.674	2.7912	812.345	2.7912	123.382	2.7912	209.591	2.7912	347.092	2.7912	40.4544	2.7912	26.4297	2.7912	300
	2.7948	135.461	2.7948	109.553	2.7948	562.759	2.7948	200.294	2.7948	1.96891	2.7948	439.811	2.7948	64.1949	2.7948	248.923	2.7948	283.339	2.7948	7.8886	2.7948	151.497	2.7948	33.3272	2.7948	132.176	2.7948	188.252	2.7948	416.451	2.7948	44.4081	2.7948	306.223	2.7948	811.433	2.7948	115.51	2.7948	192.548	2.7948	360.675	2.7948	41.3388	2.7948	25.9056	2.7948	180
	2.7985	131.12	2.7985	108.992	2.7985	574.348	2.7985	211.053	2.7985	2.06979	2.7985	460.245	2.7985	61.4453	2.7985	237.397	2.7985	275.736	2.7985	9.9303	2.7985	146.126	2.7985	32.4636	2.7985	132.12	2.7985	179.86	2.7985	447.222	2.7985	40.2404	2.7985	295.166	2.7985	808.989	2.7985	105.122	2.7985	171.757	2.7985	377.574	2.7985	41.795	2.7985	25.4994	2.7985	140
	2.8022	134.887	2.8022	106.905	2.8022	505.46	2.8022	209.762	2.8022	2.1461	2.8022	504.336	2.8022	56.6236	2.8022	223.477	2.8022	278.568	2.8022	12.6351	2.8022	141.785	2.8022	30.3322	2.8022	133.374	2.8022	173.895	2.8022	494.222	2.8022	35.0629	2.8022	290.114	2.8022	808.426	2.8022	94.66	2.8022	148.932	2.8022	396.462	2.8022	41.8286	2.8022	25.2513	2.8022	60
	2.8059	145.608	2.8059	104.549	2.8059	426.078	2.8059	198.571	2.8059	2.18238	2.8059	547.513	2.8059	50.9934	2.8059	213.399	2.8059	294.681	2.8059	15.7408	2.8059	140.439	2.8059	27.4841	2.8059	134.815	2.8059	170.557	2.8059	541.139	2.8059	30.4852	2.8059	289.876	2.8059	808.105	2.8059	86.0668	2.8059	130.24	2.8059	413.275	2.8059	41.209	2.8059	25.0483	2.8059	220
	2.8095	160.355	2.8095	103.454	2.8095	396.063	2.8095	182.849	2.8095	2.17565	2.8095	549.496	2.8095	46.0996	2.8095	210.97	2.8095	319.219	2.8095	18.8509	2.8095	144.212	2.8095	24.8836	2.8095	135.399	2.8095	169.194	2.8095	572.96	2.8095	28.2615	2.8095	291.678	2.8095	799.975	2.8095	80.1671	2.8095	121.539	2.8095	427.733	2.8095	39.595	2.8095	24.8609	2.8095	260
	2.8132	175.827	2.8132	104.633	2.8132	394.542	2.8132	167.892	2.8132	2.13752	2.8132	529.436	2.8132	42.823	2.8132	217.532	2.8132	347.956	2.8132	21.6401	2.8132	153.958	2.8132	23.3455	2.8132	134.665	2.8132	168.88	2.8132	585.256	2.8132	29.4468	2.8132	292.953	2.8132	777.6	2.8132	76.4704	2.8132	124.758	2.8132	446.693	2.8132	36.9947	2.8132	24.7468	2.8132	220
	2.8169	189.077	2.8169	108.186	2.8169	374.077	2.8169	157.301	2.8169	2.08742	2.8169	518.482	2.8169	41.1949	2.8169	233.246	2.8169	378.854	2.8169	23.8101	2.8169	167.817	2.8169	23.3497	2.8169	132.919	2.8169	169.486	2.8169	584.037	2.8169	33.9604	2.8169	292.464	2.8169	744.775	2.8169	74.4849	2.8169	139.787	2.8169	475.889	2.8169	34.0646	2.8169	24.6278	2.8169	160
	2.8205	198.124	2.8205	113.336	2.8205	336.881	2.8205	152.392	2.8205	2.04443	2.8205	507.823	2.8205	40.5744	2.8205	255.605	2.8205	406.6	2.8205	25.0279	2.8205	181.556	2.8205	24.9093	2.8205	131.162	2.8205	172.006	2.8205	580.191	2.8205	40.4393	2.8205	290.434	2.8205	714.616	2.8205	74.5893	2.8205	166.363	2.8205	509.892	2.8205	31.8247	2.8205	24.3485	2.8205	120
	2.8242	202.169	2.8242	118.794	2.8242	315.894	2.8242	152.257	2.8242	2.02064	2.8242	485.849	2.8242	40.1342	2.8242	278.031	2.8242	422.021	2.8242	24.8688	2.8242	191.23	2.8242	27.4938	2.8242	130.686	2.8242	177.743	2.8242	581.701	2.8242	46.8664	2.8242	288.126	2.8242	700.403	2.8242	77.5887	2.8242	201.175	2.8242	533.416	2.8242	31.0108	2.8242	23.9022	2.8242	280
	2.8279	201.433	2.8279	123.179	2.8279	317.229	2.8279	154.626	2.8279	2.01847	2.8279	455.637	2.8279	39.3848	2.8279	292.566	2.8279	418.538	2.8279	22.9665	2.8279	195.827	2.8279	30.1768	2.8279	132.483	2.8279	186.857	2.8279	589.416	2.8279	51.8038	2.8279	287.219	2.8279	707.848	2.8279	83.2944	2.8279	233.155	2.8279	535.426	2.8279	31.6761	2.8279	23.3343	2.8279	180
	2.8315	196.874	2.8315	125.385	2.8315	311.712	2.8315	157.353	2.8315	2.03234	2.8315	422.167	2.8315	38.4846	2.8315	295.461	2.8315	395.848	2.8315	19.3997	2.8315	197.529	2.8315	32.0953	2.8315	136.736	2.8315	197.467	2.8315	598.479	2.8315	55.2937	2.8315	289.021	2.8315	733.342	2.8315	89.6456	2.8315	247.767	2.8315	520.284	2.8315	33.3797	2.8315	22.5537	2.8315	140
	2.8352	189.98	2.8352	125.036	2.8352	279.019	2.8352	159.336	2.8352	2.05294	2.8352	402.18	2.8352	38.1614	2.8352	290.04	2.8352	358.29	2.8352	14.9674	2.8352	199.584	2.8352	32.9324	2.8352	142.655	2.8352	206.278	2.8352	602.935	2.8352	58.4591	2.8352	293.649	2.8352	765.48	2.8352	93.4971	2.8352	239.466	2.8352	501.832	2.8352	35.6993	2.8352	21.4605	2.8352	220
	2.8389	182.623	2.8389	122.962	2.8389	240.715	2.8389	159.948	2.8389	2.07225	2.8389	430.704	2.8389	39.2287	2.8389	283.709	2.8389	313.593	2.8389	10.9679	2.8389	203.659	2.8389	33.0028	2.8389	148.744	2.8389	210.598	2.8389	599.361	2.8389	62.0371	2.8389	299.699	2.8389	788.247	2.8389	92.6535	2.8389	216.769	2.8389	486.724	2.8389	38.5084	2.8389	20.1616	2.8389	120
	2.8425	176.767	2.8425	121.281	2.8425	234.303	2.8425	158.013	2.8425	2.08664	2.8425	506.854	2.8425	41.947	2.8425	281.964	2.8425	271.996	2.8425	8.5407	2.8425	208.595	2.8425	32.8849	2.8425	153.368	2.8425	210.323	2.8425	587.022	2.8425	65.3322	2.8425	304.963	2.8425	787.497	2.8425	87.419	2.8425	193.935	2.8425	468.213	2.8425	41.7857	2.8425	18.877	2.8425	200
	2.8462	173.846	2.8462	122.65	2.8462	267.118	2.8462	152.125	2.8462	2.09682	2.8462	548.328	2.8462	45.6647	2.8462	284.723	2.8462	242.606	2.8462	8.05	2.8462	211.483	2.8462	32.9439	2.8462	155.326	2.8462	208.144	2.8462	566.203	2.8462	66.7207	2.8462	307.984	2.8462	759.636	2.8462	80.1555	2.8462	182.268	2.8462	438.644	2.8462	45.2666	2.8462	17.7049	2.8462	100
	2.8499	174.021	2.8499	128.816	2.8499	309.081	2.8499	142.366	2.8499	2.10491	2.8499	488.663	2.8499	49.0465	2.8499	287.412	2.8499	229.608	2.8499	8.9462	2.8499	210.216	2.8499	33.1166	2.8499	154.183	2.8499	207.55	2.8499	538.561	2.8499	65.1314	2.8499	309.258	2.8499	716.396	2.8499	73.2014	2.8499	188.419	2.8499	400.597	2.8499	48.3874	2.8499	16.6533	2.8499	300
	2.8535	175.819	2.8535	139.292	2.8535	326.702	2.8535	131.252	2.8535	2.11119	2.8535	378.501	2.8535	50.7941	2.8535	284.959	2.8535	231.457	2.8535	10.1796	2.8535	205.34	2.8535	33.0713	2.8535	150.266	2.8535	210.171	2.8535	509.003	2.8535	60.9326	2.8535	310.92	2.8535	679.836	2.8535	67.2174	2.8535	210.796	2.8535	363.313	2.8535	50.5713	2.8535	15.9027	2.8535	140
	2.8572	176.628	2.8572	151.15	2.8572	313.32	2.8572	122.303	2.8572	2.11306	2.8572	304.699	2.8572	50.3974	2.8572	275.28	2.8572	241.826	2.8572	10.8995	2.8572	199.902	2.8572	32.5536	2.8572	144.406	2.8572	214.696	2.8572	484.104	2.8572	55.492	2.8572	314.937	2.8572	668.75	2.8572	61.5188	2.8572	235.267	2.8572	335.64	2.8572	51.513	2.8572	15.7999	2.8572	180
	2.8609	173.947	2.8609	160.198	2.8609	285.939	2.8609	117.706	2.8609	2.10677	2.8609	287.728	2.8609	48.4265	2.8609	260.3	2.8609	252.236	2.8609	10.9778	2.8609	197.727	2.8609	31.5876	2.8609	137.606	2.8609	218.118	2.8609	466.694	2.8609	50.1364	2.8609	321.259	2.8609	685.73	2.8609	55.7375	2.8609	244.188	2.8609	321.579	2.8609	51.2128	2.8609	16.4588	2.8609	140
	2.8645	166.887	2.8645	162.802	2.8645	268.702	2.8645	117.599	2.8645	2.09067	2.8645	302.338	2.8645	46.2646	2.8645	245.023	2.8645	257.307	2.8645	11.0006	2.8645	201.129	2.8645	30.3909	2.8645	130.957	2.8645	218.054	2.8645	453.812	2.8645	45.6537	2.8645	327.334	2.8645	714.287	2.8645	50.9917	2.8645	231.567	2.8645	317.156	2.8645	49.9382	2.8645	17.5112	2.8645	160
	2.8682	156.801	2.8682	158.025	2.8682	268.518	2.8682	120.943	2.8682	2.06635	2.8682	321.224	2.8682	45.2838	2.8682	234.411	2.8682	259.442	2.8682	11.7279	2.8682	209.055	2.8682	29.1025	2.8682	125.243	2.8682	214.467	2.8682	440.546	2.8682	42.1333	2.8682	329.99	2.8682	731.189	2.8682	49.0509	2.8682	204.789	2.8682	313.738	2.8682	48.2767	2.8682	18.321	2.8682	160
	2.8719	146.915	2.8719	147.945	2.8719	277.576	2.8719	126.573	2.8719	2.03722	2.8719	325.283	2.8719	46.1906	2.8719	231.281	2.8719	265.075	2.8719	13.4653	2.8719	217.475	2.8719	27.765	2.8719	121.074	2.8719	209.453	2.8719	425.628	2.8719	39.4368	2.8719	327.591	2.8719	723.087	2.8719	51.0027	2.8719	176.239	2.8719	308.264	2.8719	47.1944	2.8719	18.4662	2.8719	240
	2.8756	141.038	2.8756	136.712	2.8756	295.455	2.8756	133.08	2.8756	2.00601	2.8756	307.762	2.8756	48.7255	2.8756	234.864	2.8756	275.734	2.8756	15.8007	2.8756	222.055	2.8756	26.5016	2.8756	118.882	2.8756	205.958	2.8756	410.513	2.8756	37.465	2.8756	321.267	2.8756	695.268	2.8756	56.2899	2.8756	159.342	2.8756	307.613	2.8756	47.7434	2.8756	18.1128	2.8756	360
	2.8792	142.018	2.8792	128.474	2.8792	320.195	2.8792	138.774	2.8792	1.97361	2.8792	281.62	2.8792	51.8734	2.8792	241.198	2.8792	284.427	2.8792	17.8363	2.8792	221.386	2.8792	25.5897	2.8792	118.92	2.8792	206.295	2.8792	395.202	2.8792	36.2687	2.8792	314.219	2.8792	665.435	2.8792	63.0021	2.8792	163.46	2.8792	321.71	2.8792	50.3931	2.8792	17.8515	2.8792	500
	2.8829	150.644	2.8829	125.289	2.8829	345.852	2.8829	142.404	2.8829	1.94095	2.8829	267.736	2.8829	54.4196	2.8829	245.49	2.8829	282.92	2.8829	18.7199	2.8829	218.009	2.8829	25.2518	2.8829	121.257	2.8829	211.149	2.8829	377.994	2.8829	36.0094	2.8829	309.641	2.8829	648.597	2.8829	69.1538	2.8829	183.995	2.8829	348.613	2.8829	54.5087	2.8829	18.16	2.8829	40
	2.8866	165.4	2.8866	126.246	2.8866	368.927	2.8866	143.94	2.8866	1.91195	2.8866	268.011	2.8866	55.4852	2.8866	244.849	2.8866	270.898	2.8866	18.1411	2.8866	216.184	2.8866	25.4175	2.8866	125.803	2.8866	219.356	2.8866	359.531	2.8866	36.7926	2.8866	308.896	2.8866	646.533	2.8866	73.9424	2.8866	204.11	2.8866	369.813	2.8866	58.5602	2.8866	19.0512	2.8866	200
	2.8902	183.093	2.8902	128.397	2.8902	366.49	2.8902	144.614	2.8902	1.895	2.8902	272.739	2.8902	54.729	2.8902	239.388	2.8902	255.347	2.8902	16.5045	2.8902	218.173	2.8902	25.7849	2.8902	132.337	2.8902	228.454	2.8902	344.531	2.8902	38.5039	2.8902	311.185	2.8902	649.701	2.8902	77.981	2.8902	214.664	2.8902	371.259	2.8902	61.0565	2.8902	20.2481	2.8902	160
	2.8939	200.125	2.8939	128.882	2.8939	320.145	2.8939	146.113	2.8939	1.90094	2.8939	275.14	2.8939	52.1901	2.8939	231.801	2.8939	242.82	2.8939	14.6787	2.8939	222.296	2.8939	26.0738	2.8939	140.505	2.8939	235.739	2.8939	337.414	2.8939	40.8301	2.8939	314.62	2.8939	647.608	2.8939	82.3744	2.8939	223.934	2.8939	363.362	2.8939	61.4902	2.8939	21.5167	2.8939	160
	2.8975	213.81	2.8975	126.9	2.8975	258.837	2.8975	149.329	2.8975	1.93783	2.8975	260.438	2.8975	48.0426	2.8975	227.027	2.8975	236.05	2.8975	13.4881	2.8975	224.438	2.8975	26.1381	2.8975	149.78	2.8975	239.25	2.8975	336.404	2.8975	43.4567	2.8975	317.512	2.8975	637.091	2.8975	87.5398	2.8975	241.283	2.8975	365.655	2.8975	60.505	2.8975	22.7204	2.8975	260
	2.9012	223.104	2.9012	124.183	2.9012	222.346	2.9012	153.753	2.9012	2.0051	2.9012	224.83	2.9012	42.5356	2.9012	231.556	2.9012	236.495	2.9012	13.3125	2.9012	221.21	2.9012	25.9161	2.9012	159.378	2.9012	238.268	2.9012	333.399	2.9012	46.1493	2.9012	318.912	2.9012	622.419	2.9012	92.757	2.9012	263.32	2.9012	379.492	2.9012	59.1929	2.9012	23.7673	2.9012	140
	2.9049	228.42	2.9049	123.654	2.9049	212.56	2.9049	158.418	2.9049	2.09149	2.9049	200.138	2.9049	36.1114	2.9049	250.06	2.9049	244.362	2.9049	14.1101	2.9049	211.968	2.9049	25.4456	2.9049	168.243	2.9049	233.262	2.9049	320.627	2.9049	48.5119	2.9049	318.515	2.9049	610.086	2.9049	96.5824	2.9049	279.738	2.9049	389.69	2.9049	58.2064	2.9049	24.4951	2.9049	240
	2.9086	230.829	2.9086	127.211	2.9086	213.197	2.9086	163.297	2.9086	2.18025	2.9086	212.93	2.9086	29.446	2.9086	280.485	2.9086	254.537	2.9086	15.8099	2.9086	198.83	2.9086	24.9567	2.9086	175.177	2.9086	225.625	2.9086	297.478	2.9086	49.7275	2.9086	316.5	2.9086	604.667	2.9086	97.6075	2.9086	282.547	2.9086	385.14	2.9086	57.4288	2.9086	24.7185	2.9086	280
	2.9122	231.279	2.9122	134.245	2.9122	220.615	2.9122	169.004	2.9122	2.25901	2.9122	246.87	2.9122	23.2747	2.9122	312.954	2.9122	257.067	2.9122	18.5955	2.9122	185.572	2.9122	24.8466	2.9122	179.12	2.9122	217.418	2.9122	270.997	2.9122	48.812	2.9122	313.492	2.9122	608.35	2.9122	95.1289	2.9122	270.32	2.9122	367.406	2.9122	56.3227	2.9122	24.5201	2.9122	180
	2.9159	230.316	2.9159	141.733	2.9159	227.862	2.9159	174.74	2.9159	2.32496	2.9159	265.03	2.9159	18.2549	2.9159	334.947	2.9159	245.968	2.9159	22.551	2.9159	176.361	2.9159	25.4443	2.9159	179.459	2.9159	211.258	2.9159	251.099	2.9159	45.4431	2.9159	310.462	2.9159	621.73	2.9159	89.7098	2.9159	249.206	2.9159	345.076	2.9159	54.5295	2.9159	24.1969	2.9159	220
	2.9196	228.265	2.9196	146.344	2.9196	222.982	2.9196	177.698	2.9196	2.38517	2.9196	257.173	2.9196	14.5876	2.9196	341.339	2.9196	226.746	2.9196	27.1337	2.9196	173.777	2.9196	26.7104	2.9196	176.47	2.9196	209.402	2.9196	243.689	2.9196	40.4966	2.9196	308.231	2.9196	643.39	2.9196	83.1628	2.9196	226.934	2.9196	326.08	2.9196	52.1518	2.9196	23.8969	2.9196	180
	2.9232	225.48	2.9232	146.234	2.9232	211.047	2.9232	174.819	2.9232	2.44393	2.9232	248.787	2.9232	12.2575	2.9232	336.971	2.9232	212.13	2.9232	30.9373	2.9232	178.498	2.9232	28.1463	2.9232	171.273	2.9232	213.177	2.9232	249.271	2.9232	35.7334	2.9232	307.354	2.9232	668.162	2.9232	78.0614	2.9232	208.571	2.9232	315.808	2.9232	49.7394	2.9232	23.5534	2.9232	160
	2.9269	222.488	2.9269	141.831	2.9269	208.072	2.9269	165.573	2.9269	2.49377	2.9269	261.088	2.9269	11.2034	2.9269	331.771	2.9269	211.218	2.9269	32.4207	2.9269	189.248	2.9269	29.0181	2.9269	165.579	2.9269	222.322	2.9269	263.916	2.9269	32.8691	2.9269	308.35	2.9269	687.775	2.9269	76.755	2.9269	197.809	2.9269	316.186	2.9269	48.0638	2.9269	23.0934	2.9269	180
	2.9306	219.953	2.9306	135.132	2.9306	222.218	2.9306	152.687	2.9306	2.51661	2.9306	286.555	2.9306	11.404	2.9306	332.04	2.9306	223.973	2.9306	31.0253	2.9306	202.967	2.9306	28.7848	2.9306	161.168	2.9306	234.892	2.9306	280.992	2.9306	32.7683	2.9306	311.944	2.9306	695.812	2.9306	80.4144	2.9306	196.599	2.9306	325.22	2.9306	47.8295	2.9306	22.5549	2.9306	140
	2.9342	218.517	2.9342	128.294	2.9342	244.8	2.9342	140.211	2.9342	2.49479	2.9342	306.793	2.9342	12.8516	2.9342	335.517	2.9342	244.268	2.9342	27.631	2.9342	215.679	2.9342	27.4059	2.9342	159.293	2.9342	247.893	2.9342	293.091	2.9342	35.1759	2.9342	318.804	2.9342	692.726	2.9342	88.6192	2.9342	205.623	2.9342	337.478	2.9342	49.3658	2.9342	22.1045	2.9342	300
	2.9379	218.609	2.9379	122.72	2.9379	258.731	2.9379	131.068	2.9379	2.42324	2.9379	318.014	2.9379	15.4857	2.9379	334.259	2.9379	264.546	2.9379	23.9366	2.9379	224.358	2.9379	25.3306	2.9379	160.298	2.9379	258.394	2.9379	294.628	2.9379	38.8661	2.9379	328.837	2.9379	684.942	2.9379	99.5403	2.9379	226.738	2.9379	346.923	2.9379	52.3743	2.9379	22.1009	2.9379	140
	2.9416	220.282	2.9416	119.173	2.9416	262.566	2.9416	126.329	2.9416	2.31319	2.9416	330.935	2.9416	19.171	2.9416	322.422	2.9416	278.135	2.9416	21.3677	2.9416	228.434	2.9416	23.2647	2.9416	163.661	2.9416	264.454	2.9416	284.488	2.9416	42.0983	2.9416	340.763	2.9416	678.459	2.9416	110.488	2.9416	257.625	2.9416	354.271	2.9416	55.8979	2.9416	22.8818	2.9416	400
	2.9452	223.147	2.9452	118.331	2.9452	266.382	2.9452	125.962	2.9452	2.18513	2.9452	336.719	2.9452	23.7171	2.9452	301.779	2.9452	281.671	2.9452	20.4252	2.9452	229.31	2.9452	21.8941	2.9452	168.414	2.9452	265.458	2.9452	266.753	2.9452	43.3572	2.9452	352.49	2.9452	673.903	2.9452	118.7	2.9452	286.935	2.9452	370.786	2.9452	58.6315	2.9452	24.1554	2.9452	180
	2.9489	226.45	2.9489	120.819	2.9489	270.014	2.9489	129.294	2.9489	2.05785	2.9489	310.736	2.9489	28.8848	2.9489	280.413	2.9489	277.129	2.9489	20.8045	2.9489	228.545	2.9489	21.6204	2.9489	173.671	2.9489	261.972	2.9489	248.351	2.9489	42.0791	2.9489	361.971	2.9489	667.652	2.9489	122.31	2.9489	301.583	2.9489	407.412	2.9489	59.5013	2.9489	25.0194	2.9489	360
	2.9526	229.235	2.9526	126.577	2.9526	266.095	2.9526	134.834	2.9526	1.94258	2.9526	267.063	2.9526	34.347	2.9526	266.543	2.9526	269.638	2.9526	21.8756	2.9526	226.946	2.9526	22.3542	2.9526	178.907	2.9526	255.513	2.9526	234.918	2.9526	38.8426	2.9526	367.773	2.9526	656.306	2.9526	121.123	2.9526	294.509	2.9526	457.309	2.9526	58.249	2.9526	24.9184	2.9526	280
	2.9562	230.562	2.9562	134.479	2.9562	252.565	2.9562	140.715	2.9562	1.84569	2.9562	244.028	2.9562	39.6376	2.9562	263.046	2.9562	263.32	2.9562	22.9958	2.9562	225.347	2.9562	23.5255	2.9562	183.889	2.9562	248.204	2.9562	227.823	2.9562	34.853	2.9562	369.087	2.9562	639.497	2.9562	116.537	2.9562	267.194	2.9562	494.374	2.9562	55.6908	2.9562	24.2694	2.9562	40
	2.9599	229.706	2.9599	142.891	2.9599	236.44	2.9599	145.978	2.9599	1.77555	2.9599	246.533	2.9599	44.1673	2.9599	266.601	2.9599	260.553	2.9599	23.599	2.9599	225.368	2.9599	24.3996	2.9599	188.386	2.9599	242.052	2.9599	224.528	2.9599	31.168	2.9599	365.616	2.9599	620.17	2.9599	110.534	2.9599	230.847	2.9599	494.099	2.9599	53.4327	2.9599	23.9472	2.9599	160
	2.9636	226.309	2.9636	150.664	2.9636	229.268	2.9636	151.335	2.9636	1.74599	2.9636	259.808	2.9636	47.3405	2.9636	271.292	2.9636	263.231	2.9636	23.3285	2.9636	228.335	2.9636	24.5068	2.9636	191.975	2.9636	237.965	2.9636	221.92	2.9636	28.264	2.9636	357.871	2.9636	603.653	2.9636	104.54	2.9636	199.585	2.9636	454.39	2.9636	53.123	2.9636	24.385	2.9636	220
	2.9672	220.459	2.9672	157.364	2.9672	232.203	2.9672	158.583	2.9672	1.77278	2.9672	281.02	2.9672	48.711	2.9672	273.006	2.9672	271.314	2.9672	22.2523	2.9672	233.036	2.9672	23.8543	2.9672	194.086	2.9672	235.315	2.9672	219.638	2.9672	26.1042	2.9672	347.563	2.9672	595.394	2.9672	99.1225	2.9672	179.86	2.9672	395.516	2.9672	55.6826	2.9672	25.2499	2.9672	300
	2.9709	212.863	2.9709	162.4	2.9709	232.44	2.9709	168.849	2.9709	1.86399	2.9709	307.969	2.9709	48.0985	2.9709	270.653	2.9709	279.971	2.9709	20.8962	2.9709	235.146	2.9709	22.825	2.9709	194.161	2.9709	232.666	2.9709	220.419	2.9709	24.4307	2.9709	337.533	2.9709	597.562	2.9709	94.5185	2.9709	170.007	2.9709	345.954	2.9709	60.8838	2.9709	25.9359	2.9709	200
	2.9746	204.541	2.9746	164.619	2.9746	224.738	2.9746	181.191	2.9746	2.01278	2.9746	325.628	2.9746	45.7039	2.9746	264.335	2.9746	281.884	2.9746	19.8379	2.9746	230.579	2.9746	21.8557	2.9746	191.922	2.9746	229.12	2.9746	226.928	2.9746	22.8497	2.9746	330.053	2.9746	606.955	2.9746	90.7783	2.9746	166.104	2.9746	322.378	2.9746	67.6867	2.9746	26.3101	2.9746	260
	2.9783	196.755	2.9783	162.562	2.9783	219.865	2.9783	191.981	2.9783	2.19509	2.9783	315.072	2.9783	42.0391	2.9783	254.073	2.9783	273.249	2.9783	19.327	2.9783	219.516	2.9783	21.2297	2.9783	187.353	2.9783	225.307	2.9783	238.339	2.9783	21.0271	2.9783	325.827	2.9783	617.649	2.9783	87.7994	2.9783	167.097	2.9783	320.477	2.9783	74.6842	2.9783	26.5975	2.9783	140
	2.9819	190.758	2.9819	155.742	2.9819	225.785	2.9819	196.577	2.9819	2.37523	2.9819	279.803	2.9819	37.826	2.9819	241.189	2.9819	256.83	2.9819	19.2109	2.9819	207.069	2.9819	21.0165	2.9819	180.685	2.9819	222.916	2.9819	249.857	2.9819	18.9148	2.9819	323.944	2.9819	625.416	2.9819	85.209	2.9819	175.286	2.9819	321.168	2.9819	80.4171	2.9819	26.8773	2.9819	140
	2.9856	187.523	2.9856	145.521	2.9856	235.31	2.9856	192.261	2.9856	2.51747	2.9856	252.721	2.9856	33.8141	2.9856	229.426	2.9856	238.471	2.9856	19.1401	2.9856	199.465	2.9856	21.0905	2.9856	172.395	2.9856	223.254	2.9856	256.106	2.9856	16.907	2.9856	323.019	2.9856	629.896	2.9856	82.6426	2.9856	193.673	2.9856	311.013	2.9856	83.5097	2.9856	27.0861	2.9856	280
	2.9893	187.52	2.9893	134.702	2.9893	238.704	2.9893	179.97	2.9893	2.59733	2.9893	254.995	2.9893	30.5955	2.9893	222.908	2.9893	222.182	2.9893	18.7569	2.9893	199.556	2.9893	21.1966	2.9893	163.226	2.9893	226.151	2.9893	255.443	2.9893	15.6757	2.9893	322.341	2.9893	632.372	2.9893	80.1793	2.9893	221.606	2.9893	291.718	2.9893	82.8926	2.9893	27.1628	2.9893	140
	2.9929	190.546	2.9929	126.117	2.9929	233.953	2.9929	163.42	2.9929	2.60688	2.9929	264.625	2.9929	28.5029	2.9929	222.671	2.9929	209.366	2.9929	17.7731	2.9929	205.49	2.9929	21.1313	2.9929	154.128	2.9929	230.143	2.9929	250.957	2.9929	15.7316	2.9929	321.965	2.9929	631.961	2.9929	78.3279	2.9929	252.825	2.9929	269.983	2.9929	78.2827	2.9929	27.0375	2.9929	140
	2.9966	195.649	2.9966	121.243	2.9966	224.737	2.9966	146.831	2.9966	2.55308	2.9966	252.61	2.9966	27.6125	2.9966	226.107	2.9966	201.6	2.9966	16.11	2.9966	212.52	2.9966	20.9796	2.9966	146.074	2.9966	233.611	2.9966	247.147	2.9966	17.0564	2.9966	321.945	2.9966	624.998	2.9966	77.4151	2.9966	279.221	2.9966	249.321	2.9966	70.6184	2.9966	26.5716	2.9966	40
	3.0002	201.271	3.0002	119.8	3.0002	215.824	3.0002	133.66	3.0002	2.45217	3.0002	228.333	3.0002	27.7949	3.0002	230.335	3.0002	202.283	3.0002	14.1327	3.0002	215.942	3.0002	21.1095	3.0002	139.79	3.0002	235.803	3.0002	245.706	3.0002	19.0708	3.0002	321.844	3.0002	608.752	3.0002	76.9727	3.0002	297.389	3.0002	231.953	3.0002	61.9166	3.0002	25.623	3.0002	160
	3.0039	205.673	3.0039	120.501	3.0039	207.178	3.0039	127.226	3.0039	2.32479	3.0039	219.359	3.0039	28.7519	3.0039	235.512	3.0039	213.686	3.0039	12.7015	3.0039	213.638	3.0039	21.7843	3.0039	135.557	3.0039	237.045	3.0039	244.576	3.0039	20.9038	3.0039	321.329	3.0039	585.938	3.0039	75.8588	3.0039	310.136	3.0039	219.114	3.0039	54.3819	3.0039	24.2096	3.0039	80
	3.0076	207.518	3.0076	122.301	3.0076	194.758	3.0076	131.217	3.0076	2.19296	3.0076	226.88	3.0076	30.0544	3.0076	244.165	3.0076	232.175	3.0076	12.7882	3.0076	207.053	3.0076	22.7787	3.0076	133.198	3.0076	238.268	3.0076	240.829	3.0076	21.7606	3.0076	321.31	3.0076	566.226	3.0076	73.1434	3.0076	318.681	3.0076	209.622	3.0076	49.2715	3.0076	22.5043	3.0076	140
	3.0113	206.315	3.0113	125.16	3.0113	173.906	3.0113	147.832	3.0113	2.0776	3.0113	222.639	3.0113	31.2381	3.0113	257.852	3.0113	248.522	3.0113	14.8158	3.0113	200.116	3.0113	23.4975	3.0113	132.25	3.0113	240.412	3.0113	234.374	3.0113	21.2405	3.0113	324.317	3.0113	563.141	3.0113	69.0102	3.0113	316.586	3.0113	201.743	3.0113	46.3637	3.0113	20.8254	3.0113	140
	3.0149	202.522	3.0149	129.762	3.0149	147.484	3.0149	174.675	3.0149	1.99502	3.0149	189.777	3.0149	31.9569	3.0149	275.386	3.0149	255.104	3.0149	18.2511	3.0149	197.157	3.0149	23.5241	3.0149	132.239	3.0149	244.106	3.0149	229.135	3.0149	19.5668	3.0149	333.413	3.0149	586.486	3.0149	64.9214	3.0149	299.878	3.0149	195.3	3.0149	44.4867	3.0149	19.6916	3.0149	200
	3.0186	197.307	3.0186	136.555	3.0186	134.106	3.0186	204.2	3.0186	1.95318	3.0186	151.425	3.0186	32.1076	3.0186	293.912	3.0186	252.629	3.0186	21.8784	3.0186	201.119	3.0186	23.0001	3.0186	132.952	3.0186	249.564	3.0186	230.562	3.0186	17.68	3.0186	350.452	3.0186	633.891	3.0186	62.9085	3.0186	279.377	3.0186	194.383	3.0186	42.6974	3.0186	19.3972	3.0186	80
	3.0223	192.184	3.0223	145.016	3.0223	151.893	3.0223	227.059	3.0223	1.95014	3.0223	144.368	3.0223	31.8359	3.0223	310.357	3.0223	248.125	3.0223	24.6024	3.0223	212.181	3.0223	22.4567	3.0223	134.572	3.0223	256.418	3.0223	241.213	3.0223	17.0726	3.0223	375.077	3.0223	688.579	3.0223	64.4675	3.0223	271.49	3.0223	208.318	3.0223	41.1345	3.0223	19.5664	3.0223	140
	3.0259	188.74	3.0259	153.579	3.0259	193.012	3.0259	236.449	3.0259	1.97498	3.0259	177.77	3.0259	31.4503	3.0259	321.467	3.0259	246.06	3.0259	26.0611	3.0259	226.571	3.0259	22.3172	3.0259	137.553	3.0259	263.188	3.0259	257.399	3.0259	19.2053	3.0259	404.254	3.0259	726.221	3.0259	69.6526	3.0259	278.857	3.0259	240.947	3.0259	40.8637	3.0259	19.5361	3.0259	120
	3.0296	187.967	3.0296	160.854	3.0296	229.431	3.0296	231.763	3.0296	2.01149	3.0296	229.022	3.0296	31.3078	3.0296	325.039	3.0296	242.919	3.0296	26.6881	3.0296	238.021	3.0296	22.498	3.0296	142.361	3.0296	267.443	3.0296	270.791	3.0296	24.5602	3.0296	433.907	3.0296	731.029	3.0296	77.1238	3.0296	288.764	3.0296	279.317	3.0296	42.7645	3.0296	18.9078	3.0296	220
	3.0333	189.922	3.0333	166.33	3.0333	237.756	3.0333	217.304	3.0333	2.04277	3.0333	265.256	3.0333	31.7893	3.0333	321.012	3.0333	232.348	3.0333	27.019	3.0333	240.968	3.0333	22.5029	3.0333	149.036	3.0333	266.322	3.0333	273.377	3.0333	31.9975	3.0333	458.986	3.0333	703.6	3.0333	84.9388	3.0333	290.215	3.0333	300.961	3.0333	46.6064	3.0333	17.7212	3.0333	180
	3.0369	193.486	3.0369	170.663	3.0369	218.59	3.0369	199.816	3.0369	2.05494	3.0369	262.202	3.0369	33.2903	3.0369	312.491	3.0369	213.811	3.0369	27.1977	3.0369	234.253	3.0369	21.8995	3.0369	156.935	3.0369	257.987	3.0369	263.222	3.0369	38.9733	3.0369	474.447	3.0369	659.801	3.0369	91.5093	3.0369	283.182	3.0369	294.17	3.0369	50.9516	3.0369	16.4046	3.0369	240
	3.0406	196.68	3.0406	175.172	3.0406	197.792	3.0406	185.93	3.0406	2.04	3.0406	224.393	3.0406	36.1113	3.0406	304.705	3.0406	193.924	3.0406	27.0472	3.0406	221.85	3.0406	20.7785	3.0406	164.809	3.0406	242.9	3.0406	246.474	3.0406	42.8455	3.0406	477.137	3.0406	620.713	3.0406	96.0558	3.0406	271.27	3.0406	268.563	3.0406	54.0084	3.0406	15.3663	3.0406	120
	3.0443	197.539	3.0443	180.846	3.0443	202.26	3.0443	180.138	3.0443	1.99792	3.0443	185.343	3.0443	40.2186	3.0443	302.313	3.0443	179.627	3.0443	26.4723	3.0443	209.812	3.0443	19.7245	3.0443	171.214	3.0443	223.942	3.0443	233.502	3.0443	42.4636	3.0443	467.465	3.0443	601.062	3.0443	98.4266	3.0443	255.878	3.0443	246.464	3.0443	54.7809	3.0443	14.6067	3.0443	200
	3.0479	195.101	3.0479	187.54	3.0479	227.225	3.0479	183.507	3.0479	1.93763	3.0479	173.507	3.0479	45.0324	3.0479	306.861	3.0479	172.58	3.0479	25.6825	3.0479	202.409	3.0479	19.3102	3.0479	175.025	3.0479	205.319	3.0479	231.72	3.0479	38.8003	3.0479	449.191	3.0479	604.092	3.0479	98.7767	3.0479	239.358	3.0479	242.138	3.0479	53.6822	3.0479	13.9619	3.0479	160
	3.0516	189.842	3.0516	193.963	3.0516	246.554	3.0516	193.769	3.0516	1.87566	3.0516	193.325	3.0516	49.4809	3.0516	316.304	3.0516	170.269	3.0516	25.0694	3.0516	200.57	3.0516	19.6428	3.0516	175.771	3.0516	191.097	3.0516	240.475	3.0516	34.0914	3.0516	427.193	3.0516	624.084	3.0516	97.5369	3.0516	225.769	3.0516	249.445	3.0516	52.2032	3.0516	13.3989	3.0516	160
	3.0553	183.258	3.0553	198.501	3.0553	254.626	3.0553	206.874	3.0553	1.83121	3.0553	226.474	3.0553	52.4062	3.0553	327.221	3.0553	169.71	3.0553	24.966	3.0553	202.845	3.0553	20.3676	3.0553	173.631	3.0553	184.236	3.0553	252.123	3.0553	30.2508	3.0553	405.214	3.0553	651.206	3.0553	95.5202	3.0553	216.918	3.0553	252.623	3.0553	51.9015	3.0553	12.9026	3.0553	140
	3.0589	176.929	3.0589	200.174	3.0589	265.261	3.0589	218.699	3.0589	1.81955	3.0589	246.56	3.0589	53.1143	3.0589	337.858	3.0589	168.924	3.0589	25.5134	3.0589	206.972	3.0589	21.0041	3.0589	169.156	3.0589	186.292	3.0589	258.521	3.0589	27.8871	3.0589	385.419	3.0589	674.837	3.0589	93.6967	3.0589	211.453	3.0589	246.6	3.0589	53.4109	3.0589	12.425	3.0589	480
	3.0626	171.776	3.0626	198.948	3.0626	279.419	3.0626	225.819	3.0626	1.8473	3.0626	249.679	3.0626	51.6993	3.0626	348.693	3.0626	166.376	3.0626	26.6442	3.0626	210.771	3.0626	21.2595	3.0626	163	3.0626	197.411	3.0626	257.304	3.0626	26.5593	3.0626	369.37	3.0626	686.48	3.0626	92.5918	3.0626	209.468	3.0626	241.155	3.0626	56.0933	3.0626	11.9492	3.0626	200
	3.0663	167.954	3.0663	195.298	3.0663	285.903	3.0663	225.797	3.0663	1.91183	3.0663	250.401	3.0663	48.9144	3.0663	359.811	3.0663	160.824	3.0663	28.0976	3.0663	212.666	3.0663	21.1349	3.0663	155.858	3.0663	216.252	3.0663	252.379	3.0663	25.7409	3.0663	358.495	3.0663	683.461	3.0663	91.9048	3.0663	214.143	3.0663	245.253	3.0663	58.4796	3.0663	11.46	3.0663	120
	3.0699	165.237	3.0699	189.684	3.0699	276.706	3.0699	217.675	3.0699	2.00335	3.0699	256.395	3.0699	45.6841	3.0699	368.754	3.0699	152.995	3.0699	29.4436	3.0699	212.47	3.0699	20.834	3.0699	148.643	3.0699	240.025	3.0699	249.079	3.0699	25.4594	3.0699	353.291	3.0699	671.141	3.0699	90.8969	3.0699	226.25	3.0699	255.144	3.0699	59.1379	3.0699	10.9733	3.0699	160
	3.0736	163.377	3.0736	182.531	3.0736	256.034	3.0736	202.222	3.0736	2.10713	3.0736	265.382	3.0736	42.6006	3.0736	372.224	3.0736	147.446	3.0736	30.1819	3.0736	211.84	3.0736	20.569	3.0736	142.635	3.0736	265.038	3.0736	249.504	3.0736	26.1273	3.0736	352.406	3.0736	660.174	3.0736	89.272	3.0736	241.89	3.0736	262.061	3.0736	57.4146	3.0736	10.5589	3.0736	160
	3.0773	162.206	3.0773	174.582	3.0773	240.366	3.0773	181.712	3.0773	2.20484	3.0773	266.825	3.0773	39.7507	3.0773	369.591	3.0773	150.483	3.0773	29.9632	3.0773	213.101	3.0773	20.4131	3.0773	139.357	3.0773	287.672	3.0773	251.933	3.0773	28.0044	3.0773	353.034	3.0773	658.646	3.0773	87.65	3.0773	256.104	3.0773	264.877	3.0773	53.6715	3.0773	10.1774	3.0773	220
	3.081	161.575	3.081	167.189	3.081	232.006	3.081	160.289	3.081	2.2755	3.081	247.538	3.081	37.0215	3.081	363.583	3.081	163.72	3.081	28.8716	3.081	216.926	3.081	20.3125	3.081	140.102	3.081	304.734	3.081	252.905	3.081	30.9262	3.081	352.494	3.081	664.758	3.081	87.1837	3.081	265.042	3.081	268.592	3.081	49.1127	3.081	9.5343	3.081	20
	3.0846	161.262	3.0846	161.566	3.0846	224.297	3.0846	142.735	3.0846	2.30637	3.0846	218.658	3.0846	34.4314	3.0846	356.944	3.0846	180.893	3.0846	27.4573	3.0846	222.034	3.0846	20.1932	3.0846	145.126	3.0846	314.636	3.0846	249.311	3.0846	34.5859	3.0846	349.836	3.0846	668.16	3.0846	88.7111	3.0846	270.407	3.0846	274.319	3.0846	45.0528	3.0846	8.3132	3.0846	140
	3.0883	161.012	3.0883	158.436	3.0883	224.185	3.0883	133.203	3.0883	2.29821	3.0883	208.194	3.0883	32.4455	3.0883	349.846	3.0883	192.715	3.0883	26.3403	3.0883	227.845	3.0883	20.0465	3.0883	153.376	3.0883	316.69	3.0883	239.215	3.0883	38.6403	3.0883	346.247	3.0883	659.871	3.0883	92.5458	3.0883	279.966	3.0883	276.818	3.0883	42.4147	3.0883	6.7389	3.0883	200
	3.092	160.521	3.092	157.849	3.092	234.695	3.092	132.608	3.092	2.26759	3.092	214.703	3.092	31.7892	3.092	341.019	3.092	194.706	3.092	25.621	3.092	236.491	3.092	19.948	3.092	162.719	3.092	311.113	3.092	222.541	3.092	42.5172	3.092	344.263	3.092	640.024	3.092	98.7289	3.092	294.624	3.092	272.112	3.092	41.3598	3.092	5.531	3.092	200
	3.0956	159.415	3.0956	159.352	3.0956	247.611	3.0956	137.811	3.0956	2.23943	3.0956	224.123	3.0956	32.9337	3.0956	330.183	3.0956	189.645	3.0956	24.6803	3.0956	250.691	3.0956	20.0424	3.0956	170.735	3.0956	299.195	3.0956	201.838	3.0956	45.2971	3.0956	346.322	3.0956	615.999	3.0956	107.04	3.0956	299.736	3.0956	264.072	3.0956	41.2595	3.0956	5.1513	3.0956	240
	3.0993	157.331	3.0993	162.185	3.0993	249.968	3.0993	144.247	3.0993	2.23286	3.0993	236.433	3.0993	35.6472	3.0993	317.795	3.0993	183.346	3.0993	22.6814	3.0993	269.968	3.0993	20.476	3.0993	175.673	3.0993	283.183	3.0993	182.218	3.0993	46.1109	3.0993	353.46	3.0993	595.629	3.0993	116.471	3.0993	283.301	3.0993	258.36	3.0993	41.0587	3.0993	5.529	3.0993	160
	3.1029	154.161	3.1029	165.345	3.1029	239.504	3.1029	149.661	3.1029	2.24997	3.1029	241.333	3.1029	38.9564	3.1029	302.935	3.1029	180.297	3.1029	19.3515	3.1029	290.343	3.1029	21.2749	3.1029	177.047	3.1029	265.634	3.1029	169.575	3.1029	44.8389	3.1029	364.832	3.1029	583.874	3.1029	124.856	3.1029	257.357	3.1029	252.318	3.1029	39.8706	3.1029	6.3803	3.1029	220
	3.1066	150.295	3.1066	167.761	3.1066	230.227	3.1066	154.962	3.1066	2.27595	3.1066	227.443	3.1066	41.5436	3.1066	283.592	3.1066	183.613	3.1066	15.3102	3.1066	307.45	3.1066	22.2636	3.1066	175.62	3.1066	248.587	3.1066	167.826	3.1066	42.4264	3.1066	378.332	3.1066	583.28	3.1066	129.431	3.1066	247.398	3.1066	241.032	3.1066	37.4494	3.1066	7.4179	3.1066	220
	3.1103	146.546	3.1103	168.786	3.1103	223.689	3.1103	161.726	3.1103	2.29075	3.1103	207.915	3.1103	42.3075	3.1103	260.127	3.1103	195.791	3.1103	11.6632	3.1103	318.656	3.1103	23.1126	3.1103	172.868	3.1103	233.348	3.1103	177.17	3.1103	40.4957	3.1103	391.894	3.1103	594.068	3.1103	128.131	3.1103	265.185	3.1103	229.347	3.1103	34.2175	3.1103	8.4001	3.1103	100
	3.114	143.696	3.114	168.749	3.114	206.506	3.114	169.972	3.114	2.28372	3.114	207.06	3.114	40.7822	3.114	237.612	3.114	216.275	3.114	9.2445	3.114	322.703	3.114	23.5174	3.114	170.309	3.114	221.093	3.114	194.254	3.114	40.5774	3.114	404.594	3.114	613.918	3.114	120.687	3.114	301.952	3.114	225.943	3.114	30.8689	3.114	9.2449	3.114	200
	3.1176	141.93	3.1176	168.998	3.1176	180.374	3.1176	178.586	3.1176	2.2606	3.1176	232.32	3.1176	37.2843	3.1176	223.624	3.1176	239.232	3.1176	8.1429	3.1176	319.383	3.1176	23.4055	3.1176	169.057	3.1176	213.502	3.1176	213.701	3.1176	43.4378	3.1176	416.727	3.1176	639.615	3.1176	108.777	3.1176	340.321	3.1176	230.816	3.1176	27.9416	3.1176	10.0376	3.1176	260
	3.1213	140.661	3.1213	171.164	3.1213	164.634	3.1213	186.453	3.1213	2.23881	3.1213	269.313	3.1213	32.8094	3.1213	223.35	3.1213	256.454	3.1213	7.8486	3.1213	310.086	3.1213	22.9891	3.1213	169.713	3.1213	212.426	3.1213	230.661	3.1213	48.7235	3.1213	428.725	3.1213	668.887	3.1213	95.2857	3.1213	363.265	3.1213	236.835	3.1213	25.7087	3.1213	10.8683	3.1213	100
	3.125	139.004	3.125	175.988	3.125	167.456	3.125	192.071	3.125	2.23611	3.125	298.155	3.125	28.7232	3.125	236.374	3.125	263.17	3.125	7.8324	3.125	297.394	3.125	22.5674	3.125	172.432	3.125	218.543	3.125	243.644	3.125	55.0062	3.125	439.897	3.125	699.648	3.125	83.2838	3.125	360.413	3.125	237.917	3.125	24.3267	3.125	11.6757	3.125	200
	3.1286	136.606	3.1286	182.5	3.1286	177.326	3.1286	192.903	3.1286	2.26155	3.1286	301.16	3.1286	26.3	3.1286	257.182	3.1286	260.684	3.1286	8.0321	3.1286	283.616	3.1286	22.2626	3.1286	176.94	3.1286	230.184	3.1286	255.044	3.1286	60.3538	3.1286	448.449	3.1286	728.028	3.1286	75.262	3.1286	336.319	3.1286	233.71	3.1286	23.9204	3.1286	12.2775	3.1286	160
	3.1323	134.257	3.1323	188.202	3.1323	183.785	3.1323	186.577	3.1323	2.31324	3.1323	268.306	3.1323	26.2617	3.1323	277.909	3.1323	253.748	3.1323	8.8242	3.1323	270.407	3.1323	21.972	3.1323	182.457	3.1323	243.485	3.1323	267.9	3.1323	63.2825	3.1323	453.009	3.1323	748.529	3.1323	72.7423	3.1323	308.639	3.1323	230.079	3.1323	24.49	3.1323	12.6134	3.1323	160
	3.136	133.843	3.136	190.213	3.136	181.361	3.136	173.514	3.136	2.37958	3.136	221.77	3.136	28.4798	3.136	290.917	3.136	246.167	3.136	10.4989	3.136	260.171	3.136	21.5518	3.136	187.551	3.136	253.649	3.136	281.818	3.136	63.4184	3.136	454.076	3.136	756.563	3.136	76.046	3.136	292.435	3.136	230.451	3.136	25.8365	3.136	12.9024	3.136	280
	3.1396	137.395	3.1396	187.19	3.1396	165.424	3.1396	157.811	3.1396	2.44574	3.1396	202.971	3.1396	32.0486	3.1396	292.368	3.1396	238.607	3.1396	12.8116	3.1396	256.09	3.1396	20.9698	3.1396	190.622	3.1396	257.594	3.1396	293.586	3.1396	61.4055	3.1396	453.775	3.1396	752.317	3.1396	84.0294	3.1396	286.908	3.1396	226.511	3.1396	27.7828	3.1396	13.4906	3.1396	60
	3.1433	146.025	3.1433	180.048	3.1433	146.824	3.1433	145.79	3.1433	2.4974	3.1433	220.03	3.1433	35.7038	3.1433	283.44	3.1433	230.457	3.1433	15.0151	3.1433	260.987	3.1433	20.3344	3.1433	190.309	3.1433	254.954	3.1433	300.298	3.1433	57.9043	3.1433	453.559	3.1433	740.264	3.1433	94.2346	3.1433	283.344	3.1433	207.23	3.1433	30.456	3.1433	14.4481	3.1433	260
	3.147	159.027	3.147	171.373	3.147	143.168	3.147	142.641	3.147	2.52635	3.147	244.404	3.147	38.323	3.147	269.75	3.147	221.818	3.147	16.387	3.147	274.604	3.147	19.8501	3.147	186.076	3.147	247.99	3.147	301.408	3.147	52.9947	3.147	452.452	3.147	725.847	3.147	103.328	3.147	278.786	3.147	175.751	3.147	34.279	3.147	15.4142	3.147	220
	3.1506	173.743	3.1506	163.699	3.1506	152.24	3.1506	149.517	3.1506	2.53532	3.1506	252.848	3.1506	39.2976	3.1506	258.109	3.1506	213.811	3.1506	16.7226	3.1506	291.909	3.1506	19.7365	3.1506	178.512	3.1506	240.298	3.1506	297.347	3.1506	46.4703	3.1506	447.531	3.1506	711.773	3.1506	108.053	3.1506	277.714	3.1506	149.024	3.1506	39.5339	3.1506	16.0055	3.1506	240
	3.1543	186.383	3.1543	157.901	3.1543	158.807	3.1543	163.193	3.1543	2.53734	3.1543	241.353	3.1543	38.6445	3.1543	253.102	3.1543	208.311	3.1543	16.3333	3.1543	304.851	3.1543	20.0909	3.1543	169.128	3.1543	235.16	3.1543	287.568	3.1543	38.5548	3.1543	436.311	3.1543	698.293	3.1543	106.445	3.1543	284.704	3.1543	141.887	3.1543	45.8389	3.1543	16.2002	3.1543	340
	3.158	193.552	3.158	152.88	3.158	163.265	3.158	178.241	3.158	2.54763	3.158	210.734	3.158	36.9193	3.158	256.163	3.158	206.994	3.158	15.6547	3.158	307.44	3.158	20.7812	3.158	159.759	3.158	234.421	3.158	271.364	3.158	30.1906	3.158	419.013	3.158	687.29	3.158	98.8048	3.158	299.328	3.158	157.61	3.158	52.0679	3.158	16.1612	3.158	120
	3.1616	193.771	3.1616	146.696	3.1616	177.079	3.1616	189.815	3.1616	2.57281	3.1616	170.929	3.1616	35.0247	3.1616	266.612	3.1616	208.777	3.1616	14.9312	3.1616	300.014	3.1616	21.4835	3.1616	151.878	3.1616	238.169	3.1616	250.502	3.1616	22.7022	3.1616	398.936	3.1616	684.07	3.1616	87.9046	3.1616	314.922	3.1616	190.531	3.1616	56.8864	3.1616	15.9439	3.1616	280
	3.1653	188.179	3.1653	138.182	3.1653	192.161	3.1653	195.578	3.1653	2.6057	3.1653	141.998	3.1653	33.9244	3.1653	282.272	3.1653	208.925	3.1653	14.2428	3.1653	288.219	3.1653	21.8282	3.1653	146.18	3.1653	245.082	3.1653	229.706	3.1653	17.2776	3.1653	380.738	3.1653	692.714	3.1653	77.9923	3.1653	320.782	3.1653	229.794	3.1653	59.5036	3.1653	15.5113	3.1653	220
	3.169	180.012	3.169	127.869	3.169	194.754	3.169	196.466	3.169	2.63007	3.169	134.491	3.169	34.2559	3.169	299.402	3.169	203.417	3.169	13.7175	3.169	277.642	3.169	21.5432	3.169	142.612	3.169	253.203	3.169	213.614	3.169	14.6369	3.169	368.019	3.169	710.01	3.169	72.8063	3.169	309.809	3.169	261.735	3.169	60.0144	3.169	14.8517	3.169	140
	3.1726	173.156	3.1726	117.768	3.1726	194.939	3.1726	196.145	3.1726	2.63144	3.1726	145.772	3.1726	35.97	3.1726	313.841	3.1726	194.288	3.1726	13.6165	3.1726	269.827	3.1726	20.566	3.1726	140.718	3.1726	260.946	3.1726	203.622	3.1726	14.8874	3.1726	361.949	3.1726	726.495	3.1726	73.6066	3.1726	286.018	3.1726	275.49	3.1726	59.0686	3.1726	14.043	3.1726	120
	3.1763	170.518	3.1763	110.411	3.1763	208.929	3.1763	198.765	3.1763	2.60576	3.1763	164.067	3.1763	38.2514	3.1763	323.67	3.1763	188.477	3.1763	14.1457	3.1763	263.023	3.1763	19.1187	3.1763	140.03	3.1763	267.949	3.1763	198.401	3.1763	17.5029	3.1763	361.639	3.1763	734.528	3.1763	78.5296	3.1763	261.122	3.1763	269.917	3.1763	57.2381	3.1763	13.2951	3.1763	260
	3.18	172.971	3.18	107.913	3.18	232.997	3.18	205.822	3.18	2.56098	3.18	178.48	3.18	39.8807	3.18	330.48	3.18	190.611	3.18	15.1419	3.18	255.601	3.18	17.6435	3.18	140.264	3.18	275.242	3.18	197.04	3.18	21.5027	3.18	365.448	3.18	733.919	3.18	83.776	3.18	244.226	3.18	256.586	3.18	54.7179	3.18	12.8785	3.18	260
	3.1836	179.248	3.1836	111.474	3.1836	243.734	3.1836	214.538	3.1836	2.5125	3.1836	186.536	3.1836	39.8912	3.1836	336.97	3.1836	197.602	3.1836	15.9895	3.1836	248.307	3.1836	16.5424	3.1836	141.271	3.1836	284.487	3.1836	200.454	3.1836	25.8304	3.1836	371.943	3.1836	728.796	3.1836	85.8674	3.1836	239.578	3.1836	253.096	3.1836	51.6091	3.1836	12.7962	3.1836	120
	3.1873	186.663	3.1873	121.317	3.1873	227.063	3.1873	219.358	3.1873	2.47689	3.1873	190.085	3.1873	38.1114	3.1873	343.212	3.1873	200.836	3.1873	16.0043	3.1873	243.624	3.1873	15.9024	3.1873	142.903	3.1873	296.659	3.1873	209.472	3.1873	29.679	3.1873	380.029	3.1873	720.987	3.1873	83.4814	3.1873	249.58	3.1873	266.91	3.1873	48.3994	3.1873	12.687	3.1873	160
	3.191	192.08	3.191	136.442	3.191	200.348	3.191	215.523	3.191	2.46741	3.191	191.95	3.191	35.3001	3.191	345.755	3.191	193.906	3.191	15.0768	3.191	243.171	3.191	15.5053	3.191	144.898	3.191	310.736	3.191	222.189	3.191	32.4734	3.191	388.564	3.191	709.246	3.191	77.8924	3.191	271.131	3.191	285.929	3.191	46.105	3.191	12.2541	3.191	140
	3.1947	193.338	3.1947	154.93	3.1947	188.008	3.1947	202.441	3.1947	2.48933	3.1947	190.373	3.1947	32.6161	3.1947	340.794	3.1947	178.593	3.1947	13.9374	3.1947	245.532	3.1947	15.1149	3.1947	147.017	3.1947	324.249	3.1947	234.481	3.1947	33.9754	3.1947	396.753	3.1947	693.645	3.1947	71.6385	3.1947	292.574	3.1947	291.769	3.1947	45.6267	3.1947	11.6416	3.1947	160
	3.1983	189.732	3.1983	173.659	3.1983	188.274	3.1983	183.909	3.1983	2.53993	3.1983	183.545	3.1983	30.9662	3.1983	327.336	3.1983	163.809	3.1983	13.6643	3.1983	247.651	3.1983	14.7671	3.1983	149.088	3.1983	334.226	3.1983	242.148	3.1983	34.2943	3.1983	404.304	3.1983	678.124	3.1983	66.7517	3.1983	300.09	3.1983	278.182	3.1983	47.1987	3.1983	11.2853	3.1983	180
	3.202	182.116	3.202	188.65	3.202	183.524	3.202	165.683	3.202	2.60943	3.202	173.147	3.202	30.5291	3.202	308.519	3.202	159.604	3.202	14.8379	3.202	248.286	3.202	14.701	3.202	150.974	3.202	338.74	3.202	243.025	3.202	34.0702	3.202	411.53	3.202	667.204	3.202	63.7282	3.202	287.804	3.202	253.764	3.202	50.1741	3.202	11.4542	3.202	280
	3.2056	172.561	3.2056	196.287	3.2056	169.062	3.2056	152.134	3.2056	2.68339	3.2056	160.001	3.2056	30.746	3.2056	290.581	3.2056	169.57	3.2056	17.1158	3.2056	249.756	3.2056	15.0601	3.2056	152.428	3.2056	337.827	3.2056	237.506	3.2056	34.3225	3.2056	418.939	3.2056	662.09	3.2056	61.8941	3.2056	260.775	3.2056	233.316	3.2056	53.3394	3.2056	12.0042	3.2056	220
	3.2093	163.746	3.2093	195.042	3.2093	154.5	3.2093	144.684	3.2093	2.74539	3.2093	148.208	3.2093	30.7315	3.2093	279.799	3.2093	186.733	3.2093	19.6005	3.2093	255.981	3.2093	15.7127	3.2093	152.98	3.2093	333.238	3.2093	227.497	3.2093	35.8519	3.2093	426.593	3.2093	661.301	3.2093	60.6284	3.2093	231.474	3.2093	229.078	3.2093	55.4618	3.2093	12.528	3.2093	360
	3.213	158.191	3.213	186.604	3.213	149.229	3.213	142.852	3.213	2.77994	3.213	144.149	3.213	29.7857	3.213	278.498	3.213	198.723	3.213	21.559	3.213	269.138	3.213	16.3482	3.213	152.072	3.213	327.406	3.213	215	3.213	38.6336	3.213	433.952	3.213	664.318	3.213	60.1628	3.213	214.201	3.213	241.945	3.213	55.7442	3.213	12.8689	3.213	100
	3.2167	157.432	3.2167	175.353	3.2167	152.165	3.2167	146.072	3.2167	2.7762	3.2167	150.797	3.2167	27.6906	3.2167	283.06	3.2167	199.673	3.2167	22.7506	3.2167	288.111	3.2167	16.7072	3.2167	149.419	3.2167	322.329	3.2167	201.629	3.2167	41.7193	3.2167	440.466	3.2167	673.219	3.2167	61.2702	3.2167	218.965	3.2167	260.509	3.2167	54.0625	3.2167	13.3751	3.2167	60
	3.2203	161.365	3.2203	166.24	3.2203	159.988	3.2203	154.02	3.2203	2.73321	3.2203	163.285	3.2203	24.6898	3.2203	286.465	3.2203	195.64	3.2203	23.1437	3.2203	309.178	3.2203	16.7187	3.2203	145.347	3.2203	318.921	3.2203	189.107	3.2203	43.7264	3.2203	446.213	3.2203	690.09	3.2203	64.348	3.2203	246.634	3.2203	273.455	3.2203	50.9391	3.2203	14.3492	3.2203	360
	3.224	168.206	3.224	162.467	3.224	174.92	3.224	165.447	3.224	2.66409	3.224	169.545	3.224	21.275	3.224	283.977	3.224	196.394	3.224	22.5306	3.224	327.595	3.224	16.4748	3.224	140.828	3.224	316.911	3.224	179.445	3.224	43.5362	3.224	451.663	3.224	712.924	3.224	68.8444	3.224	286.135	3.224	277.489	3.224	47.2433	3.224	15.5338	3.224	200
	3.2277	175.237	3.2277	164.415	3.2277	193.168	3.2277	177.444	3.2277	2.5948	3.2277	164.089	3.2277	17.9676	3.2277	276.964	3.2277	204.174	3.2277	20.5983	3.2277	339.055	3.2277	16.1227	3.2277	137.099	3.2277	315.032	3.2277	174.236	3.2277	40.7806	3.2277	456.62	3.2277	734.757	3.2277	73.4395	3.2277	316.328	3.2277	272.147	3.2277	43.7588	3.2277	16.5023	3.2277	240
	3.2313	180.029	3.2313	170.107	3.2313	206.906	3.2313	186.508	3.2313	2.55442	3.2313	157.646	3.2313	15.1984	3.2313	271.149	3.2313	213.048	3.2313	17.3657	3.2313	340.653	3.2313	15.7612	3.2313	135.103	3.2313	311.35	3.2313	174.036	3.2313	35.9698	3.2313	459.575	3.2313	747.9	3.2313	76.7662	3.2313	319.274	3.2313	258.849	3.2313	40.9027	3.2313	17.1926	3.2313	280
	3.235	181.434	3.235	176.377	3.235	212.361	3.235	190.614	3.235	2.56014	3.235	162.599	3.235	13.2753	3.235	271.238	3.235	216.86	3.235	13.4182	3.235	331.317	3.235	15.3797	3.235	135.09	3.235	303.739	3.235	178.564	3.235	30.3633	3.235	458.48	3.235	749.701	3.235	78.191	3.235	297.788	3.235	244.952	3.235	38.7514	3.235	17.7654	3.235	160
	3.2387	179.853	3.2387	179.93	3.2387	207.415	3.2387	190.315	3.2387	2.60564	3.2387	175.33	3.2387	12.3959	3.2387	277.513	3.2387	214.286	3.2387	9.6579	3.2387	312.232	3.2387	14.9214	3.2387	136.613	3.2387	290.646	3.2387	187.111	3.2387	25.6921	3.2387	452.514	3.2387	744.339	3.2387	78.1341	3.2387	274.478	3.2387	237.179	3.2387	37.2259	3.2387	18.2649	3.2387	240
	3.2423	176.869	3.2423	178.268	3.2423	196.064	3.2423	187.965	3.2423	2.65975	3.2423	179.75	3.2423	12.6658	3.2423	286.842	3.2423	207.541	3.2423	6.892	3.2423	288.1	3.2423	14.5035	3.2423	138.826	3.2423	272.395	3.2423	198.155	3.2423	23.7406	3.2423	443.656	3.2423	739.502	3.2423	77.6944	3.2423	270.189	3.2423	234.225	3.2423	36.1814	3.2423	18.6749	3.2423	180
	3.246	174.438	3.246	170.908	3.246	179.34	3.246	185.709	3.246	2.68248	3.246	169.463	3.246	14.0465	3.246	296.065	3.246	199.911	3.246	5.3524	3.246	265.771	3.246	14.4958	3.246	141.033	3.246	251.265	3.246	209.583	3.246	25.3744	3.246	436.226	3.246	740.928	3.246	77.8461	3.246	286.251	3.246	232.089	3.246	35.2468	3.246	19.0917	3.246	200
	3.2497	174.25	3.2497	159.848	3.2497	154.464	3.2497	183.898	3.2497	2.64454	3.2497	158.288	3.2497	16.3502	3.2497	303.263	3.2497	195.176	3.2497	4.8184	3.2497	251.392	3.2497	15.2515	3.2497	142.99	3.2497	231.455	3.2497	219.275	3.2497	30.0237	3.2497	435.112	3.2497	749.561	3.2497	78.8959	3.2497	308.894	3.2497	230.201	3.2497	33.8564	3.2497	19.5225	3.2497	60
	3.2533	177.319	3.2533	148.917	3.2533	132.891	3.2533	180.98	3.2533	2.54283	3.2533	160.213	3.2533	19.2244	3.2533	307.523	3.2533	195.448	3.2533	4.8973	3.2533	246.689	3.2533	16.6839	3.2533	144.917	3.2533	217.816	3.2533	226.339	3.2533	35.7447	3.2533	443.115	3.2533	761.872	3.2533	80.4495	3.2533	322.774	3.2533	227.782	3.2533	31.5495	3.2533	19.7932	3.2533	240
	3.257	183.786	3.257	141.871	3.257	134.425	3.257	175.016	3.257	2.40233	3.257	170.322	3.257	22.2032	3.257	309.06	3.257	197.906	3.257	5.3232	3.257	248.838	3.257	18.2263	3.257	147.236	3.257	214.011	3.257	231.621	3.257	40.2052	3.257	458.901	3.257	772.925	3.257	81.6533	3.257	323.472	3.257	221.535	3.257	28.4134	3.257	19.8456	3.257	60
	3.2607	192.935	3.2607	140.375	3.2607	164.811	3.2607	166.008	3.2607	2.26345	3.2607	177.333	3.2607	24.8183	3.2607	309.412	3.2607	197.048	3.2607	6.0516	3.2607	254.498	3.2607	19.2573	3.2607	150.226	3.2607	220.948	3.2607	236.884	3.2607	41.9763	3.2607	476.94	3.2607	779.846	3.2607	81.5547	3.2607	319.07	3.2607	211.493	3.2607	25.2496	3.2607	19.8382	3.2607	460
	3.2643	203.421	3.2643	143.249	3.2643	203.27	3.2643	157.258	3.2643	2.16288	3.2643	182.912	3.2643	26.7157	3.2643	310.242	3.2643	192.16	3.2643	7.1127	3.2643	263.502	3.2643	19.5358	3.2643	153.816	3.2643	236.261	3.2643	243.175	3.2643	41.1739	3.2643	489.78	3.2643	782.23	3.2643	79.662	3.2643	316.494	3.2643	204.887	3.2643	23.2446	3.2643	19.9233	3.2643	280
	3.268	213.693	3.268	147.437	3.268	218.895	3.268	153.971	3.268	2.11961	3.268	193.17	3.268	27.7296	3.268	311.496	3.268	189.24	3.268	8.3986	3.268	277.906	3.268	19.2811	3.268	157.655	3.268	255.131	3.268	249.357	3.268	39.0481	3.268	491.513	3.268	779.494	3.268	76.5386	3.268	311.518	3.268	207.97	3.268	23.3503	3.268	20.0647	3.268	260
	3.2717	222.488	3.2717	149.964	3.2717	201.561	3.2717	159.424	3.2717	2.13329	3.2717	205.95	3.2717	27.9065	3.2717	311.289	3.2717	192.881	3.2717	9.5936	3.2717	297.513	3.2717	18.9482	3.2717	161.355	3.2717	272.018	3.2717	251.904	3.2717	36.9539	3.2717	480.413	3.2717	769.607	3.2717	73.8291	3.2717	298.835	3.2717	215.713	3.2717	25.7692	3.2717	20.035	3.2717	80
	3.2753	229.113	3.2753	149.535	3.2753	166.454	3.2753	172.005	3.2753	2.19282	3.2753	214.088	3.2753	27.5004	3.2753	307.928	3.2753	199.156	3.2753	10.2916	3.2753	317.24	3.2753	18.9092	3.2753	164.727	3.2753	282.449	3.2753	246.859	3.2753	35.4661	3.2753	459.363	3.2753	751.9	3.2753	73.3746	3.2753	285.07	3.2753	216.468	3.2753	29.8144	3.2753	19.594	3.2753	120
	3.279	233.337	3.279	146.865	3.279	135.153	3.279	186.359	3.279	2.28595	3.279	207.226	3.279	26.9283	3.279	301.833	3.279	199.671	3.279	10.1891	3.279	329.695	3.279	19.2213	3.279	167.861	3.279	284.239	3.279	233.382	3.279	34.1603	3.279	434.211	3.279	730.668	3.279	75.9503	3.279	283.072	3.279	205.098	3.279	34.1886	3.279	18.7186	3.279	220
	3.2827	235.094	3.2827	143.786	3.2827	119.256	3.2827	197.709	3.2827	2.40202	3.2827	181.948	3.2827	26.6507	3.2827	295.6	3.2827	190.885	3.2827	9.2243	3.2827	330.57	3.2827	19.6289	3.2827	171	3.2827	277.933	3.2827	216.171	3.2827	32.1244	3.2827	411.284	3.2827	714.619	3.2827	80.6296	3.2827	295.27	3.2827	185.889	3.2827	37.5489	3.2827	17.5678	3.2827	200
	3.2863	234.396	3.2863	141.955	3.2863	117.653	3.2863	204.961	3.2863	2.52783	3.2863	153.643	3.2863	26.9721	3.2863	292.812	3.2863	176.924	3.2863	7.6052	3.2863	321.434	3.2863	19.7894	3.2863	174.298	3.2863	266.453	3.2863	204.092	3.2863	28.7998	3.2863	395.344	3.2863	712.172	3.2863	85.2775	3.2863	309.062	3.2863	167.895	3.2863	39.0634	3.2863	16.3366	3.2863	220
	3.29	231.621	3.29	142.069	3.29	129.578	3.29	209.772	3.29	2.64347	3.29	143.346	3.29	27.8574	3.29	296.878	3.29	164.351	3.29	5.7353	3.29	307.687	3.29	19.5077	3.29	177.573	3.29	253.901	3.29	205.276	3.29	24.488	3.29	388.64	3.29	727.11	3.29	87.7728	3.29	310.205	3.29	161.575	3.29	38.635	3.29	15.2982	3.29	180
	3.2937	227.793	3.2937	143.989	3.2937	158.386	3.2937	213.351	3.2937	2.72365	3.2937	154.032	3.2937	28.9015	3.2937	309.671	3.2937	155.902	3.2937	4.0854	3.2937	294.534	3.2937	18.7972	3.2937	180.23	3.2937	243.887	3.2937	221.975	3.2937	20.143	3.2937	391.037	3.2937	757.241	3.2937	87.1013	3.2937	296.228	3.2937	172.831	3.2937	36.683	3.2937	14.7167	3.2937	120
	3.2973	224.412	3.2973	147.332	3.2973	193.191	3.2973	214.694	3.2973	2.74447	3.2973	162.808	3.2973	29.4985	3.2973	329.178	3.2973	149.482	3.2973	3.0864	3.2973	285.069	3.2973	17.8418	3.2973	181.396	3.2973	238.378	3.2973	248.313	3.2973	16.8086	3.2973	400.449	3.2973	793.684	3.2973	83.7673	3.2973	276.858	3.2973	197.491	3.2973	33.7913	3.2973	14.5233	3.2973	220
	3.301	222.447	3.301	152.05	3.301	207.7	3.301	211.862	3.301	2.6977	3.301	154.405	3.301	29.2218	3.301	349.288	3.301	142.777	3.301	2.9465	3.301	279.74	3.301	16.9059	3.301	180.443	3.301	237.173	3.301	274.232	3.301	14.9315	3.301	413.552	3.301	823.025	3.301	79.2382	3.301	264.572	3.301	226.117	3.301	30.3977	3.301	14.3492	3.301	320
	3.3047	221.671	3.3047	158.264	3.3047	192.093	3.3047	203.832	3.3047	2.59615	3.3047	147.71	3.3047	28.0532	3.3047	362.108	3.3047	138.159	3.3047	3.6518	3.3047	277.1	3.3047	16.274	3.3047	177.296	3.3047	239.278	3.3047	290.78	3.3047	14.4176	3.3047	426.477	3.3047	830.5	3.3047	74.9078	3.3047	264.73	3.3047	251.28	3.3047	26.9455	3.3047	13.9405	3.3047	220
	3.3083	220.722	3.3083	165.675	3.3083	171.952	3.3083	191.189	3.3083	2.47357	3.3083	161.552	3.3083	26.3939	3.3083	362.538	3.3083	140.05	3.3083	5.006	3.3083	274.237	3.3083	16.1299	3.3083	172.508	3.3083	244.128	3.3083	293.342	3.3083	14.8281	3.3083	435.87	3.3083	807.477	3.3083	71.3273	3.3083	272.616	3.3083	270.859	3.3083	24.1477	3.3083	13.3888	3.3083	120
	3.312	218.02	3.312	173.074	3.312	177.446	3.312	175.807	3.312	2.37492	3.312	181.509	3.312	24.8211	3.312	351.284	3.312	147.941	3.312	6.7239	3.312	268.212	3.312	16.4738	3.312	166.984	3.312	251.768	3.312	281.329	3.312	15.5749	3.312	440.187	3.312	758.218	3.312	68.1993	3.312	284.05	3.312	287.267	3.312	23.0218	3.312	12.926	3.312	140
	3.3157	212.861	3.3157	178.431	3.3157	210.039	3.3157	160.717	3.3157	2.34004	3.3157	183.096	3.3157	23.7565	3.3157	333.984	3.3157	154.959	3.3157	8.5178	3.3157	258.248	3.3157	17.168	3.3157	161.575	3.3157	261.882	3.3157	257.168	3.3157	16.1303	3.3157	440.284	3.3157	698.935	3.3157	64.932	3.3157	302.788	3.3157	300.365	3.3157	24.512	3.3157	12.5814	3.3157	140
	3.3194	205.908	3.3194	179.635	3.3194	243.102	3.3194	149.894	3.3194	2.38688	3.3194	173	3.3194	23.2578	3.3194	317.454	3.3194	154.666	3.3194	10.1444	3.3194	246.67	3.3194	18.0408	3.3194	156.876	3.3194	272.811	3.3194	226.297	3.3194	16.2972	3.3194	438.67	3.3194	647.658	3.3194	61.1084	3.3194	328	3.3194	302.387	3.3194	28.8912	3.3194	12.2444	3.3194	340
	3.323	198.849	3.323	175.518	3.323	247.296	3.323	147.057	3.323	2.50257	3.323	180.119	3.323	23.0438	3.323	305.873	3.323	147.797	3.323	11.4423	3.323	237.386	3.323	18.9357	3.323	153.329	3.323	281.753	3.323	196.162	3.323	16.354	3.323	437.768	3.323	612.836	3.323	56.5991	3.323	344.428	3.323	288.231	3.323	35.3962	3.323	11.9797	3.323	160
	3.3267	193.578	3.3267	166.647	3.3267	229.658	3.3267	153.93	3.3267	2.64767	3.3267	207.286	3.3267	22.7117	3.3267	299.614	3.3267	141.057	3.3267	12.3922	3.3267	233.243	3.3267	19.7109	3.3267	151.448	3.3267	286.185	3.3267	173.337	3.3267	16.8305	3.3267	438.465	3.3267	591.149	3.3267	51.537	3.3267	336.646	3.3267	267.038	3.3267	42.4262	3.3267	12.0135	3.3267	120
	3.3304	191.409	3.3304	155.459	3.3304	223.96	3.3304	169.334	3.3304	2.77301	3.3304	227.646	3.3304	21.9971	3.3304	297.415	3.3304	140.504	3.3304	13.1784	3.3304	234.492	3.3304	20.235	3.3304	151.847	3.3304	285.29	3.3304	161.165	3.3304	18.0242	3.3304	439.96	3.3304	575.404	3.3304	46.365	3.3304	305.615	3.3304	253.044	3.3304	48.2152	3.3304	12.4644	3.3304	320
	3.334	192.647	3.334	145.601	3.334	237.74	3.334	189.453	3.334	2.84072	3.334	225.368	3.334	20.9208	3.334	299.627	3.334	147.466	3.334	14.1843	3.334	239.013	3.334	20.378	3.334	154.973	3.334	280.123	3.334	159.736	3.334	19.7054	3.334	440.808	3.334	562.653	3.334	41.882	3.334	266.014	3.334	250.518	3.334	51.565	3.334	13.1636	3.334	100
	3.3377	196.541	3.3377	140.632	3.3377	256.05	3.3377	208.985	3.3377	2.83819	3.3377	208.781	3.3377	19.7421	3.3377	308.646	3.3377	159.462	3.3377	15.8573	3.3377	243.11	3.3377	20.0311	3.3377	160.665	3.3377	272.532	3.3377	167.068	3.3377	21.3234	3.3377	440.069	3.3377	554.482	3.3377	39.0908	3.3377	235.573	3.3377	256.052	3.3377	52.2671	3.3377	13.8159	3.3377	160
	3.3413	201.57	3.3413	142.442	3.3413	267.851	3.3413	223.227	3.3413	2.77816	3.3413	189.425	3.3413	18.7581	3.3413	325.522	3.3413	172.617	3.3413	18.4282	3.3413	242.419	3.3413	19.2091	3.3413	167.888	3.3413	264.079	3.3413	180.067	3.3413	22.5137	3.3413	437.594	3.3413	552.266	3.3413	38.7943	3.3413	227.88	3.3413	265.772	3.3413	51.1049	3.3413	14.3522	3.3413	220
	3.345	206.003	3.345	150.093	3.345	260.292	3.345	230.326	3.345	2.68661	3.345	174.111	3.345	18.0827	3.345	346.672	3.345	183.433	3.345	21.6334	3.345	233.737	3.345	18.1524	3.345	174.867	3.345	256.034	3.345	195.294	3.345	23.3627	3.345	433.447	3.345	555.244	3.345	41.1596	3.345	247.255	3.345	272.919	3.345	49.503	3.345	14.9369	3.345	160
	3.3487	208.566	3.3487	159.992	3.3487	225.786	3.3487	231.601	3.3487	2.58747	3.3487	169.189	3.3487	17.5537	3.3487	364.997	3.3487	190.411	3.3487	24.6983	3.3487	217.602	3.3487	17.2771	3.3487	179.621	3.3487	250.079	3.3487	209.544	3.3487	24.156	3.3487	427.424	3.3487	563.541	3.3487	45.609	3.3487	286.918	3.3487	269.157	3.3487	48.9386	3.3487	15.6624	3.3487	180
	3.3524	208.895	3.3524	167.54	3.3524	178.549	3.3524	229.391	3.3524	2.49549	3.3524	181.808	3.3524	16.8372	3.3524	374.24	3.3524	194.83	3.3524	26.6341	3.3524	199.711	3.3524	16.9904	3.3524	180.574	3.3524	248.509	3.3524	219.64	3.3524	24.9233	3.3524	419.654	3.3524	580.391	3.3524	51.094	3.3524	330.062	3.3524	253.141	3.3524	50.2941	3.3524	16.4262	3.3524	120
	3.356	207.584	3.356	170.195	3.356	151.983	3.356	224.644	3.356	2.41216	3.356	203.651	3.356	15.6316	3.356	373.41	3.356	199.695	3.356	26.8719	3.356	187.655	3.356	17.4431	3.356	177.295	3.356	252.781	3.356	223.192	3.356	25.3685	3.356	411.435	3.356	609.236	3.356	56.9707	3.356	356.941	3.356	230.374	3.356	53.4683	3.356	17.0957	3.356	200
	3.3597	205.46	3.3597	168.668	3.3597	172.202	3.3597	216.586	3.3597	2.33431	3.3597	207.518	3.3597	13.8806	3.3597	365.985	3.3597	206.748	3.3597	25.4281	3.3597	186.506	3.3597	18.4473	3.3597	170.436	3.3597	262.175	3.3597	219.378	3.3597	25.1446	3.3597	405.599	3.3597	647.483	3.3597	63.3447	3.3597	355.197	3.3597	208.136	3.3597	57.6124	3.3597	17.6203	3.3597	200
	3.3634	202.848	3.3634	166.031	3.3634	227.814	3.3634	204.195	3.3634	2.26044	3.3634	189.365	3.3634	11.8315	3.3634	357.1	3.3634	214.807	3.3634	22.7721	3.3634	195.611	3.3634	19.5226	3.3634	161.345	3.3634	273.414	3.3634	210.423	3.3634	24.1475	3.3634	405.054	3.3634	685.027	3.3634	70.7878	3.3634	329.404	3.3634	194.819	3.3634	61.7076	3.3634	18.0565	3.3634	180
	3.367	199.372	3.367	165.33	3.367	281.709	3.367	187.646	3.367	2.19333	3.367	174.559	3.367	9.9358	3.367	350.895	3.367	220.281	3.367	19.507	3.367	209.574	3.367	20.1558	3.367	151.447	3.367	282.005	3.367	201.445	3.367	22.5843	3.367	410.517	3.367	710.293	3.367	79.4293	3.367	295.906	3.367	195.608	3.367	65.0094	3.367	18.5827	3.367	160
	3.3707	194.487	3.3707	167.689	3.3707	306.015	3.3707	168.942	3.3707	2.13942	3.3707	173.542	3.3707	8.6862	3.3707	349.425	3.3707	218.884	3.3707	16.1264	3.3707	222.586	3.3707	20.1652	3.3707	141.768	3.3707	284.387	3.3707	197.955	3.3707	20.9567	3.3707	419.57	3.3707	717.878	3.3707	88.1971	3.3707	268.752	3.3707	205.337	3.3707	67.0339	3.3707	19.312	3.3707	140
	3.3744	188.195	3.3744	172.214	3.3744	289.696	3.3744	151.815	3.3744	2.10753	3.3744	178.608	3.3744	8.509	3.3744	352.894	3.3744	208.412	3.3744	12.9757	3.3744	232.297	3.3744	19.8554	3.3744	132.839	3.3744	279.415	3.3744	202.631	3.3744	20.056	3.3744	428.131	3.3744	710.703	3.3744	95.1323	3.3744	252.794	3.3744	212.759	3.3744	67.3186	3.3744	20.0676	3.3744	180
	3.378	181.268	3.378	177.301	3.378	244.786	3.378	140.674	3.378	2.10778	3.378	185.9	3.378	9.7359	3.378	360.387	3.378	191.908	3.378	10.359	3.378	240.27	3.378	19.7621	3.378	124.94	3.378	268.463	3.378	214.01	3.378	20.7928	3.378	433.115	3.378	696.264	3.378	98.7845	3.378	249.022	3.378	213.384	3.378	65.4049	3.378	20.5168	3.378	160
	3.3817	174.776	3.3817	181.936	3.3817	206.777	3.3817	138.478	3.3817	2.14907	3.3817	191.268	3.3817	12.5888	3.3817	370.586	3.3817	176.947	3.3817	8.5977	3.3817	249.491	3.3817	20.1648	3.3817	118.407	3.3817	254.518	3.3817	228.082	3.3817	23.7432	3.3817	434.067	3.3817	681.927	3.3817	99.4824	3.3817	260.434	3.3817	212.387	3.3817	61.1635	3.3817	20.499	3.3817	100
	3.3854	169.4	3.3854	185.919	3.3854	195.426	3.3854	144.679	3.3854	2.2349	3.3854	184.568	3.3854	17.1132	3.3854	382.215	3.3854	169.697	3.3854	7.8988	3.3854	261.586	3.3854	20.8051	3.3854	113.739	3.3854	241.049	3.3854	240.787	3.3854	28.6325	3.3854	432.825	3.3854	672.707	3.3854	99.1582	3.3854	285.554	3.3854	213.963	3.3854	55.1376	3.3854	20.216	3.3854	320
	3.389	165.194	3.389	189.16	3.389	195.784	3.389	155.197	3.389	2.35976	3.389	164.362	3.389	23.0918	3.389	393.871	3.389	170.601	3.389	8.1371	3.389	275.642	3.389	21.1106	3.389	111.416	3.389	231.105	3.389	248.909	3.389	34.1485	3.389	432.123	3.389	670.853	3.389	99.7261	3.389	311.246	3.389	213.808	3.389	48.5423	3.389	20.0484	3.389	180
	3.3927	162.042	3.3927	191.142	3.3927	182.726	3.3927	164.904	3.3927	2.50872	3.3927	147.698	3.3927	30.034	3.3927	403.372	3.3927	176.812	3.3927	8.8209	3.3927	289.005	3.3927	20.7191	3.3927	111.581	3.3927	226.723	3.3927	249.919	3.3927	38.3462	3.3927	434.406	3.3927	675.506	3.3927	101.454	3.3927	323.382	3.3927	204.666	3.3927	42.8801	3.3927	20.0946	3.3927	160
	3.3964	160.355	3.3964	191.339	3.3964	159.462	3.3964	170.489	3.3964	2.66012	3.3964	155.667	3.3964	37.2831	3.3964	407.906	3.3964	186.148	3.3964	9.3511	3.3964	299.422	3.3964	19.7548	3.3964	113.815	3.3964	228.714	3.3964	243.119	3.3964	39.5922	3.3964	441.177	3.3964	682.879	3.3964	102.813	3.3964	321.64	3.3964	185.119	3.3964	39.4151	3.3964	20.034	3.3964	80
	3.4	161.249	3.4	190.218	3.4	151.459	3.4	171.448	3.4	2.78993	3.4	188.189	3.4	44.1835	3.4	405.931	3.4	196.407	3.4	9.3708	3.4	306.654	3.4	18.6272	3.4	117.24	3.4	236.81	3.4	231.448	3.4	37.5593	3.4	452.562	3.4	688.682	3.4	101.892	3.4	314.895	3.4	161.432	3.4	38.7627	3.4	19.5037	3.4	160
	3.4037	165.861	3.4037	189.538	3.4037	161.606	3.4037	169.304	3.4037	2.87644	3.4037	222.894	3.4037	50.1708	3.4037	399.063	3.4037	203.28	3.4037	8.915	3.4037	311.698	3.4037	17.7232	3.4037	120.901	3.4037	249.984	3.4037	220.505	3.4037	33.5115	3.4037	467.034	3.4037	692.09	3.4037	98.0105	3.4037	308.254	3.4037	144.222	3.4037	40.7326	3.4037	18.5249	3.4037	220
	3.4074	174.077	3.4074	191.238	3.4074	178.177	3.4074	166.721	3.4074	2.90476	3.4074	247.73	3.4074	54.6398	3.4074	391.289	3.4074	202.44	3.4074	8.3013	3.4074	314.531	3.4074	17.3633	3.4074	124.144	3.4074	266.219	3.4074	214.529	3.4074	29.6276	3.4074	481.362	3.4074	696.918	3.4074	92.3218	3.4074	304.078	3.4074	142.458	3.4074	44.3708	3.4074	17.4175	3.4074	180
	3.411	184.111	3.411	195.671	3.411	198.428	3.411	166.721	3.411	2.87648	3.411	272.869	3.411	57.1741	3.411	385.325	3.411	194.168	3.411	7.8629	3.411	314.169	3.411	17.7874	3.411	126.999	3.411	283.063	3.411	212.735	3.411	27.4997	3.411	492.238	3.411	707.204	3.411	86.832	3.411	307.889	3.411	154.73	3.411	48.3863	3.411	16.3658	3.411	220
	3.4147	193.006	3.4147	200.995	3.4147	210.45	3.4147	171.69	3.4147	2.80908	3.4147	298.169	3.4147	57.4821	3.4147	381.135	3.4147	183.196	3.4147	7.7763	3.4147	311.153	3.4147	19.0302	3.4147	129.955	3.4147	297.719	3.4147	210.775	3.4147	27.4384	3.4147	497.189	3.4147	720.958	3.4147	83.26	3.4147	323.38	3.4147	170.078	3.4147	51.5336	3.4147	15.401	3.4147	120
	3.4184	198.092	3.4184	204.3	3.4184	205.745	3.4184	181.704	3.4184	2.7303	3.4184	305.837	3.4184	55.5621	3.4184	377.939	3.4184	174.513	3.4184	8.0002	3.4184	309.093	3.4184	20.7521	3.4184	133.515	3.4184	307.971	3.4184	204.307	3.4184	28.7091	3.4184	495.459	3.4184	729.624	3.4184	82.2292	3.4184	343.986	3.4184	180.414	3.4184	52.9168	3.4184	14.6377	3.4184	360
	3.4221	198.287	3.4221	203.626	3.4221	198.042	3.4221	193.416	3.4221	2.66661	3.4221	287.06	3.4221	51.8013	3.4221	376.807	3.4221	170.54	3.4221	8.3048	3.4221	312.234	3.4221	22.3571	3.4221	137.748	3.4221	313.215	3.4221	191.426	3.4221	30.3567	3.4221	488.251	3.4221	724.611	3.4221	83.0189	3.4221	356.982	3.4221	189.369	3.4221	52.1662	3.4221	14.1645	3.4221	220
	3.4257	194.326	3.4257	199.155	3.4257	202.498	3.4257	201.098	3.4257	2.63269	3.4257	256.332	3.4257	46.898	3.4257	379.94	3.4257	171.588	3.4257	8.388	3.4257	321.456	3.4257	23.3388	3.4257	142.077	3.4257	314.78	3.4257	173.405	3.4257	31.87	3.4257	478.19	3.4257	704.57	3.4257	83.8647	3.4257	356.307	3.4257	205.263	3.4257	49.5499	3.4257	13.8587	3.4257	300
	3.4294	187.892	3.4294	192.82	3.4294	218.674	3.4294	199.833	3.4294	2.6286	3.4294	238.021	3.4294	41.6413	3.4294	386.875	3.4294	175.956	3.4294	8.0633	3.4294	333.092	3.4294	23.5298	3.4294	145.445	3.4294	315.18	3.4294	154.859	3.4294	33.2779	3.4294	468.118	3.4294	677.08	3.4294	82.8053	3.4294	344.795	3.4294	228.04	3.4294	45.9935	3.4294	13.53	3.4294	200
	3.4331	180.45	3.4331	186.9	3.4331	230.602	3.4331	188.774	3.4331	2.64522	3.4331	237.523	3.4331	36.7026	3.4331	392.029	3.4331	179.282	3.4331	7.4063	3.4331	341.49	3.4331	23.0995	3.4331	146.744	3.4331	316.703	3.4331	142.754	3.4331	34.7692	3.4331	459.762	3.4331	653.878	3.4331	78.7549	3.4331	324.705	3.4331	247.281	3.4331	42.8163	3.4331	13.0827	3.4331	260
	3.4367	172.627	3.4367	182.822	3.4367	226.008	3.4367	172.125	3.4367	2.67339	3.4367	238.274	3.4367	32.5643	3.4367	387.348	3.4367	177.157	3.4367	6.7194	3.4367	342.779	3.4367	22.3994	3.4367	145.317	3.4367	320.127	3.4367	142.926	3.4367	36.2112	3.4367	453.096	3.4367	643.357	3.4367	72.048	3.4367	298.237	3.4367	253.94	3.4367	41.1304	3.4367	12.4524	3.4367	120
	3.4404	164.411	3.4404	180.847	3.4404	214.84	3.4404	157.194	3.4404	2.71052	3.4404	225.356	3.4404	29.5749	3.4404	368.8	3.4404	169.705	3.4404	6.3491	3.4404	336.702	3.4404	21.7886	3.4404	141.297	3.4404	324.193	3.4404	155.713	3.4404	36.9768	3.4404	446.902	3.4404	645.981	3.4404	64.0266	3.4404	276.183	3.4404	249.565	3.4404	41.2174	3.4404	11.651	3.4404	320
	3.444	155.727	3.444	180.431	3.444	208.713	3.444	150.654	3.444	2.76031	3.444	198.645	3.444	28.0032	3.444	341.118	3.444	161.577	3.444	6.5528	3.444	325.317	3.444	21.4911	3.444	135.674	3.444	326.138	3.444	174.865	3.444	36.2806	3.444	440.265	3.444	656.575	3.444	56.1463	3.444	270.899	3.444	242.215	3.444	42.3527	3.444	10.8906	3.444	280
	3.4477	146.841	3.4477	180.713	3.4477	194.879	3.4477	154.934	3.4477	2.82602	3.4477	177.938	3.4477	28.0025	3.4477	316.199	3.4477	156.988	3.4477	7.5158	3.4477	310.439	3.4477	21.5084	3.4477	130.058	3.4477	323.203	3.4477	191.44	3.4477	33.8118	3.4477	434.053	3.4477	670.7	3.4477	49.4582	3.4477	281.042	3.4477	238.184	3.4477	43.2374	3.4477	10.4813	3.4477	340
	3.4514	138.392	3.4514	180.876	3.4514	161.879	3.4514	166.738	3.4514	2.90236	3.4514	182.131	3.4514	29.5205	3.4514	305.908	3.4514	156.193	3.4514	9.4198	3.4514	293.089	3.4514	21.6287	3.4514	126.191	3.4514	314.458	3.4514	199.376	3.4514	30.1473	3.4514	431.201	3.4514	687.048	3.4514	44.706	3.4514	293.971	3.4514	239.34	3.4514	42.7124	3.4514	10.5643	3.4514	120
	3.4551	131.292	3.4551	180.52	3.4551	133.67	3.4551	178.872	3.4551	2.97371	3.4551	194.684	3.4551	32.2583	3.4551	314.758	3.4551	156.717	3.4551	12.4489	3.4551	275.531	3.4551	21.5532	3.4551	125.383	3.4551	301.802	3.4551	198.019	3.4551	26.546	3.4551	435.147	3.4551	703.221	3.4551	42.5429	3.4551	300.476	3.4551	245.382	3.4551	40.2718	3.4551	10.8787	3.4551	240
	3.4587	126.75	3.4587	180.065	3.4587	135.715	3.4587	184.683	3.4587	3.02153	3.4587	192.269	3.4587	35.6953	3.4587	338.177	3.4587	157.476	3.4587	16.7216	3.4587	262.871	3.4587	21.089	3.4587	128.077	3.4587	289.248	3.4587	190.493	3.4587	24.2122	3.4587	447.202	3.4587	712.482	3.4587	43.4384	3.4587	299.024	3.4587	256.208	3.4587	36.1455	3.4587	10.9568	3.4587	300
	3.4624	126.347	3.4624	180.843	3.4624	155.51	3.4624	182.225	3.4624	3.03577	3.4624	189.973	3.4624	39.0471	3.4624	366.577	3.4624	161.607	3.4624	22.0224	3.4624	261.493	3.4624	20.3027	3.4624	133.632	3.4624	281.021	3.4624	180.768	3.4624	23.5604	3.4624	464.411	3.4624	708.192	3.4624	47.2892	3.4624	290.718	3.4624	271.757	3.4624	31.189	3.4624	10.693	3.4624	80
	3.4661	131.445	3.4661	184.419	3.4661	168.947	3.4661	175.272	3.4661	3.0241	3.4661	204.839	3.4661	41.4731	3.4661	392.831	3.4661	173.634	3.4661	27.727	3.4661	274.109	3.4661	19.47	3.4661	140.695	3.4661	278.833	3.4661	171.416	3.4661	23.8762	3.4661	480.765	3.4661	691.364	3.4661	53.2008	3.4661	278.812	3.4661	289.417	3.4661	26.3956	3.4661	10.4537	3.4661	240
	3.4697	142.507	3.4697	191.427	3.4697	175.029	3.4697	170.004	3.4697	3.00615	3.4697	222.365	3.4697	42.174	3.4697	414.04	3.4697	192.543	3.4697	32.6131	3.4697	297.172	3.4697	18.8811	3.4697	147.723	3.4697	281.635	3.4697	163.908	3.4697	23.8877	3.4697	489.988	3.4697	669.972	3.4697	59.5236	3.4697	271.191	3.4697	300.794	3.4697	22.6753	3.4697	10.577	3.4697	120
	3.4734	158.353	3.4734	200.707	3.4734	185.752	3.4734	170.777	3.4734	3.00006	3.4734	232.248	3.4734	40.7006	3.4734	428.835	3.4734	209.717	3.4734	35.248	3.4734	322.283	3.4734	18.6224	3.4734	153.607	3.4734	286.8	3.4734	159.761	3.4734	22.6514	3.4734	488.896	3.4734	651.333	3.4734	64.28	3.4734	277.459	3.4734	297.91	3.4734	20.5887	3.4734	11.0296	3.4734	120
	3.4771	176.151	3.4771	209.627	3.4771	207.472	3.4771	177.467	3.4771	3.00982	3.4771	243.138	3.4771	37.2271	3.4771	434.427	3.4771	216.291	3.4771	34.8127	3.4771	340.88	3.4771	18.5346	3.4771	158.063	3.4771	291.861	3.4771	160.823	3.4771	20.1502	3.4771	479.135	3.4771	636.77	3.4771	66.0558	3.4771	300.252	3.4771	282.101	3.4771	20.1857	3.4771	11.6306	3.4771	160
	3.4807	192.345	3.4807	215.473	3.4807	231.32	3.4807	185.735	3.4807	3.02283	3.4807	252.447	3.4807	32.5431	3.4807	427.6	3.4807	211.504	3.4807	31.6795	3.4807	348.134	3.4807	18.4114	3.4807	161.557	3.4807	295.498	3.4807	167.764	3.4807	17.1617	3.4807	466.286	3.4807	624.165	3.4807	64.9431	3.4807	327.567	3.4807	260.938	3.4807	21.0634	3.4807	12.3837	3.4807	40
	3.4844	204.017	3.4844	216.909	3.4844	240.288	3.4844	190.012	3.4844	3.01935	3.4844	242.851	3.4844	27.7224	3.4844	408.818	3.4844	201.852	3.4844	27.1371	3.4844	343.895	3.4844	18.2488	3.4844	164.768	3.4844	297.553	3.4844	178.165	3.4844	14.6161	3.4844	456.883	3.4844	613.278	3.4844	62.7537	3.4844	339.382	3.4844	241.45	3.4844	22.6462	3.4844	13.317	3.4844	200
	3.4881	209.904	3.4881	214.494	3.4881	224.715	3.4881	187.134	3.4881	2.98672	3.4881	216.708	3.4881	23.6902	3.4881	384.539	3.4881	193.386	3.4881	22.488	3.4881	331.86	3.4881	18.291	3.4881	167.882	3.4881	298.694	3.4881	186.96	3.4881	13.0574	3.4881	454.818	3.4881	606.47	3.4881	62.0788	3.4881	328.208	3.4881	229.989	3.4881	24.5419	3.4881	14.2068	3.4881	360
	3.4917	210.526	3.4917	210.17	3.4917	189.741	3.4917	177.908	3.4917	2.92843	3.4917	199.57	3.4917	20.9717	3.4917	364.522	3.4917	187.305	3.4917	18.3623	3.4917	318.219	3.4917	18.8244	3.4917	170.193	3.4917	300.155	3.4917	189.838	3.4917	12.5447	3.4917	459.095	3.4917	605.05	3.4917	64.7452	3.4917	307.447	3.4917	231.622	3.4917	26.7395	3.4917	14.7826	3.4917	20
	3.4954	207.457	3.4954	206.365	3.4954	157.528	3.4954	166.068	3.4954	2.86322	3.4954	202.582	3.4954	19.7056	3.4954	356.006	3.4954	182.256	3.4954	14.7539	3.4954	309.342	3.4954	19.9138	3.4954	170.341	3.4954	303.339	3.4954	187.006	3.4954	12.8238	3.4954	464.493	3.4954	606.97	3.4954	70.7991	3.4954	295.66	3.4954	246.623	3.4954	29.488	3.4954	15.0499	3.4954	100
	3.4991	202.292	3.4991	205.205	3.4991	152.77	3.4991	156.067	3.4991	2.81634	3.4991	213.965	3.4991	19.7822	3.4991	359.5	3.4991	177.702	3.4991	11.4909	3.4991	308.738	3.4991	21.3125	3.4991	167.093	3.4991	309.114	3.4991	184.073	3.4991	13.5222	3.4991	465.034	3.4991	608.663	3.4991	78.7277	3.4991	300.196	3.4991	269.959	3.4991	32.9332	3.4991	15.2368	3.4991	120
	3.5027	195.948	3.5027	207.845	3.5027	184.826	3.5027	150.769	3.5027	2.80879	3.5027	220.196	3.5027	20.9362	3.5027	369.423	3.5027	173.983	3.5027	8.5801	3.5027	315.516	3.5027	22.618	3.5027	160.2	3.5027	317.178	3.5027	188.949	3.5027	14.3617	3.5027	458.008	3.5027	608.463	3.5027	86.5966	3.5027	317.991	3.5027	293.077	3.5027	36.8125	3.5027	15.6179	3.5027	180
	3.5064	188.64	3.5064	213.929	3.5064	242.036	3.5064	149.927	3.5064	2.84861	3.5064	214.147	3.5064	22.7617	3.5064	378.966	3.5064	170.827	3.5064	6.2331	3.5064	325.861	3.5064	23.5056	3.5064	150.731	3.5064	326.118	3.5064	206.267	3.5064	15.375	3.5064	445.672	3.5064	607.702	3.5064	93.0694	3.5064	343.967	3.5064	306.041	3.5064	40.5037	3.5064	16.336	3.5064	100
	3.5101	180.39	3.5101	221.512	3.5101	289.191	3.5101	150.938	3.5101	2.92608	3.5101	200.962	3.5101	24.7301	3.5101	384.998	3.5101	167.203	3.5101	4.7377	3.5101	335.944	3.5101	23.8129	3.5101	140.677	3.5101	334.211	3.5101	233.135	3.5101	16.8808	3.5101	433.467	3.5101	608.385	3.5101	97.6056	3.5101	374.307	3.5101	301.781	3.5101	43.4375	3.5101	17.2108	3.5101	180
	3.5137	171.647	3.5137	227.698	3.5137	295.384	3.5137	151.766	3.5137	3.01462	3.5137	190.688	3.5137	26.2676	3.5137	388.787	3.5137	162.481	3.5137	4.3418	3.5137	343.501	3.5137	23.4733	3.5137	132.112	3.5137	340.207	3.5137	259.917	3.5137	19.1164	3.5137	426.395	3.5137	610.274	3.5137	100.109	3.5137	405.053	3.5137	280.133	3.5137	45.5201	3.5137	17.9598	3.5137	280
	3.5174	163.788	3.5174	229.689	3.5174	268.536	3.5174	153.048	3.5174	3.07803	3.5174	180.254	3.5174	26.8608	3.5174	393	3.5174	157.533	3.5174	5.1644	3.5174	347.462	3.5174	22.5391	3.5174	126.614	3.5174	343.248	3.5174	275.412	3.5174	21.8439	3.5174	426.279	3.5174	611.301	3.5174	100.745	3.5174	431.023	3.5174	249.211	3.5174	47.1153	3.5174	18.507	3.5174	120
	3.5211	158.528	3.5211	226.174	3.5211	233.494	3.5211	156.86	3.5211	3.09048	3.5211	168.429	3.5211	26.2745	3.5211	399.318	3.5211	153.969	3.5211	7.1214	3.5211	347.536	3.5211	21.2867	3.5211	124.628	3.5211	342.631	3.5211	274.226	3.5211	24.5987	3.5211	431.101	3.5211	611.063	3.5211	100.204	3.5211	445.802	3.5211	221.555	3.5211	48.6763	3.5211	18.8565	3.5211	180
	3.5248	157.478	3.5248	217.734	3.5248	200.681	3.5248	163.519	3.5248	3.04853	3.5248	165.512	3.5248	24.6234	3.5248	407.829	3.5248	152.498	3.5248	9.9421	3.5248	343.443	3.5248	20.1903	3.5248	125.872	3.5248	337.521	3.5248	258.415	3.5248	27.1804	3.5248	437.015	3.5248	611.9	3.5248	99.506	3.5248	440.145	3.5248	208.697	3.5248	50.2095	3.5248	19.0109	3.5248	180
	3.5284	161.358	3.5284	206.797	3.5284	173.544	3.5284	170.337	3.5284	2.97244	3.5284	176.071	3.5284	22.4014	3.5284	416.739	3.5284	152.678	3.5284	13.2244	3.5284	334.701	3.5284	19.6298	3.5284	129.722	3.5284	327.596	3.5284	235.723	3.5284	29.9485	3.5284	440.665	3.5284	615.76	3.5284	99.404	3.5284	412.938	3.5284	214.771	3.5284	51.2659	3.5284	19.1655	3.5284	220
	3.5321	169.405	3.5321	196.918	3.5321	162.719	3.5321	173.968	3.5321	2.89245	3.5321	197.207	3.5321	20.3874	3.5321	422.166	3.5321	154.685	3.5321	16.5259	3.5321	321.339	3.5321	19.6157	3.5321	135.5	3.5321	313.723	3.5321	215.421	3.5321	33.4943	3.5321	440.708	3.5321	621.781	3.5321	99.9455	3.5321	382.803	3.5321	231.651	3.5321	51.4318	3.5321	19.6259	3.5321	220
	3.5358	179.35	3.5358	191.525	3.5358	174.5	3.5358	173.743	3.5358	2.83029	3.5358	219.826	3.5358	19.446	3.5358	420.012	3.5358	159.242	3.5358	19.4464	3.5358	305.333	3.5358	19.838	3.5358	142.54	3.5358	297.864	3.5358	203.476	3.5358	37.9533	3.5358	438.146	3.5358	629.032	3.5358	100.721	3.5358	375.156	3.5358	241.549	3.5358	50.7977	3.5358	20.454	3.5358	200
	3.5394	188.107	3.5394	192.505	3.5394	195.979	3.5394	172.262	3.5394	2.78973	3.5394	230.304	3.5394	20.2939	3.5394	409.522	3.5394	164.906	3.5394	21.6704	3.5394	291.016	3.5394	19.9488	3.5394	150.102	3.5394	282.281	3.5394	199.488	3.5394	42.5754	3.5394	435.705	3.5394	640.903	3.5394	101.374	3.5394	397.062	3.5394	232.171	3.5394	49.899	3.5394	21.2876	3.5394	80
	3.5431	192.984	3.5431	199.271	3.5431	206.134	3.5431	172.761	3.5431	2.76091	3.5431	227.877	3.5431	23.2917	3.5431	394.82	3.5431	167.577	3.5431	22.9808	3.5431	283.428	3.5431	19.7727	3.5431	157.321	3.5431	268.856	3.5431	197.91	3.5431	45.9064	3.5431	436.411	3.5431	664.653	3.5431	101.631	3.5431	431.22	3.5431	210.534	3.5431	49.1993	3.5431	21.6377	3.5431	160
	3.5467	192.856	3.5467	208.803	3.5467	205.954	3.5467	176.363	3.5467	2.73151	3.5467	222.554	3.5467	28.2837	3.5467	382.015	3.5467	163.913	3.5467	23.3104	3.5467	285.918	3.5467	19.3055	3.5467	163.295	3.5467	258.862	3.5467	193.254	3.5467	46.4721	3.5467	441.631	3.5467	705.703	3.5467	100.945	3.5467	452.647	3.5467	195.17	3.5467	48.645	3.5467	21.3454	3.5467	140
	3.5504	188.641	3.5504	216.7	3.5504	217.527	3.5504	181.84	3.5504	2.69522	3.5504	216.966	3.5504	34.5049	3.5504	374.476	3.5504	154.351	3.5504	22.8359	3.5504	298.837	3.5504	18.5978	3.5504	167.294	3.5504	252.906	3.5504	185.208	3.5504	43.5827	3.5504	449.702	3.5504	761.964	3.5504	98.5869	3.5504	448.17	3.5504	195.074	3.5504	47.7026	3.5504	20.5287	3.5504	100
	3.5541	182.853	3.5541	218.854	3.5541	241.441	3.5541	187.224	3.5541	2.65422	3.5541	211.873	3.5541	40.6324	3.5541	371.217	3.5541	142.603	3.5541	21.9604	3.5541	319.532	3.5541	17.6816	3.5541	168.962	3.5541	250.776	3.5541	179.288	3.5541	37.8032	3.5541	456.552	3.5541	822.624	3.5541	94.4438	3.5541	420.181	3.5541	203.542	3.5541	45.816	3.5541	19.3924	3.5541	220
	3.5578	178.551	3.5578	213.121	3.5578	254.822	3.5578	190.904	3.5578	2.61745	3.5578	205.812	3.5578	45.0823	3.5578	369.645	3.5578	132.874	3.5578	21.0482	3.5578	343.03	3.5578	16.6142	3.5578	168.355	3.5578	251.512	3.5578	182.475	3.5578	30.7754	3.5578	458.355	3.5578	872.487	3.5578	89.6444	3.5578	376.912	3.5578	210.877	3.5578	42.8816	3.5578	18.2243	3.5578	180
	3.5614	178.234	3.5614	200.161	3.5614	251.552	3.5614	191.478	3.5614	2.59727	3.5614	199.434	3.5614	46.5497	3.5614	368.791	3.5614	127.411	3.5614	20.0997	3.5614	363.397	3.5614	15.5607	3.5614	165.792	3.5614	253.986	3.5614	197.653	3.5614	24.4834	3.5614	454.355	3.5614	899.763	3.5614	86.092	3.5614	327.941	3.5614	214.908	3.5614	39.3787	3.5614	17.3093	3.5614	180
	3.5651	183.108	3.5651	182.921	3.5651	237.288	3.5651	187.812	3.5651	2.60479	3.5651	203.182	3.5651	44.57	3.5651	369.287	3.5651	126.577	3.5651	18.7637	3.5651	375.547	3.5651	14.7635	3.5651	161.623	3.5651	257.63	3.5651	221.425	3.5651	20.4882	3.5651	447.585	3.5651	901.607	3.5651	85.2146	3.5651	287.619	3.5651	221.044	3.5651	36.1104	3.5651	16.8226	3.5651	100
	3.5688	192.623	3.5688	165.384	3.5688	218.202	3.5688	180.45	3.5688	2.64427	3.5688	212.145	3.5688	39.884	3.5688	371.05	3.5688	130.794	3.5688	16.818	3.5688	376.206	3.5688	14.3991	3.5688	156.215	3.5688	262.522	3.5688	246.183	3.5688	19.6174	3.5688	443.083	3.5688	883.415	3.5688	86.9895	3.5688	269.589	3.5688	236.502	3.5688	33.8598	3.5688	16.8129	3.5688	180
	3.5724	204.761	3.5724	150.044	3.5724	211.707	3.5724	172.348	3.5724	2.71046	3.5724	203.67	3.5724	34.1378	3.5724	372.409	3.5724	140.442	3.5724	14.5633	3.5724	364.532	3.5724	14.4221	3.5724	149.822	3.5724	268.922	3.5724	266.093	3.5724	21.8404	3.5724	444.5	3.5724	853.731	3.5724	89.9092	3.5724	271.795	3.5724	258.897	3.5724	32.9648	3.5724	17.1034	3.5724	140
	3.5761	216.467	3.5761	137.642	3.5761	225.571	3.5761	167.29	3.5761	2.79056	3.5761	175.064	3.5761	29.2578	3.5761	371.849	3.5761	153.203	3.5761	12.8052	3.5761	341.841	3.5761	14.6459	3.5761	142.787	3.5761	276.415	3.5761	279.181	3.5761	26.6054	3.5761	452.401	3.5761	820.387	3.5761	91.8406	3.5761	280.218	3.5761	271.274	3.5761	33.3511	3.5761	17.3964	3.5761	140
	3.5798	224.535	3.5798	127.974	3.5798	251.987	3.5798	167.019	3.5798	2.86974	3.5798	148.758	3.5798	26.7089	3.5798	370.117	3.5798	164.31	3.5798	12.3415	3.5798	312.148	3.5798	14.9058	3.5798	135.593	3.5798	283.729	3.5798	285.609	3.5798	33.0115	3.5798	464.593	3.5798	789.637	3.5798	91.102	3.5798	285.081	3.5798	260.632	3.5798	34.6562	3.5798	17.6027	3.5798	220
	3.5834	226.679	3.5834	121.116	3.5834	276.77	3.5834	170.536	3.5834	2.93642	3.5834	147.986	3.5834	27.0069	3.5834	370.084	3.5834	171.536	3.5834	13.398	3.5834	281.721	3.5834	15.1478	3.5834	128.764	3.5834	289.34	3.5834	284.483	3.5834	39.9048	3.5834	477.867	3.5834	765.519	3.5834	87.2422	3.5834	287.263	3.5834	235.816	3.5834	36.4466	3.5834	17.7958	3.5834	200
	3.5871	222.276	3.5871	117.754	3.5871	275.771	3.5871	176.054	3.5871	2.98259	3.5871	175.992	3.5871	29.7026	3.5871	374.149	3.5871	177.487	3.5871	15.4396	3.5871	256.935	3.5871	15.3809	3.5871	122.733	3.5871	292.324	3.5871	273.406	3.5871	45.9818	3.5871	489.633	3.5871	749.002	3.5871	81.0928	3.5871	289.521	3.5871	214.478	3.5871	38.4526	3.5871	18.0645	3.5871	80
	3.5908	212.404	3.5908	118.333	3.5908	247.861	3.5908	182.497	3.5908	2.99984	3.5908	210.649	3.5908	33.7506	3.5908	381.465	3.5908	184.917	3.5908	17.4875	3.5908	241.841	3.5908	15.6175	3.5908	117.775	3.5908	292.893	3.5908	251.589	3.5908	50.0192	3.5908	498.558	3.5908	738.191	3.5908	74.1891	3.5908	289.945	3.5908	202.471	3.5908	40.7125	3.5908	18.5707	3.5908	60
	3.5944	199.237	3.5944	122.131	3.5944	222.787	3.5944	188.998	3.5944	2.97638	3.5944	228.89	3.5944	38.0156	3.5944	387.904	3.5944	191.781	3.5944	18.7398	3.5944	237.017	3.5944	15.9007	3.5944	114.062	3.5944	292.409	3.5944	223.1	3.5944	51.1883	3.5944	504.311	3.5944	730.08	3.5944	68.0937	3.5944	287.957	3.5944	195.784	3.5944	43.5324	3.5944	19.3277	3.5944	240
	3.5981	185.292	3.5981	127.392	3.5981	213.097	3.5981	194.367	3.5981	2.90099	3.5981	229.923	3.5981	41.6835	3.5981	389.579	3.5981	192.714	3.5981	19.0621	3.5981	239.929	3.5981	16.3441	3.5981	111.745	3.5981	292.916	3.5981	196.445	3.5981	49.2636	3.5981	506.912	3.5981	723.029	3.5981	64.0328	3.5981	289.17	3.5981	192.651	3.5981	47.2692	3.5981	19.9828	3.5981	220
	3.6018	172.914	3.6018	132.452	3.6018	202.488	3.6018	198.012	3.6018	2.77299	3.6018	222.612	3.6018	44.4674	3.6018	386.808	3.6018	184.371	3.6018	19.0301	3.6018	246.363	3.6018	17.0702	3.6018	110.946	3.6018	296.185	3.6018	179.904	3.6018	44.653	3.6018	506.146	3.6018	718.338	3.6018	62.8033	3.6018	297.838	3.6018	194.411	3.6018	52.0455	3.6018	20.1726	3.6018	260
	3.6054	163.975	3.6054	136.747	3.6054	178.726	3.6054	200.829	3.6054	2.61056	3.6054	213.234	3.6054	46.5978	3.6054	383.987	3.6054	168.758	3.6054	19.5339	3.6054	252.688	3.6054	18.0493	3.6054	111.622	3.6054	302.609	3.6054	176.064	3.6054	38.3505	3.6054	501.567	3.6054	719.125	3.6054	64.7216	3.6054	309.689	3.6054	199.352	3.6054	57.5176	3.6054	19.9391	3.6054	140
	3.6091	159.531	3.6091	140.892	3.6091	151.652	3.6091	204.442	3.6091	2.4492	3.6091	215.724	3.6091	48.615	3.6091	385.084	3.6091	152.554	3.6091	21.189	3.6091	258.121	3.6091	18.9675	3.6091	113.425	3.6091	310.703	3.6091	180.279	3.6091	31.8044	3.6091	493.325	3.6091	726.703	3.6091	69.4915	3.6091	315.594	3.6091	204.505	3.6091	62.7934	3.6091	19.7049	3.6091	260
	3.6128	159.444	3.6128	145.94	3.6128	137.958	3.6128	209.641	3.6128	2.32939	3.6128	235.665	3.6128	51.0144	3.6128	389.642	3.6128	143.537	3.6128	23.8347	3.6128	265.169	3.6128	19.2908	3.6128	115.714	3.6128	317.81	3.6128	184.631	3.6128	26.507	3.6128	483.139	3.6128	737.909	3.6128	76.0427	3.6128	309.91	3.6128	210.211	3.6128	66.6081	3.6128	19.8509	3.6128	20
	3.6164	162.313	3.6164	152.566	3.6164	143.196	3.6164	215.727	3.6164	2.27997	3.6164	248.765	3.6164	53.8996	3.6164	393.354	3.6164	146.195	3.6164	26.4262	3.6164	277.182	3.6164	18.5915	3.6164	117.799	3.6164	321.557	3.6164	184.029	3.6164	23.3083	3.6164	474.157	3.6164	746.925	3.6164	82.5719	3.6164	295.516	3.6164	216.852	3.6164	67.8287	3.6164	20.3276	3.6164	200
	3.6201	165.981	3.6201	160.621	3.6201	163.952	3.6201	221.051	3.6201	2.30726	3.6201	240.13	3.6201	56.8544	3.6201	391.613	3.6201	159.366	3.6201	27.5244	3.6201	294.752	3.6201	16.9301	3.6201	119.268	3.6201	320.946	3.6201	179.18	3.6201	21.9302	3.6201	469.317	3.6201	749.942	3.6201	87.0237	3.6201	280.147	3.6201	221.908	3.6201	66.1034	3.6201	20.8472	3.6201	120
	3.6238	168.346	3.6238	168.929	3.6238	185.353	3.6238	223.715	3.6238	2.39439	3.6238	225.475	3.6238	59.0771	3.6238	382.161	3.6238	177.055	3.6238	26.2068	3.6238	314.081	3.6238	14.9511	3.6238	120.206	3.6238	316.457	3.6238	174.448	3.6238	21.1964	3.6238	469.421	3.6238	747.424	3.6238	87.9166	3.6238	269.341	3.6238	223.386	3.6238	62.2812	3.6238	21.2619	3.6238	160
	3.6275	168.322	3.6275	175.991	3.6275	184.776	3.6275	222.358	3.6275	2.51443	3.6275	214.958	3.6275	59.9107	3.6275	365.49	3.6275	192.243	3.6275	22.7961	3.6275	330.402	3.6275	13.4162	3.6275	121.239	3.6275	309.219	3.6275	172.745	3.6275	19.8694	3.6275	472.254	3.6275	742.533	3.6275	85.3513	3.6275	266.184	3.6275	222.769	3.6275	57.968	3.6275	21.5912	3.6275	60
	3.6311	165.977	3.6311	180.503	3.6311	160.04	3.6311	216.717	3.6311	2.6458	3.6311	208.802	3.6311	59.0995	3.6311	344.748	3.6311	199.624	3.6311	18.6346	3.6311	341.025	3.6311	12.7907	3.6311	123.219	3.6311	300.159	3.6311	173.161	3.6311	17.5414	3.6311	474.048	3.6311	738.864	3.6311	80.9886	3.6311	274.024	3.6311	221.944	3.6311	54.5956	3.6311	21.7503	3.6311	180
	3.6348	162.287	3.6348	181.997	3.6348	135.822	3.6348	208.673	3.6348	2.78095	3.6348	207.536	3.6348	56.8684	3.6348	325.388	3.6348	197.663	3.6348	15.2135	3.6348	345.712	3.6348	13.1081	3.6348	126.833	3.6348	289.814	3.6348	172.753	3.6348	14.7991	3.6348	471.928	3.6348	739.32	3.6348	77.3338	3.6348	293.136	3.6348	220.315	3.6348	52.6078	3.6348	21.448	3.6348	340
	3.6385	158.709	3.6385	180.836	3.6385	132.989	3.6385	202.224	3.6385	2.9226	3.6385	204.995	3.6385	53.7696	3.6385	313.147	3.6385	188.347	3.6385	13.3708	3.6385	344.971	3.6385	14.0721	3.6385	132.262	3.6385	278.848	3.6385	169.761	3.6385	12.6686	3.6385	466.074	3.6385	744.346	3.6385	76.5786	3.6385	319.314	3.6385	217.536	3.6385	51.4361	3.6385	20.4867	3.6385	160
	3.6421	156.74	3.6421	177.522	3.6421	147.599	3.6421	201.022	3.6421	3.07117	3.6421	194.2	3.6421	50.4349	3.6421	311.12	3.6421	174.52	3.6421	13.1112	3.6421	339.884	3.6421	15.1907	3.6421	139.087	3.6421	268.664	3.6421	164.804	3.6421	11.8876	3.6421	460.25	3.6421	751.263	3.6421	79.6125	3.6421	345.138	3.6421	215.975	3.6421	50.2478	3.6421	19.0558	3.6421	100
	3.6458	157.434	3.6458	172.112	3.6458	164.9	3.6458	205.133	3.6458	3.21526	3.6458	177.798	3.6458	47.3658	3.6458	318.776	3.6458	158.756	3.6458	13.875	3.6458	333.439	3.6458	15.9678	3.6458	146.476	3.6458	261.217	3.6458	159.902	3.6458	12.5305	3.6458	460.047	3.6458	758.178	3.6458	85.6164	3.6458	361.109	3.6458	220.083	3.6458	48.7331	3.6458	17.5655	3.6458	320
	3.6494	160.912	3.6494	164.473	3.6494	180.835	3.6494	210.754	3.6494	3.33452	3.6494	167.709	3.6494	44.8273	3.6494	333.43	3.6494	144.575	3.6494	14.827	3.6494	329.366	3.6494	16.1918	3.6494	153.547	3.6494	257.899	3.6494	157.241	3.6494	14.0532	3.6494	469.358	3.6494	768.997	3.6494	92.3371	3.6494	362.169	3.6494	236.122	3.6494	47.2492	3.6494	16.3011	3.6494	100
	3.6531	166.229	3.6531	155.056	3.6531	199.444	3.6531	213.826	3.6531	3.41235	3.6531	171.682	3.6531	42.8389	3.6531	351.576	3.6531	135.513	3.6531	15.0995	3.6531	327.973	3.6531	16.1101	3.6531	159.709	3.6531	258.518	3.6531	158.395	3.6531	15.5546	3.6531	487.047	3.6531	791.094	3.6531	96.9235	3.6531	354.892	3.6531	266.158	3.6531	46.3103	3.6531	15.3629	3.6531	60
	3.6568	171.904	3.6568	145.175	3.6568	215.059	3.6568	213.726	3.6568	3.44676	3.6568	185.96	3.6568	41.2183	3.6568	368.834	3.6568	132.306	3.6568	14.1646	3.6568	324.679	3.6568	16.2556	3.6568	164.786	3.6568	261.514	3.6568	163.737	3.6568	16.165	3.6568	506.38	3.6568	825.654	3.6568	97.152	3.6568	351.055	3.6568	299.174	3.6568	45.9895	3.6568	14.6587	3.6568	80
	3.6605	176.916	3.6605	136.433	3.6605	208.697	3.6605	212.905	3.6605	3.44929	3.6605	197.594	3.6605	39.6496	3.6605	380.641	3.6605	133.478	3.6605	12.2258	3.6605	314.991	3.6605	17.0258	3.6605	168.901	3.6605	265.311	3.6605	172.364	3.6605	15.5181	3.6605	518.258	3.6605	862.621	3.6605	92.7098	3.6605	352.12	3.6605	317.116	3.6605	45.7584	3.6605	14.0177	3.6605	240
	3.6641	181.394	3.6641	129.982	3.6641	176.771	3.6641	213.214	3.6641	3.43368	3.6641	190.528	3.6641	37.8035	3.6641	384.757	3.6641	138.181	3.6641	10.2352	3.6641	300.735	3.6641	18.3703	3.6641	172.209	3.6641	269.549	3.6641	182.897	3.6641	14.0578	3.6641	516.518	3.6641	888.769	3.6641	85.8125	3.6641	347.415	3.6641	310.469	3.6641	44.833	3.6641	13.539	3.6641	180
	3.6678	186.411	3.6678	126.359	3.6678	149.311	3.6678	213.385	3.6678	3.40475	3.6678	165.509	3.6678	35.528	3.6678	382.943	3.6678	145.641	3.6678	9.3834	3.6678	289.508	3.6678	19.8525	3.6678	174.664	3.6678	275.239	3.6678	194.145	3.6678	12.8424	3.6678	501.737	3.6678	900.121	3.6678	80.4191	3.6678	330.331	3.6678	282.658	3.6678	42.7178	3.6678	13.494	3.6678	140
	3.6715	192.978	3.6715	125.754	3.6715	151.78	3.6715	210.191	3.6715	3.35667	3.6715	144.372	3.6715	33.0121	3.6715	379.343	3.6715	153.045	3.6715	10.4071	3.6715	287.803	3.6715	21.0256	3.6715	175.953	3.6715	283.997	3.6715	204.585	3.6715	12.8902	3.6715	480.975	3.6715	902.727	3.6715	80.2489	3.6715	308.219	3.6715	245.866	3.6715	39.5669	3.6715	13.8194	3.6715	340
	3.6751	201.016	3.6751	128.025	3.6751	172.189	3.6751	201.218	3.6751	3.28221	3.6751	144.516	3.6751	30.7719	3.6751	377.384	3.6751	157.853	3.6751	13.1936	3.6751	295.932	3.6751	21.751	3.6751	175.626	3.6751	296.984	3.6751	211.812	3.6751	14.5945	3.6751	463.977	3.6751	901.204	3.6751	86.9159	3.6751	293.761	3.6751	217.579	3.6751	36.1407	3.6751	14.1228	3.6751	180
	3.6788	208.87	3.6788	132.285	3.6788	187.618	3.6788	186.672	3.6788	3.18801	3.6788	163.812	3.6788	29.4545	3.6788	378.607	3.6788	161.776	3.6788	16.7775	3.6788	309.151	3.6788	22.1241	3.6788	173.398	3.6788	313.515	3.6788	213.75	3.6788	17.6266	3.6788	458.783	3.6788	891.855	3.6788	99.0271	3.6788	294.687	3.6788	212.698	3.6788	33.4583	3.6788	14.1491	3.6788	160
	3.6825	214.33	3.6825	136.965	3.6825	197.394	3.6825	168.996	3.6825	3.09915	3.6825	184.778	3.6825	29.4249	3.6825	383.342	3.6825	168.8	3.6825	19.8858	3.6825	322.695	3.6825	22.1671	3.6825	169.411	3.6825	330.957	3.6825	211.078	3.6825	21.437	3.6825	467.932	3.6825	870.341	3.6825	112.966	3.6825	311.036	3.6825	230.314	3.6825	32.1188	3.6825	13.9744	3.6825	220
	3.6861	215.668	3.6861	140.556	3.6861	207.037	3.6861	152.407	3.6861	3.05466	3.6861	188.637	3.6861	30.6593	3.6861	390.847	3.6861	178.526	3.6861	21.4108	3.6861	334.25	3.6861	21.6925	3.6861	164.342	3.6861	345.031	3.6861	206.866	3.6861	25.5975	3.6861	488.559	3.6861	842.931	3.6861	123.962	3.6861	336.036	3.6861	254.29	3.6861	32.1209	3.6861	13.7886	3.6861	100
	3.6898	212.674	3.6898	142.709	3.6898	208.273	3.6898	141.652	3.6898	3.08898	3.6898	174.07	3.6898	32.7967	3.6898	398.286	3.6898	184.909	3.6898	20.8314	3.6898	343.158	3.6898	20.624	3.6898	159.307	3.6898	351.801	3.6898	204	3.6898	29.7626	3.6898	514.047	3.6898	825.551	3.6898	127.785	3.6898	358.171	3.6898	267.713	3.6898	33.0061	3.6898	13.7301	3.6898	180
	3.6935	206.944	3.6935	144.659	3.6935	199.701	3.6935	139.844	3.6935	3.21096	3.6935	162.596	3.6935	35.2868	3.6935	401.142	3.6935	182.707	3.6935	18.3812	3.6935	348.434	3.6935	19.3259	3.6935	155.603	3.6935	350.025	3.6935	202.873	3.6935	33.4598	3.6935	536.729	3.6935	831.421	3.6935	122.779	3.6935	367.281	3.6935	265.86	3.6935	34.2363	3.6935	13.864	3.6935	120
	3.6971	201.185	3.6971	148.471	3.6971	197.174	3.6971	146.542	3.6971	3.3947	3.6971	174.914	3.6971	37.496	3.6971	396.005	3.6971	174.42	3.6971	14.8848	3.6971	348.232	3.6971	18.4177	3.6971	154.402	3.6971	342.055	3.6971	201.181	3.6971	36.1451	3.6971	550.734	3.6971	861.429	3.6971	110.981	3.6971	361.849	3.6971	255.309	3.6971	35.5166	3.6971	14.1656	3.6971	60
	3.7008	197.849	3.7008	155.602	3.7008	208.355	3.7008	157.593	3.7008	3.58915	3.7008	203.488	3.7008	38.7919	3.7008	383.276	3.7008	170.129	3.7008	11.3513	3.7008	341.972	3.7008	18.219	3.7008	156.488	3.7008	332.604	3.7008	195.706	3.7008	37.5624	3.7008	554.12	3.7008	905.471	3.7008	97.1236	3.7008	352.315	3.7008	244.026	3.7008	36.9087	3.7008	14.6713	3.7008	160
	3.7045	197.815	3.7045	165.723	3.7045	217.213	3.7045	167.206	3.7045	3.74067	3.7045	224.366	3.7045	38.7255	3.7045	367.343	3.7045	179.163	3.7045	8.5479	3.7045	332.857	3.7045	18.4802	3.7045	162.05	3.7045	326.342	3.7045	185.188	3.7045	37.9646	3.7045	549.368	3.7045	950.255	3.7045	85.9877	3.7045	353.737	3.7045	233.971	3.7045	38.7623	3.7045	15.5415	3.7045	280
	3.7081	199.986	3.7081	176.571	3.7081	211.047	3.7081	171.244	3.7081	3.81431	3.7081	225.545	3.7081	37.3074	3.7081	354.379	3.7081	200.986	3.7081	6.8044	3.7081	326.587	3.7081	18.6842	3.7081	170.571	3.7081	325.994	3.7081	172.315	3.7081	37.8819	3.7081	541.769	3.7081	986.354	3.7081	80.1833	3.7081	369.085	3.7081	224.313	3.7081	41.5428	3.7081	16.7454	3.7081	40
	3.7118	202.231	3.7118	184.953	3.7118	205.903	3.7118	169.603	3.7118	3.80324	3.7118	213.323	3.7118	35.1608	3.7118	349.092	3.7118	225.053	3.7118	6.1483	3.7118	326.457	3.7118	18.527	3.7118	180.861	3.7118	331.885	3.7118	162.309	3.7118	37.6912	3.7118	536.416	3.7118	1011.98	3.7118	79.8552	3.7118	381.601	3.7118	218.438	3.7118	45.6104	3.7118	17.9759	3.7118	280
	3.7155	203.09	3.7155	188.35	3.7155	219.626	3.7155	165.725	3.7155	3.72511	3.7155	203.657	3.7155	33.3264	3.7155	351.772	3.7155	240.086	3.7155	6.593	3.7155	331.113	3.7155	18.0703	3.7155	191.271	3.7155	342.635	3.7155	158.673	3.7155	37.4854	3.7155	535.639	3.7155	1032.37	3.7155	83.8766	3.7155	370.107	3.7155	219.293	3.7155	51.0066	3.7155	18.9382	3.7155	140
	3.7191	202.906	3.7191	186.15	3.7191	235.476	3.7191	163.533	3.7191	3.61201	3.7191	206.464	3.7191	32.7601	3.7191	357.595	3.7191	242.974	3.7191	8.2225	3.7191	338.57	3.7191	17.5166	3.7191	200.096	3.7191	356.095	3.7191	160.457	3.7191	37.3271	3.7191	538.601	3.7191	1053.12	3.7191	90.9545	3.7191	332.303	3.7191	221.142	3.7191	57.3126	3.7191	19.5168	3.7191	380
	3.7228	203.445	3.7228	179.792	3.7228	225.545	3.7228	164.464	3.7228	3.49993	3.7228	213.414	3.7228	33.8464	3.7228	359.462	3.7228	238.903	3.7228	10.9122	3.7228	350.736	3.7228	16.9541	3.7228	205.999	3.7228	369.934	3.7228	164.156	3.7228	37.447	3.7228	543.061	3.7228	1071.21	3.7228	99.6579	3.7228	289.721	3.7228	219.093	3.7228	63.6453	3.7228	19.6764	3.7228	100
	3.7265	206.333	3.7265	171.95	3.7265	194.076	3.7265	166.936	3.7265	3.4199	3.7265	209.409	3.7265	36.2598	3.7265	352.679	3.7265	233.751	3.7265	13.9851	3.7265	370.966	3.7265	16.3613	3.7265	208.314	3.7265	381.948	3.7265	168.214	3.7265	38.0159	3.7265	547.515	3.7265	1073.62	3.7265	107.81	3.7265	268.382	3.7265	223.085	3.7265	68.8484	3.7265	19.3959	3.7265	240
	3.7302	211.687	3.7302	165.478	3.7302	170.003	3.7302	168.121	3.7302	3.39085	3.7302	202.408	3.7302	39.2136	3.7302	338.197	3.7302	227.568	3.7302	16.311	3.7302	396.858	3.7302	15.7915	3.7302	207.09	3.7302	390.32	3.7302	175.36	3.7302	38.7349	3.7302	551.676	3.7302	1047.4	3.7302	112.456	3.7302	274.238	3.7302	246.9	3.7302	71.8597	3.7302	18.7355	3.7302	100
	3.7338	217.865	3.7338	162.716	3.7338	171.495	3.7338	166.358	3.7338	3.41443	3.7338	216.233	3.7338	41.7746	3.7338	323.185	3.7338	216.812	3.7338	16.9474	3.7338	417.682	3.7338	15.4294	3.7338	202.972	3.7338	393.716	3.7338	190.04	3.7338	38.8357	3.7338	555.111	3.7338	992.701	3.7338	111.042	3.7338	290.701	3.7338	285.133	3.7338	72.1131	3.7338	17.8351	3.7338	120
	3.7375	222.805	3.7375	164.71	3.7375	187.52	3.7375	162.766	3.7375	3.47301	3.7375	241.697	3.7375	43.2344	3.7375	317.593	3.7375	201.653	3.7375	15.9621	3.7375	423.102	3.7375	15.3463	3.7375	196.865	3.7375	391.631	3.7375	213.467	3.7375	37.7366	3.7375	556.253	3.7375	923.356	3.7375	103.328	3.7375	303.109	3.7375	315.27	3.7375	69.9364	3.7375	16.8782	3.7375	120
	3.7412	225.269	3.7412	171.173	3.7412	205.846	3.7412	160.894	3.7412	3.53719	3.7412	242.289	3.7412	43.0878	3.7412	329.508	3.7412	188.3	3.7412	14.383	3.7412	411.858	3.7412	15.3166	3.7412	189.681	3.7412	384.078	3.7412	240.63	3.7412	35.6393	3.7412	553	3.7412	857.821	3.7412	91.7488	3.7412	314.06	3.7412	317.647	3.7412	66.308	3.7412	16.087	3.7412	120
	3.7448	225.493	3.7448	180.652	3.7448	227.165	3.7448	164.386	3.7448	3.57827	3.7448	218.874	3.7448	41.0572	3.7448	359.9	3.7448	183.04	3.7448	13.4332	3.7448	392.954	3.7448	14.9871	3.7448	182.213	3.7448	371.772	3.7448	263.05	3.7448	33.4682	3.7448	544.903	3.7448	809.769	3.7448	80.1741	3.7448	329.078	3.7448	288.422	3.7448	62.3234	3.7448	15.6513	3.7448	120
	3.7485	224.89	3.7485	191.123	3.7485	235.295	3.7485	174.025	3.7485	3.58094	3.7485	208.822	3.7485	37.2359	3.7485	400.084	3.7485	186.353	3.7485	13.6675	3.7485	378.383	3.7485	14.3073	3.7485	175.135	3.7485	356.523	3.7485	274.756	3.7485	32.1963	3.7485	534.734	3.7485	785.798	3.7485	71.911	3.7485	342.182	3.7485	240.526	3.7485	58.6047	3.7485	15.6436	3.7485	200
	3.7521	225.12	3.7521	200.694	3.7521	215.032	3.7521	186.596	3.7521	3.54834	3.7521	219.966	3.7521	32.2569	3.7521	434.633	3.7521	194.015	3.7521	14.7538	3.7521	375.276	3.7521	13.7311	3.7521	169.064	3.7521	341.266	3.7521	275.229	3.7521	32.2682	3.7521	527.774	3.7521	787.801	3.7521	68.4475	3.7521	348.053	3.7521	199.364	3.7521	55.0644	3.7521	16.0256	3.7521	120
	3.7558	227.049	3.7558	207.965	3.7558	191.749	3.7558	196.622	3.7558	3.4975	3.7558	227.594	3.7558	27.2585	3.7558	449.558	3.7558	202.231	3.7558	15.9438	3.7558	383.685	3.7558	13.9163	3.7558	164.554	3.7558	329.344	3.7558	267.022	3.7558	33.5888	3.7558	529.135	3.7558	813.861	3.7558	69.4728	3.7558	355.405	3.7558	188.623	3.7558	51.1488	3.7558	16.6744	3.7558	220
	3.7595	230.138	3.7595	211.961	3.7595	198.098	3.7595	199.596	3.7595	3.44983	3.7595	222.979	3.7595	23.5309	3.7595	440.735	3.7595	210.441	3.7595	16.6664	3.7595	399.26	3.7595	15.2085	3.7595	161.918	3.7595	323.387	3.7595	252.453	3.7595	35.8309	3.7595	540.858	3.7595	856.4	3.7595	73.7135	3.7595	374.916	3.7595	210.076	3.7595	46.3524	3.7595	17.3612	3.7595	100
	3.7632	232.632	3.7632	211.948	3.7632	219.432	3.7632	194.281	3.7632	3.42259	3.7632	216.738	3.7632	22.0066	3.7632	415.077	3.7632	219.925	3.7632	16.7481	3.7632	416.55	3.7632	17.3783	3.7632	160.97	3.7632	324.524	3.7632	233.714	3.7632	38.5774	3.7632	560.509	3.7632	901.401	3.7632	79.8816	3.7632	402.019	3.7632	241.627	3.7632	40.6743	3.7632	17.7988	3.7632	140
	3.7668	232.555	3.7668	207.542	3.7668	219.643	3.7668	182.641	3.7668	3.42401	3.7668	216.021	3.7668	22.894	3.7668	383.125	3.7668	230.557	3.7668	16.2596	3.7668	430.382	3.7668	19.7703	3.7668	160.906	3.7668	332.285	3.7668	214.547	3.7668	41.2188	3.7668	581.961	3.7668	932.79	3.7668	87.1642	3.7668	418.989	3.7668	260.866	3.7668	34.7829	3.7668	17.8083	3.7668	80
	3.7705	228.871	3.7705	199.13	3.7705	200.911	3.7705	168.194	3.7705	3.45127	3.7705	221.182	3.7705	25.6396	3.7705	351.399	3.7705	239.153	3.7705	15.3119	3.7705	435.964	3.7705	21.6751	3.7705	160.469	3.7705	344.91	3.7705	199.589	3.7705	42.9484	3.7705	597.976	3.7705	941.294	3.7705	94.996	3.7705	411.373	3.7705	266.078	3.7705	29.8202	3.7705	17.4161	3.7705	40
	3.7742	221.96	3.7742	188.321	3.7742	188.404	3.7742	154.82	3.7742	3.49153	3.7742	228.179	3.7742	29.1821	3.7742	322.663	3.7742	241.407	3.7742	14.0414	3.7742	429.582	3.7742	22.6626	3.7742	158.41	3.7742	359.673	3.7742	191.931	3.7742	43.0787	3.7742	603.313	3.7742	930.832	3.7742	102.41	3.7742	382.229	3.7742	271.155	3.7742	26.9115	3.7742	16.8023	3.7742	320
	3.7778	213.063	3.7778	178.007	3.7778	187.163	3.7778	146.501	3.7778	3.52744	3.7778	237.271	3.7778	32.3329	3.7778	301.355	3.7778	235.758	3.7778	12.7239	3.7778	410.666	3.7778	22.6975	3.7778	154.015	3.7778	373.137	3.7778	192.212	3.7778	41.4395	3.7778	596.601	3.7778	915.143	3.7778	107.728	3.7778	349.272	3.7778	286.442	3.7778	26.5749	3.7778	16.3011	3.7778	120
	3.7815	203.309	3.7815	171.732	3.7815	187.608	3.7815	146.37	3.7815	3.54641	3.7815	248.681	3.7815	34.1242	3.7815	294.894	3.7815	225.072	3.7815	11.7684	3.7815	383.525	3.7815	22.0017	3.7815	147.433	3.7815	381.634	3.7815	199.572	3.7815	38.4176	3.7815	579.86	3.7815	906.293	3.7815	109.154	3.7815	327.314	3.7815	307.797	3.7815	28.3598	3.7815	16.316	3.7815	160
	3.7852	193.292	3.7852	172.426	3.7852	188.835	3.7852	154.541	3.7852	3.54906	3.7852	252.679	3.7852	34.0298	3.7852	308.006	3.7852	214.004	3.7852	11.4678	3.7852	356.244	3.7852	20.8326	3.7852	139.658	3.7852	382.22	3.7852	212.094	3.7852	34.5908	3.7852	556.388	3.7852	905.672	3.7852	105.908	3.7852	317.693	3.7852	319.38	3.7852	31.0187	3.7852	16.9974	3.7852	200
	3.7888	183.745	3.7888	180.832	3.7888	196.259	3.7888	166.643	3.7888	3.55067	3.7888	240.91	3.7888	32.0751	3.7888	336.209	3.7888	205.331	3.7888	11.7101	3.7888	337.283	3.7888	19.4241	3.7888	132.368	3.7888	374.067	3.7888	225.875	3.7888	30.481	3.7888	529.707	3.7888	905.489	3.7888	99.0412	3.7888	313.61	3.7888	307.296	3.7888	33.1633	3.7888	18.0188	3.7888	120
	3.7925	175.773	3.7925	194.703	3.7925	206.648	3.7925	176.253	3.7925	3.57278	3.7925	219.599	3.7925	28.8042	3.7925	367.614	3.7925	198.909	3.7925	11.994	3.7925	330.35	3.7925	17.9911	3.7925	127.041	3.7925	359.378	3.7925	235.942	3.7925	26.4028	3.7925	502.634	3.7925	898.387	3.7925	90.7878	3.7925	310.752	3.7925	274.952	3.7925	34.2388	3.7925	18.899	3.7925	140
	3.7962	171.014	3.7962	209.41	3.7962	207.479	3.7962	178.841	3.7962	3.62915	3.7962	199.88	3.7962	25.1398	3.7962	390.786	3.7962	194.125	3.7962	11.8275	3.7962	333.917	3.7962	16.7796	3.7962	124.587	3.7962	342.669	3.7962	238.191	3.7962	22.718	3.7962	478.58	3.7962	885.452	3.7962	83.3133	3.7962	315.309	3.7962	240.637	3.7962	34.7899	3.7962	19.5229	3.7962	200
	3.7998	170.758	3.7998	219.725	3.7998	196.499	3.7998	174.401	3.7998	3.71535	3.7998	187.085	3.7998	22.1879	3.7998	402.152	3.7998	190.739	3.7998	11.0927	3.7998	342.935	3.7998	15.9922	3.7998	125.061	3.7998	328.568	3.7998	231.697	3.7998	19.8327	3.7998	461.385	3.7998	875.229	3.7998	77.7918	3.7998	339.499	3.7998	220.019	3.7998	35.9495	3.7998	20.103	3.7998	80
	3.8035	175.03	3.8035	222.027	3.8035	185.348	3.8035	166.628	3.8035	3.80976	3.8035	184.117	3.8035	20.9657	3.8035	406.688	3.8035	188.131	3.8035	10.022	3.8035	352.31	3.8035	15.7127	3.8035	127.776	3.8035	319.32	3.8035	219.007	3.8035	18.0002	3.8035	453.718	3.8035	873.616	3.8035	74.4669	3.8035	382.325	3.8035	216.082	3.8035	38.4332	3.8035	20.7879	3.8035	160
	3.8072	182.432	3.8072	215.85	3.8072	179.85	3.8072	159.772	3.8072	3.88661	3.8072	189.305	3.8072	22.0814	3.8072	412.337	3.8072	185.824	3.8072	8.8679	3.8072	360.086	3.8072	15.9048	3.8072	131.79	3.8072	313.976	3.8072	204.156	3.8072	17.1745	3.8072	455.398	3.8072	873.633	3.8072	73.263	3.8072	419.962	3.8072	224.687	3.8072	41.8474	3.8072	21.5094	3.8072	320
	3.8108	190.767	3.8108	204.171	3.8108	178.677	3.8108	156.053	3.8108	3.93311	3.8108	200.253	3.8108	25.4476	3.8108	423.673	3.8108	185.052	3.8108	7.6693	3.8108	367.797	3.8108	16.4224	3.8108	136.455	3.8108	309.906	3.8108	190.187	3.8108	17.0228	3.8108	463.104	3.8108	858.043	3.8108	74.0475	3.8108	428.503	3.8108	238.865	3.8108	44.9111	3.8108	22.0947	3.8108	280
	3.8145	197.826	3.8145	192.259	3.8145	177.183	3.8145	155.403	3.8145	3.95937	3.8145	217.697	3.8145	30.2035	3.8145	439.036	3.8145	188.379	3.8145	6.3268	3.8145	377.735	3.8145	16.9874	3.8145	141.705	3.8145	305.347	3.8145	178.175	3.8145	17.0285	3.8145	471.836	3.8145	816.351	3.8145	76.2729	3.8145	413.431	3.8145	247.795	3.8145	46.4206	3.8145	22.3938	3.8145	80
	3.8182	201.853	3.8182	185.51	3.8182	166.441	3.8182	156.929	3.8182	3.99413	3.8182	232.702	3.8182	35.0074	3.8182	451.595	3.8182	196.911	3.8182	4.8271	3.8182	390.276	3.8182	17.2511	3.8182	147.917	3.8182	300.953	3.8182	168.087	3.8182	16.6679	3.8182	477.244	3.8182	759.173	3.8182	78.5944	3.8182	403.014	3.8182	243.902	3.8182	46.134	3.8182	22.2752	3.8182	220
	3.8218	201.78	3.8218	187.179	3.8218	149.705	3.8218	160.194	3.8218	4.06759	3.8218	232.624	3.8218	38.6453	3.8218	453.25	3.8218	207.707	3.8218	3.3492	3.8218	403.71	3.8218	17.0283	3.8218	155.507	3.8218	299.288	3.8218	160.221	3.8218	15.7076	3.8218	477.478	3.8218	712.886	3.8218	79.2114	3.8218	413.536	3.8218	230.939	3.8218	44.8435	3.8218	21.6536	3.8218	180
	3.8255	197.499	3.8255	197.051	3.8255	147.121	3.8255	165.074	3.8255	4.1905	3.8255	221.886	3.8255	40.6245	3.8255	439.763	3.8255	214.131	3.8255	2.1837	3.8255	415.148	3.8255	16.5219	3.8255	164.517	3.8255	302.895	3.8255	155.837	3.8255	14.4953	3.8255	473.622	3.8255	699.773	3.8255	76.9649	3.8255	431.637	3.8255	218.163	3.8255	43.6709	3.8255	20.6531	3.8255	120
	3.8292	190.148	3.8292	211.557	3.8292	166.335	3.8292	170.706	3.8292	4.34168	3.8292	219.276	3.8292	41.3383	3.8292	414.381	3.8292	210.41	3.8292	1.5918	3.8292	420.779	3.8292	16.2408	3.8292	174.444	3.8292	312.424	3.8292	156.469	3.8292	13.9217	3.8292	468.699	3.8292	724.288	3.8292	72.3558	3.8292	433.121	3.8292	211.21	3.8292	43.3101	3.8292	19.6449	3.8292	180
	3.8328	181.988	3.8328	225.132	3.8328	186.13	3.8328	175.286	3.8328	4.47357	3.8328	230.152	3.8328	41.6589	3.8328	387.159	3.8328	197.553	3.8328	1.722	3.8328	416.791	3.8328	16.6183	3.8328	184.295	3.8328	326.039	3.8328	162.324	3.8328	14.9132	3.8328	466.029	3.8328	775.325	3.8328	67.536	3.8328	411.137	3.8328	212.006	3.8328	43.8481	3.8328	19.1337	3.8328	280
	3.8365	175.659	3.8365	232.247	3.8365	190.448	3.8365	177.664	3.8365	4.53529	3.8365	235.893	3.8365	42.236	3.8365	369.991	3.8365	183.436	3.8365	2.5719	3.8365	402.165	3.8365	17.6834	3.8365	192.805	3.8365	340.295	3.8365	171.156	3.8365	17.7934	3.8365	467.872	3.8365	836.286	3.8365	65.1279	3.8365	379.326	3.8365	220.456	3.8365	45.0947	3.8365	19.5093	3.8365	100
	3.8402	173.089	3.8402	229.423	3.8402	185.647	3.8402	179.363	3.8402	4.49914	3.8402	221.714	3.8402	43.0088	3.8402	370.724	3.8402	174.881	3.8402	3.939	3.8402	381.189	3.8402	19.0581	3.8402	198.708	3.8402	351.771	3.8402	179.104	3.8402	22.0229	3.8402	474.842	3.8402	892.389	3.8402	66.7686	3.8402	354.715	3.8402	231.653	3.8402	46.8634	3.8402	20.6442	3.8402	280
	3.8439	174.695	3.8439	216.722	3.8439	180.056	3.8439	184.389	3.8439	4.375	3.8439	195.11	3.8439	43.256	3.8439	389.712	3.8439	171.174	3.8439	5.3568	3.8439	363.085	3.8439	20.207	3.8439	200.959	3.8439	358.263	3.8439	183.364	3.8439	26.3757	3.8439	485.924	3.8439	932.676	3.8439	72.3419	3.8439	347.063	3.8439	234.582	3.8439	48.8424	3.8439	21.8075	3.8439	260
	3.8475	179.176	3.8475	197.587	3.8475	172.927	3.8475	196.337	3.8475	4.19872	3.8475	173.829	3.8475	42.1938	3.8475	420.365	3.8475	166.971	3.8475	6.2708	3.8475	356.685	3.8475	20.8437	3.8475	199.314	3.8475	359.819	3.8475	185.003	3.8475	29.6907	3.8475	499.667	3.8475	953.329	3.8475	80.3783	3.8475	356.666	3.8475	221.321	3.8475	50.4789	3.8475	22.2365	3.8475	140
	3.8512	184.269	3.8512	177.276	3.8512	160.699	3.8512	215.044	3.8512	4.00856	3.8512	167.888	3.8512	39.5612	3.8512	452.418	3.8512	160.149	3.8512	6.2892	3.8512	366.275	3.8512	21.0672	3.8512	194.349	3.8512	358.024	3.8512	188.197	3.8512	31.2765	3.8512	515.224	3.8512	955.189	3.8512	88.7413	3.8512	375.697	3.8512	199.164	3.8512	51.0744	3.8512	21.8151	3.8512	100
	3.8548	187.762	3.8548	160.759	3.8548	156.174	3.8548	235.433	3.8548	3.82662	3.8548	164.383	3.8548	35.8354	3.8548	476.461	3.8548	153.97	3.8548	5.4423	3.8548	389.92	3.8548	21.2085	3.8548	187.296	3.8548	355.08	3.8548	196.728	3.8548	31.1236	3.8548	532.851	3.8548	942.33	3.8548	95.0472	3.8548	393.352	3.8548	187.638	3.8548	50.2296	3.8548	21.0875	3.8548	40
	3.8585	188.411	3.8585	151.134	3.8585	182.95	3.8585	249.427	3.8585	3.65629	3.8585	148.454	3.8585	31.9517	3.8585	488.961	3.8585	153.34	3.8585	4.1991	3.8585	421.392	3.8585	21.4604	3.8585	179.545	3.8585	352.978	3.8585	210.356	3.8585	29.7632	3.8585	553.062	3.8585	922.483	3.8585	97.0478	3.8585	403.46	3.8585	197.974	3.8585	48.1753	3.8585	20.6891	3.8585	80
	3.8622	186.301	3.8622	149.167	3.8622	236.157	3.8622	250.168	3.8622	3.4927	3.8622	131.589	3.8622	28.8208	3.8622	494.225	3.8622	160.667	3.8622	3.2163	3.8622	453.34	3.8622	21.6675	3.8622	172.106	3.8622	353.098	3.8622	224.342	3.8622	27.8776	3.8622	574.873	3.8622	907.017	3.8622	93.3615	3.8622	404.473	3.8622	220.922	3.8622	45.6405	3.8622	20.783	3.8622	180
	3.8659	182.557	3.8659	153.673	3.8659	276.409	3.8659	236.287	3.8659	3.33401	3.8659	130.576	3.8659	27.0363	3.8659	499.969	3.8659	174.227	3.8659	3.0132	3.8659	478.835	3.8659	21.5521	3.8659	165.393	3.8659	356.028	3.8659	232.843	3.8659	26.0169	3.8659	594.865	3.8659	906.313	3.8659	84.2629	3.8659	396.061	3.8659	237.972	3.8659	43.3812	3.8659	21.0525	3.8659	160
	3.8695	178.675	3.8695	162.399	3.8695	276.273	3.8695	213.176	3.8695	3.18508	3.8695	145.587	3.8695	26.8959	3.8695	509.299	3.8695	188.804	3.8695	3.756	3.8695	491.53	3.8695	21.1459	3.8695	159.438	3.8695	361.287	3.8695	233.061	3.8695	24.6656	3.8695	608.517	3.8695	922.966	3.8695	71.7465	3.8695	380.831	3.8695	238.89	3.8695	41.782	3.8695	21.2008	3.8695	160
	3.8732	175.956	3.8732	173.132	3.8732	249.673	3.8732	189.916	3.8732	3.05427	3.8732	162.595	3.8732	28.5434	3.8732	517.657	3.8732	198.499	3.8732	5.215	3.8732	487.127	3.8732	20.9033	3.8732	154.287	3.8732	367.172	3.8732	226.137	3.8732	24.4309	3.8732	613.283	3.8732	950.317	3.8732	58.6894	3.8732	365.582	3.8732	225.562	3.8732	40.8256	3.8732	21.2369	3.8732	60
	3.8769	175.369	3.8769	184.44	3.8769	228.397	3.8769	174.007	3.8769	2.94846	3.8769	169.643	3.8769	31.9836	3.8769	518.937	3.8769	201.144	3.8769	6.9006	3.8769	466.799	3.8769	21.314	3.8769	150.219	3.8769	371.38	3.8769	214.776	3.8769	25.8858	3.8769	610.9	3.8769	978.595	3.8769	47.7975	3.8769	357.185	3.8769	205.508	3.8769	40.4038	3.8769	21.3359	3.8769	200
	3.8805	177.71	3.8805	195.455	3.8805	224.708	3.8805	167.732	3.8805	2.87007	3.8805	171.713	3.8805	36.9444	3.8805	514.148	3.8805	200.257	3.8805	8.3466	3.8805	439.005	3.8805	22.4104	3.8805	147.619	3.8805	372.599	3.8805	201.52	3.8805	29.0237	3.8805	606.746	3.8805	1002.47	3.8805	41.0091	3.8805	359.414	3.8805	186.309	3.8805	40.6961	3.8805	21.7659	3.8805	280
	3.8842	183.565	3.8842	205.005	3.8842	231.934	3.8842	168.497	3.8842	2.81647	3.8842	177.444	3.8842	42.7648	3.8842	512.645	3.8842	201.067	3.8842	9.3866	3.8842	415.863	3.8842	23.6569	3.8842	146.687	3.8842	372.13	3.8842	189.546	3.8842	32.9054	3.8842	606.648	3.8842	1023.32	3.8842	39.3687	3.8842	373.64	3.8842	172.824	3.8842	42.2727	3.8842	22.8351	3.8842	200
	3.8878	192.863	3.8878	211.27	3.8878	242.731	3.8878	172.323	3.8878	2.78182	3.8878	188.177	3.8878	48.4772	3.8878	524.289	3.8878	204.684	3.8878	10.2117	3.8878	405.639	3.8878	24.2857	3.8878	147.26	3.8878	374.006	3.8878	183.065	3.8878	36.0548	3.8878	613.782	3.8878	1045.42	3.8878	43.0048	3.8878	396.921	3.8878	167.126	3.8878	45.7522	3.8878	24.5316	3.8878	100
	3.8915	204.344	3.8915	212.695	3.8915	248.865	3.8915	177.206	3.8915	2.76153	3.8915	214.555	3.8915	53.0571	3.8915	550.379	3.8915	207.596	3.8915	11.1981	3.8915	408.016	3.8915	23.7403	3.8915	148.916	3.8915	382.861	3.8915	184.828	3.8915	37.3593	3.8915	627.754	3.8915	1069.38	3.8915	51.0337	3.8915	419.406	3.8915	169.634	3.8915	51.2054	3.8915	26.4866	3.8915	80
	3.8952	215.282	3.8952	209.452	3.8952	242.72	3.8952	183.416	3.8952	2.75845	3.8952	263.924	3.8952	55.6297	3.8952	580.893	3.8952	206.788	3.8952	12.687	3.8952	416.153	3.8952	21.9694	3.8952	151.15	3.8952	400.325	3.8952	192.868	3.8952	36.6449	3.8952	645.24	3.8952	1087.4	3.8952	61.3156	3.8952	430.077	3.8952	177.429	3.8952	57.6286	3.8952	28.3539	3.8952	160
	3.8989	222.811	3.8989	203.988	3.8989	225.181	3.8989	191.443	3.8989	2.78546	3.8989	307.785	3.8989	55.8839	3.8989	601.857	3.8989	204.121	3.8989	14.9178	3.8989	423.073	3.8989	19.4349	3.8989	153.62	3.8989	423.378	3.8989	201.007	3.8989	34.5346	3.8989	662	3.8989	1087.16	3.8989	71.2169	3.8989	425.897	3.8989	183.4	3.8989	63.3675	3.8989	29.8042	3.8989	340
	3.9025	224.967	3.9025	199.847	3.9025	206.377	3.9025	199.906	3.9025	2.86327	3.9025	308.932	3.9025	54.0292	3.9025	603.246	3.9025	203.881	3.9025	17.8841	3.9025	425.429	3.9025	16.9117	3.9025	156.088	3.9025	445.469	3.9025	203.235	3.9025	31.8402	3.9025	673.617	3.9025	1060.46	3.9025	78.4493	3.9025	409.964	3.9025	181.334	3.9025	66.6829	3.9025	30.4576	3.9025	240
	3.9062	221.67	3.9062	199.822	3.9062	203.31	3.9062	205.942	3.9062	3.01043	3.9062	279.131	3.9062	50.7132	3.9062	583.337	3.9062	206.159	3.9062	21.1304	3.9062	422.94	3.9062	15.0938	3.9062	158.314	3.9062	460.049	3.9062	198.042	3.9062	29.2725	3.9062	676.465	3.9062	1011.22	3.9062	82.2158	3.9062	387.26	3.9062	172.484	3.9062	66.435	3.9062	30.1414	3.9062	240
	3.9099	214.81	3.9099	204.63	3.9099	220.135	3.9099	207.395	3.9099	3.22949	3.9099	257.312	3.9099	46.7985	3.9099	547.969	3.9099	205.018	3.9099	23.7343	3.9099	417.017	3.9099	14.2131	3.9099	159.973	3.9099	463.614	3.9099	188.861	3.9099	27.4261	3.9099	669.011	3.9099	954.126	3.9099	83.6801	3.9099	364.683	3.9099	164.97	3.9099	62.4054	3.9099	29.1062	3.9099	280
	3.9135	207.336	3.9135	212.809	3.9135	239.22	3.9135	204.698	3.9135	3.49627	3.9135	247.755	3.9135	43.1049	3.9135	507.009	3.9135	195.213	3.9135	24.7232	3.9135	410.891	3.9135	14.0061	3.9135	160.657	3.9135	456.236	3.9135	180.656	3.9135	26.6463	3.9135	652.77	3.9135	905.216	3.9135	85.1558	3.9135	349.509	3.9135	167.173	3.9135	55.2305	3.9135	27.9748	3.9135	60
	3.9172	201.903	3.9172	221.642	3.9172	246.194	3.9172	201.063	3.9172	3.76037	3.9172	240.179	3.9172	40.2357	3.9172	469.831	3.9172	178.817	3.9172	23.7238	3.9172	409.049	3.9172	14.0623	3.9172	159.942	3.9172	440.276	3.9172	176.24	3.9172	26.7405	3.9172	631.943	3.9172	873.639	3.9172	88.4264	3.9172	344.024	3.9172	183.805	3.9172	46.1666	3.9172	27.2804	3.9172	160
	3.9209	199.779	3.9209	228.483	3.9209	241.752	3.9209	200.847	3.9209	3.961	3.9209	242.886	3.9209	38.5268	3.9209	441.377	3.9209	162.977	3.9209	21.2769	3.9209	414.13	3.9209	14.1919	3.9209	157.473	3.9209	419.178	3.9209	175.377	3.9209	26.9694	3.9209	611.601	3.9209	861.256	3.9209	93.394	3.9209	346.369	3.9209	213.954	3.9209	36.7996	3.9209	27.0063	3.9209	240
	3.9245	200.588	3.9245	231.835	3.9245	227.903	3.9245	207.007	3.9245	4.05424	3.9245	248.638	3.9245	38.0817	3.9245	421.879	3.9245	152.475	3.9245	18.4747	3.9245	424.154	3.9245	14.4725	3.9245	153.079	3.9245	396.982	3.9245	176.337	3.9245	26.5057	3.9245	595.576	3.9245	866.726	3.9245	98.0959	3.9245	356.551	3.9245	247.118	3.9245	28.6657	3.9245	26.7423	3.9245	220
	3.9282	202.845	3.9282	231.715	3.9282	208.266	3.9282	219.338	3.9282	4.038	3.9282	237.039	3.9282	38.8375	3.9282	411.387	3.9282	146.807	3.9282	16.1999	3.9282	433.722	3.9282	15.0166	3.9282	146.936	3.9282	377.767	3.9282	177.56	3.9282	24.9472	3.9282	585.487	3.9282	886.838	3.9282	100.064	3.9282	373.868	3.9282	267.546	3.9282	22.8062	3.9282	26.2142	3.9282	160
	3.9319	204.815	3.9319	229.291	3.9319	197.258	3.9319	234.724	3.9319	3.9583	3.9319	214.641	3.9319	40.6251	3.9319	414.017	3.9319	143.943	3.9319	14.6294	3.9319	437.899	3.9319	15.7686	3.9319	139.699	3.9319	364.522	3.9319	178.277	3.9319	22.4237	3.9319	581.226	3.9319	914.318	3.9319	97.9906	3.9319	392.79	3.9319	269.986	3.9319	19.4674	3.9319	25.6015	3.9319	140
	3.9355	205.133	3.9355	226.135	3.9355	201.623	3.9355	248.98	3.9355	3.88906	3.9355	200.97	3.9355	43.197	3.9355	435.084	3.9355	144.667	3.9355	13.39	3.9355	434.608	3.9355	16.5384	3.9355	132.455	3.9355	358.132	3.9355	178.644	3.9355	19.3825	3.9355	582.007	3.9355	937.337	3.9355	92.5464	3.9355	410.101	3.9355	265.013	3.9355	18.1867	3.9355	25.2886	3.9355	260
	3.9392	203.065	3.9392	223.567	3.9392	208.92	3.9392	258.911	3.9392	3.89451	3.9392	200.348	3.9392	46.2164	3.9392	472.646	3.9392	151.866	3.9392	12.1099	3.9392	424.673	3.9392	17.1866	3.9392	126.447	3.9392	357.354	3.9392	179.838	3.9392	16.433	3.9392	586.921	3.9392	943.555	3.9392	85.953	3.9392	425.853	3.9392	263.821	3.9392	18.2796	3.9392	25.3881	3.9392	160
	3.9429	198.585	3.9429	222.351	3.9429	214.491	3.9429	263.683	3.9429	3.99674	3.9429	207.853	3.9429	49.2706	3.9429	514.112	3.9429	165.389	3.9429	10.7851	3.9429	411.543	3.9429	17.7408	3.9429	122.648	3.9429	359.736	3.9429	183.643	3.9429	14.3537	3.9429	594.908	3.9429	926.072	3.9429	80.7287	3.9429	431.743	3.9429	265.743	3.9429	19.403	3.9429	25.6681	3.9429	80
	3.9465	192.433	3.9465	222.74	3.9465	224.381	3.9465	264.775	3.9465	4.1686	3.9465	211.143	3.9465	51.9953	3.9465	544.19	3.9465	178.951	3.9465	9.6844	3.9465	400.908	3.9465	18.3516	3.9465	121.478	3.9465	362.775	3.9465	191.113	3.9465	14.0226	3.9465	604.715	3.9465	886.962	3.9465	78.5493	3.9465	417.2	3.9465	266.184	3.9465	21.7439	3.9465	25.7626	3.9465	120
	3.9502	186.207	3.9502	224.627	3.9502	231.125	3.9502	264.26	3.9502	4.35007	3.9502	193.9	3.9502	54.2309	3.9502	556.132	3.9502	184.07	3.9502	9.0183	3.9502	398.955	3.9502	19.1596	3.9502	122.831	3.9502	364.772	3.9502	200.791	3.9502	16.0668	3.9502	614.993	3.9502	837.414	3.9502	79.9363	3.9502	391.64	3.9502	267.23	3.9502	25.5574	3.9502	25.2225	3.9502	240
	3.9539	181.738	3.9539	227.57	3.9539	229.521	3.9539	262.675	3.9539	4.48888	3.9539	164.739	3.9539	56.2267	3.9539	555.985	3.9539	178.567	3.9539	8.6558	3.9539	409.088	3.9539	20.228	3.9539	126.299	3.9539	365.496	3.9539	208.894	3.9539	20.4149	3.9539	625.128	3.9539	791.4	3.9539	84.5802	3.9539	379.483	3.9539	271.794	3.9539	30.5815	3.9539	23.7084	3.9539	160
	3.9575	180.584	3.9575	230.622	3.9575	228.997	3.9575	258.682	3.9575	4.56051	3.9575	144.14	3.9575	58.3404	3.9575	554.192	3.9575	168.899	3.9575	8.2245	3.9575	430.498	3.9575	21.4775	3.9575	131.461	3.9575	366.087	3.9575	211.388	3.9575	26.2065	3.9575	635.033	3.9575	761.132	3.9575	91.8048	3.9575	390.703	3.9575	275.538	3.9575	35.6813	3.9575	21.4869	3.9575	220
	3.9612	183.368	3.9612	232.27	3.9612	233.596	3.9612	250.993	3.9612	4.57186	3.9612	135.24	3.9612	60.5653	3.9612	557.122	3.9612	164.72	3.9612	7.4194	3.9612	457.597	3.9612	22.6656	3.9612	137.889	3.9612	368.462	3.9612	206.971	3.9612	32.1498	3.9612	644.697	3.9612	753.74	3.9612	100.37	3.9612	409.943	3.9612	271.635	3.9612	39.2618	3.9612	19.2605	3.9612	120
	3.9649	189.462	3.9649	230.763	3.9649	240.524	3.9649	240.212	3.9649	4.54995	3.9649	131.132	3.9649	62.2263	3.9649	564.531	3.9649	170.178	3.9649	6.3142	3.9649	481.035	3.9649	23.4635	3.9649	144.963	3.9649	374.255	3.9649	198.035	3.9649	37.1125	3.9649	653.766	3.9649	770.246	3.9649	108.155	3.9649	416.87	3.9649	257.724	3.9649	40.1731	3.9649	17.4556	3.9649	160
	3.9686	197.213	3.9686	224.748	3.9686	245.816	3.9686	228.373	3.9686	4.52745	3.9686	132.588	3.9686	62.2083	3.9686	571.461	3.9686	180.273	3.9686	5.4262	3.9686	491.578	3.9686	23.6453	3.9686	151.732	3.9686	383.798	3.9686	188.656	3.9686	40.4634	3.9686	661.584	3.9686	806.031	3.9686	112.549	3.9686	405.939	3.9686	236.681	3.9686	38.4074	3.9686	16.1479	3.9686	300
	3.9722	204.637	3.9722	213.938	3.9722	245.775	3.9722	216.805	3.9722	4.53293	3.9722	148.04	3.9722	59.6416	3.9722	570.994	3.9722	186.463	3.9722	5.4519	3.9722	485.298	3.9722	23.231	3.9722	157.04	3.9722	395.712	3.9722	181.765	3.9722	41.9906	3.9722	667.622	3.9722	852.258	3.9722	111.635	3.9722	386.533	3.9722	216.143	3.9722	35.0693	3.9722	15.2788	3.9722	140
	3.9759	210.173	3.9759	199.596	3.9759	242.558	3.9759	205.027	3.9759	4.58502	3.9759	176.548	3.9759	54.5505	3.9759	557.022	3.9759	185.518	3.9759	6.8135	3.9759	465.478	3.9759	22.4266	3.9759	159.908	3.9759	407.431	3.9759	177.998	3.9759	41.6853	3.9759	671.91	3.9759	898.906	3.9759	105.258	3.9759	373.795	3.9759	205.65	3.9759	31.6831	3.9759	14.6839	3.9759	180
	3.9796	213.057	3.9796	184.589	3.9796	233.838	3.9796	192.022	3.9796	4.68703	3.9796	203.457	3.9796	47.9863	3.9796	526.914	3.9796	182.08	3.9796	9.2901	3.9796	439.462	3.9796	21.4538	3.9796	159.938	3.9796	416.308	3.9796	176.508	3.9796	39.7146	3.9796	675.058	3.9796	939.039	3.9796	95.0623	3.9796	377.816	3.9796	208.716	3.9796	29.371	3.9796	14.1951	3.9796	100
	3.9832	213.189	3.9832	172.677	3.9832	213.256	3.9832	178.514	3.9832	4.82233	3.9832	215.123	3.9832	41.5768	3.9832	483.191	3.9832	183.769	3.9832	12.0032	3.9832	414.377	3.9832	20.4791	3.9832	157.502	3.9832	420.681	3.9832	176.328	3.9832	36.5249	3.9832	677.73	3.9832	971.138	3.9832	83.6552	3.9832	395.305	3.9832	219.059	3.9832	28.4387	3.9832	13.7584	3.9832	100
	3.9869	210.815	3.9869	167.041	3.9869	191.305	3.9869	168.078	3.9869	4.95617	3.9869	211.374	3.9869	36.8192	3.9869	433.616	3.9869	195.114	3.9869	13.8614	3.9869	395.834	3.9869	19.6546	3.9869	153.65	3.9869	420.403	3.9869	177.313	3.9869	32.8003	3.9869	679.802	3.9869	996.336	3.9869	73.6595	3.9869	413.045	3.9869	227.069	3.9869	28.5191	3.9869	13.4138	3.9869	120
	3.9905	206.418	3.9905	168.7	3.9905	182.167	3.9905	165.916	3.9905	5.04751	3.9905	204.447	3.9905	34.5251	3.9905	389.228	3.9905	214.912	3.9905	14.2155	3.9905	388.46	3.9905	19.1163	3.9905	149.772	3.9905	416.736	3.9905	180.56	3.9905	29.2282	3.9905	679.856	3.9905	1012.63	3.9905	67.1956	3.9905	421.373	3.9905	227.522	3.9905	29.0372	3.9905	13.1866	3.9905	120
	3.9942	200.804	3.9942	175.87	3.9942	179.294	3.9942	175.583	3.9942	5.0661	3.9942	203.29	3.9942	34.6167	3.9942	359.849	3.9942	237.188	3.9942	13.2075	3.9942	394.906	3.9942	18.8731	3.9942	147.184	3.9942	411.732	3.9942	187.754	3.9942	26.2836	3.9942	675.699	3.9942	1012.85	3.9942	65.6502	3.9942	420.884	3.9942	221.631	3.9942	29.6304	3.9942	13.0535	3.9942	40
	3.9979	194.999	3.9979	184.895	3.9979	172.5	3.9979	195.822	3.9979	5.00364	3.9979	203.588	3.9979	36.2569	3.9979	348.908	3.9979	254.104	3.9979	11.5173	3.9979	413.653	3.9979	18.7268	3.9979	146.734	3.9979	407.41	3.9979	199.073	3.9979	24.1744	3.9979	665.911	3.9979	989.973	3.9979	69.4415	3.9979	415.817	3.9979	217.373	3.9979	30.2974	3.9979	13.0513	3.9979	80
	4.0016	189.811	4.0016	192.278	4.0016	161.547	4.0016	220.485	4.0016	4.87225	4.0016	195.87	4.0016	38.2099	4.0016	352.133	4.0016	259.873	4.0016	9.7906	4.0016	438.57	4.0016	18.401	4.0016	148.57	4.0016	405.277	4.0016	211.197	4.0016	22.8791	4.0016	651.496	4.0016	945.049	4.0016	77.8473	4.0016	409.036	4.0016	227.123	4.0016	31.2706	4.0016	13.2427	4.0016	360
	4.0052	185.534	4.0052	196.35	4.0052	147.18	4.0052	241.387	4.0052	4.69867	4.0052	186.905	4.0052	39.2865	4.0052	361.946	4.0052	254.708	4.0052	8.3473	4.0052	460.814	4.0052	17.8363	4.0052	152.079	4.0052	406.388	4.0052	218.098	4.0052	22.185	4.0052	636.764	4.0052	891.242	4.0052	88.9628	4.0052	406.954	4.0052	255.499	4.0052	32.7238	4.0052	13.4738	4.0052	240
	4.0089	181.75	4.0089	197.883	4.0089	138.732	4.0089	253.338	4.0089	4.5107	4.0089	192.967	4.0089	38.9004	4.0089	373.8	4.0089	245.155	4.0089	7.249	4.0089	474.131	4.0089	17.3092	4.0089	156.219	4.0089	411.366	4.0089	216.239	4.0089	21.692	4.0089	627.41	4.0089	846.812	4.0089	100.682	4.0089	418.594	4.0089	289.034	4.0089	34.5831	4.0089	13.4244	4.0089	120
	4.0126	177.815	4.0126	198.548	4.0126	151.991	4.0126	255.148	4.0126	4.33721	4.0126	210.228	4.0126	37.2182	4.0126	387.37	4.0126	237.966	4.0126	6.6601	4.0126	477.853	4.0126	17.2022	4.0126	159.905	4.0126	420.151	4.0126	208.366	4.0126	21.0421	4.0126	628.188	4.0126	826.917	4.0126	111.157	4.0126	445.237	4.0126	305.859	4.0126	36.4841	4.0126	13.03	4.0126	280
	4.0162	173.128	4.0162	199.171	4.0162	183.024	4.0162	249.052	4.0162	4.20702	4.0162	223.872	4.0162	34.9515	4.0162	402.802	4.0162	234.003	4.0162	6.9384	4.0162	476.872	4.0162	17.607	4.0162	162.382	4.0162	431.475	4.0162	201.967	4.0162	20.168	4.0162	640.392	4.0162	836.319	4.0162	118.97	4.0162	478.724	4.0162	297.339	4.0162	37.9708	4.0162	12.6277	4.0162	60
	4.0199	167.138	4.0199	199.109	4.0199	213.974	4.0199	239.118	4.0199	4.14353	4.0199	230.481	4.0199	32.8522	4.0199	417.981	4.0199	228.748	4.0199	8.3895	4.0199	476.764	4.0199	18.1664	4.0199	163.402	4.0199	443.039	4.0199	202.395	4.0199	19.312	4.0199	660.99	4.0199	867.506	4.0199	123.053	4.0199	510.233	4.0199	274.488	4.0199	38.7749	4.0199	12.5577	4.0199	240
	4.0236	159.389	4.0236	197.103	4.0236	238.055	4.0236	228.898	4.0236	4.15643	4.0236	235.694	4.0236	31.2641	4.0236	430.15	4.0236	217.577	4.0236	10.9322	4.0236	478.185	4.0236	18.3322	4.0236	163.123	4.0236	452.642	4.0236	207.733	4.0236	18.7075	4.0236	683.889	4.0236	905.628	4.0236	122.775	4.0236	533.6	4.0236	252.542	4.0236	38.9668	4.0236	12.7992	4.0236	300
	4.0272	149.901	4.0272	192.63	4.0272	254.849	4.0272	219.448	4.0272	4.23531	4.0272	245.787	4.0272	30.0425	4.0272	439.012	4.0272	199.267	4.0272	14.0046	4.0272	477.002	4.0272	17.8102	4.0272	161.869	4.0272	459.512	4.0272	211.649	4.0272	18.2633	4.0272	702.363	4.0272	937.577	4.0272	118.318	4.0272	543.057	4.0272	236.64	4.0272	38.9049	4.0272	13.1643	4.0272	120
	4.0309	139.667	4.0309	186.539	4.0309	255.446	4.0309	209.759	4.0309	4.35023	4.0309	260.644	4.0309	28.8531	4.0309	447.129	4.0309	176.442	4.0309	16.8173	4.0309	470.503	4.0309	16.8008	4.0309	159.906	4.0309	464.644	4.0309	211.275	4.0309	17.6841	4.0309	711.345	4.0309	958.274	4.0309	110.948	4.0309	533.717	4.0309	226.484	4.0309	39.0816	4.0309	13.5604	4.0309	140
	4.0346	130.717	4.0346	180.618	4.0346	240.808	4.0346	199.361	4.0346	4.46112	4.0346	265.608	4.0346	27.5655	4.0346	457.379	4.0346	155.394	4.0346	18.7563	4.0346	462.466	4.0346	15.8385	4.0346	157.403	4.0346	469.819	4.0346	210.682	4.0346	16.95	4.0346	708.832	4.0346	969.109	4.0346	102.773	4.0346	506.299	4.0346	225.516	4.0346	39.9688	4.0346	13.9408	4.0346	200
	4.0382	125.443	4.0382	176.584	4.0382	229.437	4.0382	190.11	4.0382	4.53362	4.0382	250.737	4.0382	26.411	4.0382	470.451	4.0382	144.429	4.0382	19.6265	4.0382	460.964	4.0382	15.3956	4.0382	154.515	4.0382	476	4.0382	215.455	4.0382	16.5872	4.0382	696.236	4.0382	972.484	4.0382	96.0057	4.0382	471.94	4.0382	238.521	4.0382	41.8495	4.0382	14.2489	4.0382	60
	4.0419	125.556	4.0419	175.233	4.0419	223.201	4.0419	185.196	4.0419	4.5543	4.0419	232.119	4.0419	25.7979	4.0419	484.458	4.0419	149.052	4.0419	19.5917	4.0419	471.286	4.0419	15.5965	4.0419	151.495	4.0419	482.413	4.0419	224.858	4.0419	17.3496	4.0419	677.614	4.0419	970.192	4.0419	92.1127	4.0419	448.203	4.0419	265.417	4.0419	44.6016	4.0419	14.525	4.0419	260
	4.0456	131.343	4.0456	176.161	4.0456	210.953	4.0456	186.486	4.0456	4.53608	4.0456	226.247	4.0456	25.961	4.0456	496.051	4.0456	167.284	4.0456	18.9157	4.0456	491.497	4.0456	16.2481	4.0456	148.659	4.0456	487.061	4.0456	231.165	4.0456	19.5657	4.0456	658.043	4.0456	965.739	4.0456	91.3825	4.0456	445.029	4.0456	297.974	4.0456	47.574	4.0456	14.9187	4.0456	140
	4.0492	141.592	4.0492	178.206	4.0492	200.732	4.0492	192.6	4.0492	4.50911	4.0492	229.698	4.0492	26.7346	4.0492	501.726	4.0492	190.298	4.0492	17.7347	4.0492	514.299	4.0492	17.0806	4.0492	146.239	4.0492	488.359	4.0492	227.027	4.0492	22.7384	4.0492	641.915	4.0492	964.154	4.0492	93.0416	4.0492	455.63	4.0492	322.6	4.0492	49.8153	4.0492	15.5075	4.0492	180
	4.0529	154.078	4.0529	180.309	4.0529	200.617	4.0529	199.316	4.0529	4.50157	4.0529	233.449	4.0529	27.618	4.0529	499.25	4.0529	208.585	4.0529	16.0391	4.0529	532.197	4.0529	17.9049	4.0529	144.221	4.0529	486.602	4.0529	212.433	4.0529	25.7473	4.0529	632.067	4.0529	967.579	4.0529	95.6856	4.0529	462.644	4.0529	331.916	4.0529	50.6831	4.0529	16.1484	4.0529	300
	4.0566	166.175	4.0566	182.245	4.0566	200.171	4.0566	202.129	4.0566	4.52243	4.0566	230.38	4.0566	28.0598	4.0566	489.153	4.0566	218.084	4.0566	13.8537	4.0566	541.205	4.0566	18.5299	4.0566	142.31	4.0566	483.95	4.0566	194.26	4.0566	27.4902	4.0566	629.86	4.0566	971.958	4.0566	97.7647	4.0566	452.147	4.0566	330.043	4.0566	50.3958	4.0566	16.5966	4.0566	120
	4.0602	175.172	4.0602	184.74	4.0602	190.489	4.0602	199.181	4.0602	4.55608	4.0602	219.86	4.0602	27.7506	4.0602	475.607	4.0602	220.726	4.0602	11.4689	4.0602	541.359	4.0602	18.6356	4.0602	140.089	4.0602	482.804	4.0602	180.58	4.0602	27.4931	4.0602	635.365	4.0602	968.809	4.0602	98.0612	4.0602	425.505	4.0602	322.953	4.0602	49.9714	4.0602	16.7137	4.0602	80
	4.0639	179.368	4.0639	189.122	4.0639	175.876	4.0639	192.601	4.0639	4.57463	4.0639	218.151	4.0639	26.7736	4.0639	464.594	4.0639	220.359	4.0639	9.329	4.0639	535.537	4.0639	17.9517	4.0639	137.156	4.0639	483.619	4.0639	174.658	4.0639	26.2045	4.0639	647.007	4.0639	951.314	4.0639	96.2805	4.0639	396.341	4.0639	311.211	4.0639	50.4193	4.0639	16.5031	4.0639	0
	4.0676	178.306	4.0676	196.649	4.0676	171.199	4.0676	187.247	4.0676	4.55765	4.0676	241.698	4.0676	25.5003	4.0676	460.939	4.0676	218.691	4.0676	7.8957	4.0676	526.977	4.0676	16.5735	4.0676	133.317	4.0676	484.324	4.0676	175.107	4.0676	24.6248	4.0676	661.297	4.0676	920.412	4.0676	93.2174	4.0676	374.379	4.0676	295.401	4.0676	51.9119	4.0676	16.0485	4.0676	280
	4.0713	173.009	4.0713	207.934	4.0713	185.237	4.0713	188.039	4.0713	4.50845	4.0713	279.901	4.0713	24.3619	4.0713	464.952	4.0713	215.404	4.0713	7.5116	4.0713	517.816	4.0713	15.0751	4.0713	128.663	4.0713	481.603	4.0713	178.829	4.0713	23.6821	4.0713	673.285	4.0713	888.294	4.0713	90.4802	4.0713	361.875	4.0713	280.479	4.0713	53.6601	4.0713	15.4741	4.0713	260
	4.0749	165.69	4.0749	222.565	4.0749	205.755	4.0749	196.851	4.0749	4.45535	4.0749	302.697	4.0749	23.6132	4.0749	471.957	4.0749	209.222	4.0749	8.3815	4.0749	509.222	4.0749	14.2171	4.0749	123.586	4.0749	472.87	4.0749	183.433	4.0749	23.7014	4.0749	678.431	4.0749	875.484	4.0749	89.7041	4.0749	367.571	4.0749	272.03	4.0749	54.5602	4.0749	14.9483	4.0749	60
	4.0786	159.059	4.0786	238.982	4.0786	215.063	4.0786	210.786	4.0786	4.43516	4.0786	300.241	4.0786	23.2333	4.0786	476.47	4.0786	197.884	4.0786	10.5227	4.0786	502.935	4.0786	14.4922	4.0786	118.754	4.0786	457.463	4.0786	187.273	4.0786	24.3523	4.0786	675.041	4.0786	899.785	4.0786	91.6483	4.0786	404.843	4.0786	272.062	4.0786	53.9546	4.0786	14.6272	4.0786	220
	4.0823	155.481	4.0823	254.7	4.0823	206.963	4.0823	223.846	4.0823	4.46917	4.0823	285.525	4.0823	23.0272	4.0823	477.302	4.0823	180.207	4.0823	13.59	4.0823	502.169	4.0823	15.8449	4.0823	115.058	4.0823	436.765	4.0823	188.437	4.0823	25.0753	4.0823	665.53	4.0823	962.159	4.0823	95.7958	4.0823	467.098	4.0823	276.022	4.0823	51.8635	4.0823	14.537	4.0823	80
	4.0859	156.262	4.0859	266.919	4.0859	185.829	4.0859	231.318	4.0859	4.54847	4.0859	259.143	4.0859	22.8454	4.0859	477.865	4.0859	160.374	4.0859	16.7878	4.0859	509.725	4.0859	17.7047	4.0859	113.478	4.0859	413.988	4.0859	184.798	4.0859	25.5356	4.0859	655.208	4.0859	1040.81	4.0859	100.759	4.0859	519.659	4.0859	271.707	4.0859	48.6884	4.0859	14.5443	4.0859	260
	4.0896	161.22	4.0896	273.362	4.0896	169.998	4.0896	233.003	4.0896	4.63948	4.0896	222.488	4.0896	22.7311	4.0896	481.572	4.0896	147.217	4.0896	19.1288	4.0896	524.684	4.0896	19.2946	4.0896	114.849	4.0896	393.804	4.0896	175.305	4.0896	25.6728	4.0896	649.034	4.0896	1101.61	4.0896	105.075	4.0896	530.695	4.0896	248.334	4.0896	44.8574	4.0896	14.5297	4.0896	100
	4.0933	168.807	4.0933	273.077	4.0933	176.881	4.0933	232.642	4.0933	4.70536	4.0933	195.089	4.0933	22.8494	4.0933	488.027	4.0933	146.605	4.0933	19.9376	4.0933	541.912	4.0933	20.0664	4.0933	119.54	4.0933	381.15	4.0933	160.921	4.0933	25.4652	4.0933	648.545	4.0933	1120.22	4.0933	107.611	4.0933	503.208	4.0933	209.388	4.0933	40.761	4.0933	14.5361	4.0933	240
	4.0969	176.887	4.0969	266.93	4.0969	195.091	4.0969	234.728	4.0969	4.72741	4.0969	189.537	4.0969	23.2461	4.0969	493.983	4.0969	156.338	4.0969	19.1887	4.0969	555.761	4.0969	19.9995	4.0969	127.15	4.0969	378.974	4.0969	144.529	4.0969	24.8825	4.0969	651.243	4.0969	1099.24	4.0969	107.369	4.0969	463.401	4.0969	170.802	4.0969	36.9292	4.0969	14.5465	4.0969	220
	4.1006	183.818	4.1006	257.524	4.1006	201.599	4.1006	241.524	4.1006	4.71113	4.1006	204.335	4.1006	23.6492	4.1006	497.231	4.1006	169.377	4.1006	17.4409	4.1006	564.044	4.1006	19.5103	4.1006	136.409	4.1006	386.176	4.1006	130.308	4.1006	24.1452	4.1006	652.9	4.1006	1064.46	4.1006	103.391	4.1006	430.79	4.1006	146.725	4.1006	34.179	4.1006	14.3741	4.1006	300
	4.1043	189.132	4.1043	248.278	4.1043	196.738	4.1043	251.857	4.1043	4.67527	4.1043	230.246	4.1043	23.51	4.1043	498.965	4.1043	179.269	4.1043	15.5423	4.1043	568.245	4.1043	19.0153	4.1043	145.416	4.1043	397.64	4.1043	122.693	4.1043	23.8659	4.1043	650.912	4.1043	1041.96	4.1043	95.4403	4.1043	414.065	4.1043	141.508	4.1043	33.5037	4.1043	13.9257	4.1043	220
	4.1079	193.344	4.1079	241.797	4.1079	194.252	4.1079	261.924	4.1079	4.63578	4.1079	250.18	4.1079	22.2966	4.1079	502.293	4.1079	182.212	4.1079	14.3745	4.1079	570.537	4.1079	18.5582	4.1079	152.238	4.1079	406.826	4.1079	124.378	4.1079	24.732	4.1079	645.987	4.1079	1038.84	4.1079	84.9744	4.1079	417.027	4.1079	152.785	4.1079	35.6956	4.1079	13.3245	4.1079	280
	4.1116	197.116	4.1116	238.41	4.1116	195.884	4.1116	267.58	4.1116	4.59897	4.1116	246.763	4.1116	19.8479	4.1116	508.924	4.1116	178.169	4.1116	14.656	4.1116	570.883	4.1116	17.8736	4.1116	155.599	4.1116	409.289	4.1116	134.219	4.1116	26.9793	4.1116	640.887	4.1116	1046.46	4.1116	75.0776	4.1116	432.474	4.1116	175.488	4.1116	40.9044	4.1116	12.729	4.1116	100
[truncated: 9,786 more rows]
[truncated: 20 more columns]

## Sheet: Figure 4
Fig 4 : Detection of 2-keto-3-deoxy-6-phosphogluconate (KDPG) in cells of representative prokaryotes and eukaryotes
[truncated: 10,909 more rows]

## Sheet: Figure 5
Fig 5: 2-keto-3-deoxy-6-phosphogluconate (KDPG) aldolase (EDA) activity
[truncated: 10,910 more rows]

[truncated: 4 more sheets: Supplementary figure S3, Supplementary figure S4, Supplementary figure S5, Supplementary figure S6]
